# Supplementary material for: Monitoring Mentions of COVID-19 Vaccine Side Effects on Japanese and Indonesian Twitter: Infodemiological Study
Source: JMIR Infodemiology. 2022 Oct 4;2(2):e39504. doi: 10.2196/39504 (PMC9578292; doi:10.2196/39504)
Supplement: Multimedia Appendix 1 [file infodemiology_v2i2e39504_app1.txt]

1430894439258492928
1421082235583664128
1424436581792772096
1415869328084279296
1463369472106852352
1463059831481241600
1460794530832138240
1434751455089479680
1398223372291559424
1409468637325320192
1423597985737318400
1423493800203153408
1414449915158155264
1435782983500255232
1437586197228883968
1430810431313088512
1425413535228518400
1425448532324933632
1430107515031678976
1421645413640138752
1419795639714549760
1419337991646941184
1426476278174023680
1425405916959035392
1393042314512109568
1439830505319325696
1423829515667607552
1412312026735542272
1439864196825370624
1420726959789645824
1427082828534075392
1440055943392157696
1413288944360321024
1435588521348124672
1420558675081449472
1427971669524586496
1425312313200893952
1425128140842569728
1425128071493914624
1422665407710646272
1419533631542861824
1427621756043370496
1425591489011216384
1425388976211304448
1417922517923098624
1417752370767822848
1426781849968287744
1381385837489893376
1433265289089671168
1427522849351241728
1426824064388063232
1425293743805014016
1443109908564484096
1442591115660578816
1419982037654532096
1426459161118736384
1428554850208337920
1434314712603250688
1430881109043138560
1434311925265940480
1438254486355468288
1452586013767847936
1440832935356030976
1443874980207292416
1422105042048348160
1429981779495067648
1426862613019783168
1430155920504332288
1422355497093537792
1425809614377938944
1430866998347460608
1422873150996434944
1413396776384561152
1445570437149118464
1431978358208806912
1431884154845597696
1416712862936965120
1426848624634331136
1427076354139332608
1426843190225633280
1418849214881308672
1442416468570755072
1416997165403045888
1425311368039649280
1416951360801558528
1420013951623077888
1419630491431440384
1418717044174848000
1410971721994149888
1425645297821274112
1423456619430649856
1430735943489572864
1445324845663748096
1444954615720525824
1415673381978918912
1460590214582132736
1429202422988111872
1428846086068719616
1428523050476048384
1421261767569592320
1430402270026371072
1426312206749106176
1424912019526803456
1425628611768315904
1419188131018907648
1413023866172018688
1424951506160156672
1443892670124883968
1436162667027132416
1419458344524259328
1425264656466120704
1420715816819982336
1415126733150294016
1414758215208771584
1414403304482770944
1422812271076528128
1420638497308745728
1429572336919875584
1429454190984630272
1439504743412338688
1433048123429961728
1430289809088540672
1422228011227619328
1414979413217665024
1466714668022796288
1446569032509886464
1421788655551614976
1450400769119719424
1440082879870951424
1428126789478408192
1431092707443675136
1427586550070607872
1444259728863887360
1432961298522796032
1420365588338143232
1442131800445239296
1442037420879351808
1442019108019585024
1441924921316151296
1441705983516954624
1441560715265937408
1436977611809329152
1409787412004294656
1432478005616517120
1423074486560034816
1419285739062272000
1430149017166434304
1423704893055930368
1425377645361917952
1425063696972193792
1439409903840350208
1430853068900356096
1432478893886386176
1432234409802014720
1422753137463644160
1419252867525840896
1433249740972560384
1414736785146474496
1421300963290193920
1420717149937537024
1420715914870235136
1420510878286286848
1439144340182343680
1384038928546603008
1420640791303659520
1433043306712236032
1427120940727504896
1434851577941037056
1431389750657576960
1423780122465767424
1389070528053403648
1436243226285920256
1422680245723746304
1422334564127498240
1430775053273079808
1423077787707928576
1437703390696378368
1437665289995386880
1429301788012806144
1422763699354234880
1422551249472434176
1423435207357595648
1431250401081257984
1424224704148082688
1422026458361319424
1413690983120707584
1436170402607239168
1416197198132375552
1423883248627642368
1423214464883585024
1429681324101488640
1432153466223222784
1432137500789665792
1423467757031489536
1422141046226440192
1409541021097029632
1429307972665024512
1437039740679720960
1432071033897377792
1419041677264650240
1419209103692365824
1436596875067416576
1437160314127089664
1434104892688252928
1429945506457821184
1425053370197241856
1440846289311207424
1432971173466312704
1386212667207995392
1398294392574599168
1422555099289825280
1426444253987700736
1426059715054764032
1425777895327240192
1418376260812636160
1425009762266013696
1423789367156350976
1387691061447860224
1436159623380156416
1428316217379536896
1426309454614515712
1423893231050190848
1445558931615469568
1420132039622230016
1420881197631033344
1420587501698248704
1437047749623513088
1435366939581304832
1433008325692592128
1424239966146555904
1431795089555156992
1423821529633091584
1437911331017871360
1409793358369681408
1440497275084546048
1434803578489622528
1438458449851912192
1422858770430849024
1434408244160593920
1439459058864451584
1423625510198800384
1423569114434465792
1423486883821019136
1423425346645336064
1423383143642320896
1423247439994114048
1416014545529700352
1415800668531544064
1415584765403549696
1386616301313925120
1425326960545198080
1428320925892571136
1429661473765150720
1426091791317565440
1434878960442109952
1423258641465962496
1430350828620029952
1424947799683043328
1429283703994208256
1427221357863989248
1433432084861767680
1424228444737396736
1419833613659492352
1442328280531554304
1431040108493303808
1430627541836984320
1430460732009705472
1430336687343767552
1430095681658626048
1422916861470019584
1422684123009716224
1422561855457820672
1422442381014552576
1426238652212862976
1433720613856706560
1439392145417273344
1448275344998367232
1443354200734244864
1442978935235510272
1442773217534377984
1435379784570138624
1436706911475224576
1430130489499602944
1429287230279880704
1414034163968053248
1405427913550229504
1426475126376210432
1423846246255521792
1418141694470492160
1448471658507894784
1397357570508034048
1414064512735408128
1437567925397774336
1430694437722591232
1361618329543208960
1436816249460166656
1439467353733951488
1371606522191433728
1438371026480648192
1433696811244347392
1434825545737392128
1418815873331179520
1391819495551893504
1398802081436168192
1397304461609947136
1423868992091955200
1442814280093470720
1440201701424656384
1438400434553556992
1447331480011608064
1447109602953220096
1429713107199270912
1425691660294320128
1417266899579150336
1432580439395373056
1423184790140850176
1427564039383568384
1442984816413003776
1428701222286938112
1425764459427950592
1428523419939733504
1436141587612909568
1423431560871641088
1423072638482542592
1422888448529027072
1415309488664375296
1415253404683694080
1417331915162460160
1439398565973921792
1428218985711947776
1431072275118231552
1429698090399715328
1360795040939986944
1445187207665385472
1435021803680722944
1456158471372431360
1441980110576390144
1439027707300368384
1448284205935300608
1383825225393983488
1428127593715232768
1360370790814785536
1417745188596768768
1417630301505818624
1429257931338309632
1426516492237950976
1436482935851421696
1436239761581113344
1435869685124198400
1426163095987130368
1433064029157658624
1456896190457384960
1427510145970438144
1420521702119731200
1443329534258860032
1434113578290745344
1433993582273196032
1428192867349000192
1427944102960664576
1427742644256403456
1426845817197907968
1443848815681761280
1435763003996065792
1427639145741094912
1429244912462008320
1424329119823798272
1428268312438267904
1360935914654953472
1445316006755266560
1439022104377106432
1438640025336385536
1438388729022873600
1431116655002730496
1419498384809893888
1412541745816997888
1439504105592942592
1417026726069039104
1409077060576833536
1442065020318146560
1434650103030030336
1422873438570438656
1414213612680347648
1445369966450995200
1431541860627927040
1431495792108265472
1431404686070857728
1428652476941541376
1425634548352618496
1425288353059012608
1424273911982673920
1430182503407624192
1425612642433994752
1417692848162435072
1419675809506205696
1433242671150080000
1411965432718757888
1437252353422282752
1412403052380884992
1385827277066231808
1434367466168217600
1428920488215019520
1440565031469391872
1424913620610076672
1435377012412010496
1435034460609679360
1427114316008857600
1431251282518413312
1430642546120683520
1426448084116992000
1439496519212683264
1429657798032334848
1425031210556788736
1444590433263177728
1417813295730364416
1428328451723853824
1429982182957715456
1433359904631259136
1429724888412037120
1429348493907283968
1437742523665973248
1416885965772128256
1427117523896463360
1414408772139716608
1424600416868724736
1425963390124449792
1431108206428712960
1422307320168542208
1432416302975492096
1427996625390039040
1439799993729097728
1420671286129291264
1420599766384201728
1438808996136161280
1421653319932579840
1421570097622175744
1421489938315497472
1434321689282691072
1426342142364983296
1414584730662555648
1450094080352940032
1441890043828707328
1421783076556873728
1421660831989727232
1439423231509741568
1423273179024289792
1416981538378452992
1420932402969415680
1421042284045357056
1419647828997984256
1437987976374415360
1424839039765540864
1437664541693730816
1427459778784104448
1429342860730519552
1434393236798263296
1432549070434758656
1421176424413622272
1421176143235850240
1422815737467445248
1415220453581283328
1380738370108715008
1434420264394117120
1433670857272877056
1416988638013837312
1386055089056452608
1449500595707023360
1418475594426183680
1417670040950697984
1456236820266508288
1447763736945565696
1429745861177708544
1425071132449800192
1420350072139649024
1432156044868808704
1457155782605033472
1456934349119504384
1456851877899898880
1456744088519131136
1456510983006871552
1456414054285676544
1456387637229469696
1421655707384909824
1424151351878045696
1436247061813293056
1424253476008128512
1422663146448187392
1417459126565621760
1420384381697331200
1430758055935823872
1430644620317192192
1430395809686638592
1429823752708104192
1448437916858867712
1447708451891605504
1443595291341385728
1431221996940005376
1431801224764923904
1397718738116374528
1396616738054152192
1443525433287327744
1436670560054890496
1436503488096210944
1428552384003788800
1421014090005106688
1425689179510349824
1435590175879434240
1419607986243182592
1439050748344471552
1438807914626490368
1420543513461071872
1423132330542080000
1422864956085530624
1426526724431306752
1431426555591360512
1429965598306365440
1429800661994987520
1429650240336920576
1429647922400878592
1429637519029641216
1454822626988199936
1436099257753243648
1418902551177609216
1416744752624508928
1448362262972944384
1426306620418510848
1423480901317525504
1420327374059491328
1417436602402361344
1420961215719763968
1435913942870552576
1427650081948372992
1426806316119429120
1412684874381598720
1437327456155754496
1425024894874505216
1428986942146826240
1428365011039051776
1428731895186034688
1420332314660200448
1427521427758993408
1427493879230566400
1416869443586576384
1412421836202250240
1433989572107460608
1418015418485075968
1429109077020319744
1431169360727396352
1450420544940089344
1443205986911547392
1418356429191217152
1415895185842638848
1400135085345624064
1414676616614060032
1435555582967095296
1414036505023029248
1450414385055342592
1441211022778404864
1440948088718331904
1430695516719882240
1430694962954264576
1427176380479930368
1432549293718597632
1429484033398820864
1425295967264264192
1417379790059757568
1444104349081243648
1426377318247723008
1442431999885463552
1442343041939824640
1419198176091807744
1446069703886061568
1448582870021263360
1428500471296057344
1420580708171407360
1420312948082307072
1441597160009601024
1428503374954065920
1410781168438448128
1414907537791414272
1386169931826270208
1441319495113457664
1414789713240596480
1431937918772264960
1431937195636445184
1427210290723102720
1420873778767175680
1423694568273235968
1423694463088566272
1423694375020687360
1423694279881367552
1423694183995371520
1423694045176496128
1428202709157482496
1430573783148990464
1423299115492937728
1421986040366047232
1411611677003370496
1435127873778503680
1425359220820480000
1435900459063988224
1435088557836673024
1426066186362523648
1419586760292462592
1425772748488409088
1434279488381079552
1444176877954867200
1437071838601834496
1429768048437645312
1421391257834713088
1426574514310115328
1433463399594139648
1426556095363878912
1426401563845660672
1454985634888630272
1422320581475659776
1434109356933455872
1439370425079762944
1424233699688685568
1457283286913335296
1360426571442495488
1432701858615906304
1430705951292547072
1428194982926585856
1428100341510279168
1427942529274585088
1420603412928819200
1426812018124746752
1440456510878875648
1435137287885447168
1423495471096426496
1442970385054527488
1425618492217200640
1368407855712280576
1423918967366713344
1423798533811884032
1423603027143905280
1431036921594085376
1448489148818472960
1430085431958204416
1440632703183822848
1432986186012762112
1437310733264379904
1429600372809617408
1432969246745645056
1427806057036877824
1422868205379350528
1431533817844539392
1431074005792952320
1428220526313443328
1426072897299222528
1394497753091280896
1427799645250486272
1419517735898271744
1441926562073362432
1432131026076123136
1395623160829992960
1385773201167319040
1403496136426418176
1454478577181753344
1419796544182792192
1384158226355085312
1384155394310692864
1425283566192128000
1428879442349154304
1420773527423123456
1419993094448054272
1435519391085465600
1413057321920385024
1446346343887163392
1445940531847069696
1432828880113467392
1418181845288579072
1427069525657231360
1435945405523456000
1420303188985405440
1380057199687262208
1420363120300621824
1422524518061408256
1424367738542194688
1416419869826764800
1444594913392291840
1446608353581428736
1420675666366717952
1447393855519612928
1445876284702167040
1421222057338019840
1454308399617740800
1454247874426933248
1453965477386932224
1453405145379737600
1446254572712783872
1446208844900618240
1398770382111272960
1398234485657804800
1420144065182539776
1419827593574899712
1421264124944609280
1421713401319809024
1430393724219977728
1442645741638328320
1442268527436599296
1427201731738275840
1433960732643762176
1450075354547187712
1438733924889333760
1438683009683574784
1438475600893657088
1430776279171616768
1435694605731721216
1433737458336743424
1421746937368252416
1424991375544619008
1433650199134556160
1425334263394705408
1453135956840620032
1424702899376967680
1443302030710214656
1431542209350803456
1431280003304472576
1423558704536817664
1443919011209572352
1426538555027849216
1419634943185997824
1421309851452334080
1426102542807617536
1409114502407147520
1444548193358794752
1436595681007788032
1418349317203496960
1428623051059466240
1427973917482782720
1427851773247508480
1427778601189994496
1427642369797758976
1427491168238010368
1427273765000339456
1420285310211002368
1419916110460166144
1430764381151784960
1431083729816936448
1432315919590572032
1441583876397170688
1431467056914784256
1429754008684490752
1423419898152185856
1419544437890318336
1424171715479818240
1428509450860519424
1438297590202650624
1424658989577428992
1416901895545786368
1431848966522503168
1434825483670069248
1439600382833881088
1417374683222056960
1440491724145446912
1361130324801904640
1411350291090329600
1457510246365028352
1431780841441562624
1431007810091851776
1424225117811265536
1424666964723523584
1401726615718146048
1441675932356395008
1424395805943767040
1423328498085634048
1427424378757672960
1427232645243555840
1427110952076398592
1426999857688940544
1426894019477446656
1426835871630647296
1420152463336742912
1431589434223333376
1440543476093841408
1437757665363386368
1432667855082848256
1415903697276596224
1426158422194462720
1433770486048038912
1436307349749198848
1446353472031387648
1436811383115378688
1419531432276361216
1427117925014458368
1423145051501187072
1423814389358993408
1429240253777211392
1426490500886925312
1440585962371698688
1436144786348523520
1426181759109013504
1426898592355143680
1428290851080347648
1438071313273278464
1443593584930799616
1428193384938631168
1427897921052102656
1427830111919755264
1427624832129191936
1426552011160309760
1424734646881767424
1434467628064460800
1446481108627980288
1425448145752756224
1423283049542799360
1427750523755630592
1419052587744063488
1433194412746547200
1374852760403804160
1452426994604380160
1424307378976038912
1421371137993310208
1440604215143854080
1432493555247771648
1422383934193618944
1423816898232291328
1441591817816842240
1433462213990252544
1432990681325133824
1432922194443583488
1432697353987928064
1425305026088509440
1415951497062346752
1429424684253151232
1424313120688771072
1437737922438914048
1432140252362145792
1423567142159458304
1421754286434750464
1436951171588001792
1427053637482602496
1430629227578249216
1444875730064601088
1441420092747632640
1427848074760658944
1427255069213282304
1427202261751517184
1440559177395363840
1432681734684831744
1441633692162482176
1441015360375779328
1434520387782471680
1433430141418414080
1418541655259377664
1430351255784726528
1423225268244664320
1422855338408120320
1423491072282427392
1433948017015410688
1420303698752942080
1427452369416069120
1441785362083303424
1423947971847069696
1432508061105614848
1431102965247471616
1408177472235999232
1392134721782435840
1429724893906542592
1422896436396445696
1416199273654353920
1415570085389889536
1420915430756012032
1441712840088309760
1425400772523560960
1413134477321068544
1424248270209966080
1423246137964711936
1383692737032036352
1435340099349217280
1435173142167638016
1428123277554114560
1427928930669895680
1427717758083497984
1418561170093613056
1440106532583002112
1440105771253993472
1436572507977379840
1436493295568375808
1428597447165501440
1429947466296684544
1436228928482414592
1435529359524122624
1421985859465728000
1377947494718480384
1414454239347101696
1427861644290318336
1427565958256758784
1434688616895111168
1423662825285685248
1439390180683644928
1436473252797300736
1435563830453555200
1385264448244383744
1464718866790195200
1439215818210832384
1441886266937643008
1434487152876818432
1434292150200520704
1424237158731116544
1435040898497204224
1421419467679010816
1428518828221161472
1425724565716566016
1425595176500699136
1425409536731484160
1447753625812365312
1433643527515217920
1413475189740883968
1430319932827258880
1408207509395968000
1438302697850122240
1436768343021682688
1436723614431133696
1436570164074409984
1436516735503396864
1429043208294604800
1431372898137034752
1431203552542658560
1431069398568083456
1431059265406455808
1423779804151652352
1423633861888466944
1423577570344243200
1423531264431190016
1423485692462522368
1423451445508984832
1461008273499639808
1439189122766172160
1434676933917241344
1408046867103973376
1429655918946361344
1429653506818920448
1436177170896805888
1431825254393937920
1421662437334339584
1423510104574337024
1419527770619531264
1434546641948721152
1436675886426718208
1435946781787885568
1451195248051294208
1444803115023097856
1435993896635355136
1426157514228342784
1416115545514987520
1427388320057724928
1436463490043052032
1447203747273195520
1421701893009547264
1436126172186742784
1425340670256947200
1416949120149835776
1424923687531151360
1422093299230273536
1420735884131926016
1433805184694505472
1433694209068859392
1433380218366877696
1432646235299532800
1432271446500249600
1432029546165903360
1433632527751602176
1429705322197786624
1432381391119867904
1434361895096438784
1465968218552422400
1437783483028475904
1417789860664864768
1436319756668207104
1437534450330394624
1421225421824274432
1420346940697370624
1424229128190889984
1430862794472050688
1436927241494040576
1436622421469982720
1420886426237825024
1433047070315663360
1459337029045657600
1380169555851497472
1374767412311175168
1432238340259024896
1431879799866155008
1431677289406730240
1426169710534545408
1440211527496130560
1420380441522044928
1431921440538779648
1438146883231223808
1437928935430373376
1430659064627826688
1430000485252014080
1467082413184798720
1431148595059703808
1427854020526235648
1408168201213542400
1420012758783774720
1420666843228905472
1428701962619342848
1432257177389973504
1427279154391617536
1443542400928866304
1425217141872250880
1444005874280779776
1430161579648106496
1412731872631791616
1402721648898359296
1433436485533921280
1404220719060242432
1433686032055078912
1433528937422876672
1449670374161932288
1427927162305216512
1427986458355245056
1421059549205700608
1413853985413337088
1435079699005251584
1422826706046394368
1440220288218632192
1446633562732580864
1443948916118941696
1414841744743534592
1419627097543241728
1420881410705874944
1417062599477194752
1438872282525417472
1431496845419696128
1431391006042189824
1431157605347389440
1430788401779773440
1474543651040919552
1430479232992350208
1420330707834925056
1429767517904379904
1429767356381765632
1436854435402051584
1432328676616531968
1425714088466784256
1406458278016479232
1425259038128828416
1422136310165229568
1419146890843623424
1411539680177180672
1426003833419829248
1430399785672998912
1429768234752827392
1420370606508298240
1453548484565430272
1433546527117430784
1433380179565375488
1433290384545779712
1433028904801824768
1436525661011660800
1431422419038736384
1413143625341444096
1456222553601572864
1358520778803748864
1418514301560623104
1418409345600024576
1422463637885571072
1436415247892447232
1423957476567764992
1432121501541564416
1433643479964418048
1426309672403755008
1425903880307499008
1420535186966544384
1412910301154930688
1412248919359164416
1415955805677838336
1408656025578663936
1419216777733574656
1437191406255161344
1423273374738907136
1433229549215485952
1427004547952648192
1431554587320668160
1441424138455814144
1429649906029907968
1364167823182860288
1425285009766719488
1436175175980969984
1401125783553253376
1429170996532051968
1429121783400071168
1425244553162883072
1439479850834685952
1433687709118201856
1432331323339796480
1420650637566484480
1412696500472213504
1437712909564465152
1438669280967491584
1427630766259937280
1417655555473084416
1423072918158729216
1422900425972277248
1422581344165502976
1419520917953155072
1428190961985671168
1445354795011772416
1416605575488499712
1443714006892486656
1436310910063185920
1435957933561376768
1435888319867469824
1425347427851128832
1412981441760161792
1422816526617309184
1422679686610518016
1440895666444668928
1425353399650775040
1438385796642340864
1430471212925210624
1450540090233548800
1421341176855027712
1408863325090242560
1417398583670841344
1423886557426028544
1438466610650517504
1431857249224302592
1409321375232258048
1416638850001035264
1404978711313543168
1435815292609851392
1426138546893574144
1425815783779692544
1420933517052022784
1432008705004879872
1423974931067326464
1423576360195223552
1447068123895455744
1440988859408347136
1415942153956564992
1435777724526727168
1428649097280462848
1428004350756941824
1442016060442505216
1427672427765506048
1428143852028776448
1429588816566779904
1406419626800599040
1430858389131698176
1432689372751486976
1424129477848670208
1414944741599367168
1441746384915423232
1447035875993522176
1439224819673825280
1439154339747188736
1424939279310987264
1442459645809872896
1426744093086867456
1398883231873716224
1428129182190432256
1428006721679618048
1427905706934497280
1441288330918785024
1444539207658061824
1461542780380270592
1437550032891252736
1425284025791381504
1427940013845614592
1438284884468928512
1437545666360659968
1437228106184413184
1432695918969729024
1423125100346281984
1419961057221611520
1433264925267267584
1433095064192913408
1432962277284585472
1432891646694223872
1425978559596662784
1425633501009780736
1425435793636487168
1425396666748702720
1425362144963428352
1428607142810898432
1427208224650895360
1440250351899197440
1439361976082124800
1448856787289993216
1424185112221032448
1431043458098208768
1427463070134063104
1426644685800366080
1426361601217634304
1454969391771119616
1433327419025330176
1428978262647009280
1420969808196116480
1420616646213791744
1446480140943257600
1439081974941978624
1381701562582528000
1423440894611443712
1423459289893507072
1420246159596036096
1431516992226291712
1425442705019006976
1437619665337925632
1437107446183444480
1415276483715637248
1432487971517657088
1433655080683593728
1440845329306247168
1424198946138640384
1428355870400782336
1431523776873725952
1425514574724304896
1439512749935976448
1439429824427094016
1439396123794296832
1438064145794887680
1407557501516533760
1425758898980458496
1435532954067816448
1448795765627752448
1424562998165737472
1431044214771490816
1440137515713773568
1426371988566601728
1442796156992438272
1442793993410994176
1392999424507318272
1438069771203858432
1435622844868612096
1434385123445645312
1426548924366479360
1396385617575956480
1387699762607104000
1434698326272720896
1434398376385077248
1418036638798680064
1417598727045324800
1417075743134162944
1416738611987320832
1414906031444926464
1411119778761084928
1408989005648044032
1381051179061309440
1435418728523460608
1435789019003056128
1424314772128899072
1439584613467234304
1431068910367899648
1436306492055904256
1437571333542408192
1425083206533980160
1430725631013122048
1430452204750610432
1438046395101945856
1424590169705828352
1427955107375706112
1423871258861527040
1474516861006262272
1414725145499881472
1414350648410218496
1414003797219704832
1433268094638571520
1431488128607416320
1409511048915259392
1428368397448876032
1437407824015806464
1440548193066831872
1432581040774651904
1420358985652133888
1419612730441420800
1424239670234288128
1437282601660600320
1436609029250289664
1428651095652372480
1440623059052810240
1430336281666461696
1434669240880009216
1432808675819753472
1437731379735719936
1437275514025119744
1428900954787651584
1435031352517091328
1448908925068218368
1419346988810739712
1437237399105380352
1436922062380036096
1401082011394007040
1420757329243295744
1425095267506921472
1439182534290526208
1443836602589933568
1424034585617133568
1442608281550086144
1442352411926925312
1435016872269811712
1434179787082256384
1419976817302118400
1421367100971520000
1429639954947198976
1420918375425843200
1419657922963906560
1394289813533065216
1423634013197979648
1420905962731315200
1441388433864228864
1438466038132133888
1437652434982109184
1445033901756338176
1445997626063609856
1445177810134265856
1433967635662659584
1427503431728517120
1463472007958441984
1463126998767874048
1367431501223251968
1411639401713586176
1421410194337058816
1416208198139146240
1476169306438520832
1425729780897390592
1396431028076498944
1444133822782578688
1443582063886548992
1437029991259066368
1427287000575451136
1423971735427174400
1428207705672404992
1428146183537446912
1433559320398991360
1433628843059793920
1428951427708121088
1421074925255729152
1421030410578927616
1430204614050156544
1409378434472505344
1433612968994897920
1450656733676728320
1428324862272020480
1430884703133847552
1425253180883963904
1429770765348392960
1437567905177038848
1433816729256267776
1432409837124550656
1431658694723260416
1431491474680520704
1431319841495937024
1412964130441416704
1431025353317765120
1430699789709021184
1429728681098846208
1439025488551317504
1435029630927339520
1430012282663178240
1422527121197391872
1419123186784821248
1421314460984123392
1413670118630957056
1411724585737744384
1438099773261631488
1429671584705356032
1429243081384075264
1428942773609132032
1423622074510155776
1427444071249813504
1427189312861315072
1453614253043171328
1424591328399093760
1426931624797622272
1435962082168492032
1461480842836922368
1425599678347837440
1412424419520221184
1436010483450986496
1397179900650479616
1415247351975870464
1449743720069275648
1416933912752758784
1427475364792602624
1425592765908340736
1421775359305940992
1436526524090355712
1441298460032974848
1440448449703383040
1423224590373777408
1441954731996315648
1434539076590321664
1441234547052478464
1440902863056605184
1440407821749686272
1430289012179181568
1444320874253852672
1434174195101962240
1424565809213411328
1435596788518436864
1429741382046912512
1429284817040941056
1447490045275869184
1447482009421443072
1435748730091704320
1422112312920395776
1434700557113913344
1446500225745489920
1445698658062667776
1445533602872061952
1432715898339696640
1432311123450077184
1425256783099035648
1424909312195928064
1433580670656266240
1431804153366396928
1425623688188022784
1417449201349251072
1425111150660767744
1474473867582353408
1420904267871752192
1432323627093934080
1425346682389090304
1428652898318118912
1444468396922335232
1439398856714698752
1423929777979727872
1435240378039369728
1455097170869190656
1448156294754439168
1435952476537044992
1433675073618018304
1418317370657894400
1432476613589884928
1432354445115854848
1423414269505282048
1423264624590299136
1423119372369883136
1422758821261316096
1450418369807536128
1442566024180617216
1410437135581081600
1428825453410734080
1417291715124236288
1421273759080583168
1420891307669528576
1420680316931379200
1420591200336105472
1456748954385666048
1456382478088749056
1442461356217667584
1437585557232570368
1436984879053299712
1429749347583807488
1448092399931113472
1425756440321425408
1432145540045672448
1420220040100474880
1418691595218526208
1416220176660324352
1423138745646080000
1442187563842768896
1430511914082201600
1429050439228551168
1429049826084233216
1428218065192316928
1427475523848990720
1425455855273529344
1415076117594230784
1423841871512719360
1432935240629030912
1425292420158156800
1430897298330906624
1429831016374435840
1423909987030495232
1432574383575339008
1425314352043724800
1437726812449038336
1431639616495370240
1424984109474979840
1420373389907165184
1427956080663961600
1465629187247644672
1465450874889777152
1465241468273053696
1399116702584029184
1376915441470279680
1424668110582280192
1416748895758024704
1433318252986310656
1460898340632084480
1432200569251196928
1428585185453346816
1434711645079494656
1408842913983787008
1418036173147021312
1438268098864238592
1430657752498544640
1423692426816880640
1415647257647480832
1416892793465626624
1434853780235816960
1435447634957783040
1435167529719107584
1434898096824078336
1462042373156864000
1412041482895200256
1432291884840284160
1420377391818366976
1430835163169132544
1430369432371564544
1430061745490468864
1423615883591573504
1423077965626183680
1422716366109372416
1430347202308628480
1383394464081670144
1443007925111308288
1442786171898130432
1433729450097606656
1437199469485854720
1436989122850082816
1399286166654918656
1454623488216420352
1438753939822768128
1435786566262161408
1435435725520969728
1412211614212755456
1437542819892137984
1432610111374041088
1432361457396551680
1432173133155299328
1431993924449497088
1431915040869797888
1424395260084424704
1430018774627880960
1419830728469008384
1444518825525854208
1432621801868201984
1419683128008798208
1435522052702629888
1432666837032996864
1428190802228908032
1427881348488855552
1427539933162442752
1437388351145840640
1455789896967155712
1455249749800468480
1424388309564805120
1424170461139660800
1424028142109298688
1423772123214929920
1423500283905142784
1413677811076800512
1407547966844325888
1406167801606246400
1439338878171693056
1387735044320415744
1387724588365205504
1435049071706656768
1435966176320839680
1415957713679355904
1473401782344851456
1409158757968269312
1435444338759061504
1428929010864582656
1425479376183824384
1422982312032047104
1420618679411109888
1411578099796299776
1422510437099134976
1421264221141049344
1417720821083099136
1423275216927481856
1422866756666748928
1422525288957636608
1415614022997528576
1432645800111198208
1431282747360772096
1429645478119886848
1407513258794176512
1418792951791034368
1420696356688056320
1435504390647926784
1352488339530682368
1431183593347317760
1421842556854300672
1420741212139495424
1449276667935932416
1435935593356161024
1427134888835125248
1431174381363871744
1434779881947033600
1428162662676897792
1429300857783275520
1423624022760169472
1423536766506573824
1431086371154718720
1428930085751431168
1427549487703101440
1427150587624255488
1426825857629184000
1429616678313230336
1425363946337300480
1429828001701588992
1416359265652994048
1423916191450501120
1434921253752606720
1434681528370413568
1434418587427504128
1434336941151981568
1431302561475170304
1421853827330764800
1423626820360884224
1422882669101154304
1422754487039524864
1426341642013798400
1431191298334072832
1434461453742796800
1430536044693180416
1426813304383557632
1426768210934657024
1426476446759809024
1426412698900725760
1426312245714120704
1426289382273667072
1416006926756814848
1429507506171039744
1423278595649064960
1416406566618554368
1433319609931759616
1417141148695498752
1441235197115043840
1441043822671122432
1440886771257016320
1431048408387620864
1424675545044774912
1423396829182324736
1391874938403901440
1429584527869976576
1429354922462519296
1429022945603555328
1430708808821526528
1440483145137098752
1436957109057310720
1431824369974579200
1429227429315235840
1429052404339675136
1423415242118242304
1420169277240274944
1439500621262954496
1429289527839887360
1429281306806947840
1418935045117468672
1444568839660789760
1427734954104950784
1440118048078266368
1432286552743243776
1436706621825056768
1416372767973281792
1415662895535296512
1424278305889390592
1418063959064645632
1445221594633179136
1436121068012388352
1440278997842075648
1432290850646626304
1424157386697150464
1473243844527689728
1431898261040754688
1424175851944308736
1422001629981601792
1421955034288295936
1421847184119459840
1421758272411815936
1417430828049526784
1440925881929658368
1439820166053826560
1437254249033863168
1436898623812366336
1436347156428771328
1428855130980438016
1428366064040087552
1431886827925872640
1431448525871607808
1424573397632110592
1424161622507937792
1426528531467571200
1456273273897959424
1448488222347063296
1421393245305663488
1421127096747708416
1413859459412074496
1430117868180439040
1421255367531528192
1412196603394347008
1434677661079535616
1423088228442071040
1437345087508205568
1451022533277278208
1443385892345839616
1434059564198989824
1426293731343310848
1358819354972803072
1445228091911987200
1421941703800344576
1417618213697773568
1409849727521222656
1439919310542020608
1436529259154051072
1433265896039059456
1442850828394680320
1446260028520894464
1445671391383093248
1428313596648321024
1377262442355507200
1434274368729739264
1431815705721065472
1425082167298715648
1435897048360910848
1436517978867044352
1424582840151203840
1356366469802549248
1474896821395013632
1428398751429791744
1439783693816500224
1430473723971194880
1425543080719962112
1419305473413582848
1388638574988251136
1426689301601939456
1426377918050050048
1426034887186780160
1416888853672075264
1435756468293148672
1418172013902917632
1413913280414769152
1423112001505533952
1430432049953865728
1429776262055153664
1444295419597508608
1446187036172423168
1427062390286295040
1437578278823366656
1436885190224138240
1448214734977716224
1430072767504814080
1427524128089591808
1446815327782785024
1425410880678678528
1420367961257177088
1420329670180966400
1412665868979359744
1435111627930562560
1435917349039734784
1429331713436442624
1433237121381191680
1426333877526663168
1436798729466494976
1434833276040929280
1437223435537506304
1429442214648709120
1415642685923225600
1422780098034356224
1413573246234992640
1420679641149239296
1417650364552159232
1421718201365274624
1437093437946347520
1437091550983507968
1446636707781087232
1421282251300491264
1426046276806664192
1425658901823856640
1425443591069986816
1425393698531991552
1425371285006127104
1435823883580362752
1427268223293005824
1426397863651647488
1429945562275606528
1442487802432655360
1415156489782657024
1424039851913973760
1422819056978075648
1422793082408345600
1415665988406636544
1434500229273829376
1445966965953097728
1436986832470769664
1429561175138738176
1429223763069964288
1452542259321208832
1427786486829568000
1440691302098632704
1440269460049317888
1476132873636048896
1425436452440051712
1440925860513476608
1428578240315097088
1435410009706303488
1456502134833172480
1392768634531893248
1381891269878816768
1429095459948171264
1428150356203110400
1454600059010498560
1419117594615762944
1436659426732040192
1425616251116658688
1423980094758875136
1423253646930694144
1422827502112624640
1422681445487677440
1429950558773800960
1424277920550309888
1399962161225494528
1456556618506641408
1431505480828870656
1419872954783916032
1441382714410553344
1431356960771764224
1432616759383629824
1439099333136113664
1430435084117581824
1425463061322731520
1417702321589342208
1431573214686171136
1419537788492419072
1434266914218381312
1424705161633570816
1419051135906705408
1435299205296189440
1425084331463122944
1422125325450833920
1467486371661369344
1448616585338363904
1433936129426743296
1435763969663258624
1430580526096666624
1428968631333883904
1422847827609223168
1422409801653391360
1444477127286407168
1441621600990756864
1437312670823170048
1424177004618784768
1409341678587039744
1422819525385281536
1422057404288491520
1421699507150999552
1423231211476963328
1437707060867584000
1437625442077315072
1437349665918259200
1429926631380946944
1429765189625257984
1429744646855413760
1430439951917748224
1422838705220317184
1432582488308666368
1452110538247323648
1433402752068059136
1441199681376161792
1420682281396543488
1409726822258941952
1423617665357078528
1426318861335359488
1429908360594264064
1429755039598268416
1429566205690482688
1429541385494016000
1417119025394425856
1431387719612047360
1422229426650030080
1428664826612518912
1447886797938180096
1430177869540569088
1429448228844359680
1419953582212669440
1419878291184496640
1419795459002933248
1425772072056201216
1443079502406377472
1431555101475307520
1427547696211009536
1439051612236881920
1428708175587409920
1429450808991440896
1449187241339670528
1441794063418544128
1422072993153388544
1438046848732655616
1393051564244226048
1431783984325816320
1422385001643929600
1416585625512284160
1441137124120489984
1436264099986378752
1420770984219402240
1427558689938939904
1427141281814171648
1423601602619838464
1412557435819028480
1423142973076770816
1422676048953503744
1428633275321315328
1441739984046751744
1410059911589883904
1431491337904222208
1431490502541545472
1431477589542014976
1423863367270244352
1419766245423935488
1443051859917213696
1431792938124660736
1424215057701818368
1432865003942514688
1424200073328558080
1429045624939286528
1433820727833026560
1423213634822447104
1426678057285259264
1412376507805097984
1428371222354563072
1425876468828049408
1408905277940764672
1432638830117482496
1464426226991665152
1420977202938617856
1432684172066242560
1430512950297587712
1426511715185790976
1424302844878811136
1426456155568574464
1432219928187207680
1428023236193787904
1427848722071711744
1410769819746529280
1422126739199725568
1417362370519699456
1409407912552722432
1434415807308582912
1434038659955642368
1426328075260727296
1426754709054840832
1424595129596186624
1423846299271499776
1443177866280071168
1420556507884658688
1433277318093438976
1435090381847203840
1433961128925691904
1427260204496789504
1427147443536228352
1419959851178811392
1422693469475147776
1429508684703440896
1428877001763422208
1428479608664453120
1427908793266950144
1433992369389457408
1432194935218868224
1431770061673402368
1431037375786885120
1423831983466049536
1447786545998491648
1434334285704531968
1402647914564833280
1419980419139739648
1427872272891617280
1426144319119925248
1418421669782118400
1419514213324627968
1419236200288718848
1427244246642221056
1418407309672214528
1423146191441649664
1421249320674754560
1426104643256348672
1424173223348895744
1416910057699119104
1416667427362930688
1441589063513882624
1433985464143278080
1425101002919849984
1438459820617584640
1443141706031853568
1426061029868400640
1443852821556645888
1448620370525769728
1421233876672737280
1420702622218997760
1407490804701044736
1422129508228898816
1432983495136006144
1425340740939382784
1433581214011572224
1436607747986837504
1434722229476937728
1438003417926881280
1437945027112542208
1386234587173429248
1381725291295375360
1425256178632716288
1425011878019751936
1419854360050159616
1427844041270390784
1473499731246850048
1442101719547056128
1423453174535360512
1423261565051015168
1423129260521234432
1423079669348200448
1415790227935797248
1415618875832430592
1450266561118232576
1436430547467702272
1436180298379587584
1427478829413535744
1424961298865954816
1362549710544769024
1439589028420993024
1427933081776787456
1444837522186457088
1437694949479178240
1430035454833819648
1429777625963065344
1429734444798144512
1422361877691043840
1437555649479684096
1370177145180405760
1425790882314264576
1425313372707328000
1437023139318272000
1433612171863216128
1438172078759243776
1416888190388957184
1427200349555757056
1434436862156816384
1413314217206185984
1422895162422829056
1423960672887476224
1421746331542966272
1436168632795480064
1425017908162228224
1421064577161207808
1433220303816175616
1445014465070522368
1444618781435719680
1437423004137365504
1437362325984448512
1419478677113303040
1433738775285301248
1421426697870610432
1425564748800614400
1454609140223856640
1418368887297478656
1418073533217861632
1442597848344788992
1427847812293677056
1429604829509390336
1423325195666788352
1423198733873803264
1433562840112132096
1442443211641745408
1434900149474455552
1453921077118205952
1431764992248848384
1431562708277600256
1431405296459542528
1431266567761711104
1425745128828772352
1420388676895264768
1425197361576521728
1420893499482722304
1427408261519601664
1427201636959543296
1427050204423806976
1426883503182938112
1442639006668234752
1440106439997988864
1405558297625718784
1427488452489056256
1418056069914402816
1427589285889277952
1435775644294467584
1418086903501361152
1418083121220657152
1438048634977677312
1427093716930490368
1419497358111346688
1434838529985564672
1446691043039088640
1457137633310625792
1456774513014697984
1439941337713840128
1439174038203482112
1438789159984844800
1432139526386831360
1431177550089240576
1432141152073830400
1431943181646532608
1422469847368093696
1425217078345175040
1440872076441571328
1440499360404369408
1428530411999678464
1421047275585826816
1412765026025312256
1405405215482802176
1419486359585116160
1419483062715371520
1430727745349185536
1439050313122467840
1427765473249136640
1432970673152937984
1433276992514707456
1432326897703084032
1436484403010555904
1442053560116469760
1443476931018584064
1465665491070951424
1417386082589544448
1432611818699034624
1426538492339781632
1428691006493392896
1428325939608309760
1420662344909090816
1419525464335343616
1431431918969507840
1415460706611208192
1448113234318290944
1447355238529208320
1430398094928084992
1433232304835424256
1424885563480449024
1424643538860449792
1440278954204532736
1436271855984275456
1431551402870927360
1426154444211720192
1429348232501489664
1420855830165954560
1410478268294348800
1430461332877287424
1426517834272628736
1423498393247092736
1422181626184826880
1420246604678762496
1413356467525079040
1431960478025089024
1416214985861070848
1438386862645600256
1457894552530915328
1360762155524517888
1417356607608999936
1427635050619801600
1423416744320765952
1447414913438085120
1431028647238930432
1423294904793387008
1443458151928401920
1437092450317729792
1418759914407698432
1473532696978952192
1432293203697291264
1425301281606832128
1440966284464721920
1388443043238490112
1419812040785338368
1445334495817658368
1431801752270118912
1424908453009526784
1428364290013024256
1421365252273311744
1433748039148003328
1420974856716251136
1443507448623427584
1392745251488468992
1418817279794548736
1416911318389432320
1416838265814978560
1416414214516744192
1409428472078819328
1425218853320085504
1430241541264605184
1436496613812289536
1430098684532781056
1425330766347595776
1418198820404359168
1427553073212248064
1433998906862419968
1442102318632112128
1437210823898796032
1437591643373199360
1437953189630787584
1439361070406111232
1433354964613492736
1455998006268882944
1423185425942806528
1415762155043901440
1439188919459848192
1425660009027760128
1410859422918746112
1438577247930109952
1416020159878156288
1421353033867296768
1426313878862909440
1426085619474726912
1426023119005773824
1425729477888200704
1416522044242419712
1429332898847420416
1411327984401747968
1437100915442413568
1420172975727202304
1435766547725750272
1433268753542762496
1421866814586318848
1434350575081062400
1441217857551888384
1427816840894455808
1422230419903172608
1421959139165577216
1427237810881265664
1421795945985970176
1440672337624399872
1429092117800898560
1424310845387939840
1440162994046967808
1457173021387476992
1440921275153600512
1421122174069350400
1427598730782330880
1438658890242007040
1446398827016060928
1446234693758644224
1446036986754527232
1439060828980846592
1438841191991111680
1438749992164810752
1438633672161198080
1438518010466095104
1444146099162271744
1434320661506232320
1433918931710865408
1426388171273637888
1434473414568255488
1427203737970307072
1420187512912318464
1400445142444609536
1418880221621669888
1431270217397592064
1421818937914707968
1424129449893662720
1430044837760307200
1430044146232791040
1427115197278298112
1431577486991577088
1429638932271046656
1429335710796967936
1422067898810454016
1421703055808942080
1421550095045062656
1432986286483140608
1424534118667210752
1424198126273916928
1420698813610618880
1420697406648160256
1436569645809487872
1425509933475241984
1415596766733340672
1398297563657244672
1423498645219921920
1431808328590454784
1453609817759633408
1430124938757763072
1428584462476972032
1434540101850198016
1408845465219649536
1414118902754275328
1430832748940333056
1449643207214571520
1453020691893157888
1435821671563214848
1435608339363209216
1429010975940694016
1427543122486038528
1427384132779184128
1427210895055147008
1427086591843966976
1427041142072233984
1426881986681995264
1426723787404283904
1430568327034806272
1436811458839388160
1426538763979661312
1426351825918193664
1425625914642100224
1425239633185492992
1430298516891439104
1428157051625082880
1412614670569992192
1431515455852666880
1431436140746186752
1443504286609002496
1440592320835960832
1441627921173549056
1441580843483295744
1441382552476938240
1434010440221138944
1433670579240927232
1424741923755986944
1400032401334562816
1442384250997596160
1438041266122465280
1431127465376714752
1429599204473593856
1400035053770473472
1437175828853317632
1431628520128585728
1449331134735675392
1442957082890694656
1381885784328785920
1451129730636279808
1451126749643767808
1430860165180366848
1428570388686991360
1428314589419085824
1428188553599610880
1427631126571520000
1420126202400890880
1436591817890304000
1431873884769308672
1429014411545518080
1424524709140385792
1430580435801673728
1428282850327949312
1424595241022025728
1422771764535332864
1422228115498037248
1423091992297234432
1433981695833694208
1431804305657384960
1419777247695695872
1428218904212430848
1431579587259949056
1440461993677258752
1440327599486500864
1431584012473090048
1442550240557486080
1437637249248776192
1437410618726764544
1437328665293955072
1437033165705531392
1432342410256736256
1429435359281094656
1430118986276954112
1431715405471440896
1431261072283955200
1431122002593476608
1423556302391836672
1438766120341696512
1419174651968643072
1449379445601570816
1433583388003168256
1433582612073758720
1433582229389594624
1433581758633558016
1423976498453573632
1428594308597227520
1427747458898010112
1436173623232921600
1428726659662827520
1432631582175612928
1434632117346975744
1431590701062524928
1410589995950247936
1410589125363724288
1433242234321653760
1433399895122071552
1433052093741355008
1440518408940916736
1452828841265664000
1444940692946444288
1425471762691608576
1428490391385378816
1429724926915665920
1431096184559468544
1441245439987048448
1431525487998758912
1420092602511073280
1436575650144350208
1434135579306835968
1387999706815500288
1424931146731724800
1421080889098788864
1449621101336612864
1438724374945689600
1438002139603693568
1435154463363198976
1434716752529674240
1429744558988926976
1429310353381281792
1422493303107358720
1377924098014109696
1415518624568119296
1415111666962886656
1449507719598075904
1441975347969363968
1435925743549124608
1426305588179337216
1443747885477031936
1431502535433461760
1426426113937477632
1459079563120570368
1418732681081282560
1416883109937569792
1425824632389521408
1424304006151565312
1416740822112899072
1437221856021344256
1443782812817969152
1412542692173647872
1454983691873112064
1433116174183649280
1431546552393224192
1444723579384320000
1419667245265940480
1434509060259282944
1447203260612235264
1446815697724600320
1433636969980989440
1418521173353107456
1421841465353785344
1418940474878877696
1414380763286409216
1441026626800611328
1436184760015941632
1407253758992551936
1418101476396724224
1417850681923276800
1407259345956474880
1407255883852124160
1428222935760728064
1419981497436557312
1430499710385541120
1448093432862461952
1447827581735034880
1427586797203165184
1430663190610735104
1435857851423936512
1432941673428840448
1437952088676265984
1421853828006121472
1421433013074731008
1432296455230803968
1432554275272413184
1441404520655822848
1428634370651291648
1422491893254918144
1428937035889315840
1420737888153595904
1420352953467035648
1423588802921058304
1436487878280839168
1435925833982484480
1420335166069739520
1448396788340183040
1430456671629758464
1424192153136242688
1436238603554738176
1423112185799086080
1422760375741665280
1415149081790357504
1439484781427781632
1398625962967842816
1455756678238855168
1429073832438951936
1441635063104360448
1426013007771963392
1423351394652725248
1427817185632690176
1430090168573194240
1427432584804397056
1420991540533489664
1429558862407823360
1431652214674624512
1441582164529672192
1427943793332867072
1433049640522244096
1432251967590453248
1432011790917853184
1425471890504622080
1424859034163703808
1424738364620562432
1424573524706926592
1424403086857052160
1424311600631095296
1428834968130572288
1431478964103483392
1426845197397200896
1435855167639855104
1435741911055093760
1435162630876921856
1432475281327984640
1432077654669217792
1363505720856104960
1363503697586647040
1421474391112642560
1394787753582333952
1441047231147118592
1440823737134157824
1440709383130791936
1440685064677838848
1440640693660098560
1433087239341240320
1433011850505981952
1425368745598324736
1430803578126422016
1430106737994993664
1429926881705398272
1429800927981031424
1422346205045039104
1422240185140486144
1422181094993010688
1422100622468284416
1438804838637314048
1438795431144824832
1425007547082108928
1421850631543742464
1438398468775501824
1438382756715585536
1420924154522472448
1412920140895719424
1441211549834571776
1413861626852216832
1430176947179511808
1421726329871867904
1425834854130671616
1425828464343412736
1438415882208702464
1400028523532677120
1431266078974349312
1422114377268809728
1437397074958446592
1420129142285246464
1437703337126731776
1435911084267819008
1419865278226210816
1391962820158365696
1383488063360311296
1434846348298252288
1432988915456114688
1432912498341003264
1432570863103070208
1432227004355538944
1436811736384868352
1447398638250983424
1428530143262216192
1444213316826505216
1437923563185446912
1422650245549203456
1422364346407997440
1421602106306269184
1426322285196050432
1430037810296201216
1438438612056481792
1441046252196491264
1432206980773384192
1432077668128747520
1431849246341300224
1437303954442907648
1440328476771250176
1433072252002525184
1432739846762622976
1420185597889564672
1419927623950487552
1419652340286517248
1421741282313990144
1420221692396195840
1453865034786828288
1459166758602899456
1454718208041107456
1443598383373901824
1430192866207227904
1429958281401835520
1429789775356055552
1429613917496512512
1429396501369810944
1436078214384812032
1428720381649584128
1422356291532464128
1436554064993521664
1439022232404062208
1438891656074305536
1432043982943522816
1431539770534993920
1431299019251326976
1431034335256223744
1430944614597332992
1425442995915038720
1450735708629471232
1431958611882754048
1432334145070370816
1444944393513750528
1439089538886819840
1430009445526900736
1436945304540966912
1422801285930053632
1421794646372487168
1406222421397426176
1420720383137746944
1412678797271310336
1423266022526644224
1422720668936728576
1445849283756900352
1428940585881112576
1420936816534843392
1427851878503632896
1429245543910281216
1428672501601558528
1431227389879611392
1438705325465501696
1444437981520039936
1441202398865739776
1413941665186783232
1429641244037181440
1433774655819579392
1447558805395423232
1428388267037106176
1421357709299830784
1407304185276628992
1421769783565905920
1420714928571179008
1442124596287664128
1431860343068762112
1440259809035505664
1415305259715420160
1431459959833649152
1423580239645462528
1445158463701536768
1444788523073097728
1437550199459565568
1437186318836977664
1437175326761635840
1439877643864731648
1431147195168747520
1428981052945551360
1428405870010896384
1424715153979822080
1424472791391215616
1428332728223625216
1427851506884120576
1432284117798850560
1425274844531228672
1424858989037187072
1435556374117711872
1435363601770971136
1435177366855192576
1435002122060263424
1434821358827945984
1427936933947183104
1427390474608775168
1441016234095493120
1425353262387974144
1424801709138726912
1456628442963734528
1426799900730085376
1423549257059950592
1423228121658978304
1419563746125512704
1425264944455446528
1425482219527700480
1435715633098805248
1432692592014094336
1431491314089037824
1441061649717231616
1433951695277490176
1433039249784197120
1421336357314568192
1411578269904769024
1420332870367780864
1433735743537442816
1423550596011859968
1423504842094383104
1443562837532504064
1428939759347400704
1466233039676055552
1461187097356685312
1397518604891947008
1451928563884589056
1427879107627393024
1420267429435899904
1437412099081179136
1430344029984608256
1432347893684322304
1422112555233730560
1436715178813390848
1436664900550496256
1432652959230222336
1443162131080171520
1443052656340058112
1435593708548677632
1435188425838104576
1415276281994776576
1415274413008723968
1454370965073186816
1425043775638757376
1428743789150015488
1450789565594177536
1433247963787169792
1435557803175780352
1422859290910486528
1422487073412448256
1455876475609960448
1424718125585428480
1453309854995468288
1423168081044545536
1440547256348803072
1433072467015188480
1433939909966921728
1433054365602828288
1425830305504456704
1429443348109004800
1431850341549572096
1443353405867450368
1412716084076048384
1442412601623736320
1434151577992847360
1419103403523723264
1430144795142279168
1452119111824076800
1473838892629565440
1376158396462817280
1375354900343889920
1429187427168522240
1428725812824395776
1431051205241835520
1434071973449981952
1433909953723387904
1398919799292391424
1441525450249887744
1430330992900804608
1429720847611092992
1419812726633758720
1422530192375902208
1434181939104149504
1453226175124361216
1422407851734040576
1442442650972348416
1407716809403342848
1426484122541715456
1447469851010732032
1423242818890256384
1436904281458688000
1443173862091284480
1442458105510432768
1444178073612472320
1436356042552528896
1434072400648228864
1413661049958518784
1428327403059695616
1476383996519284736
1418444531486248960
1400992682122510336
1412342048787599360
1428308751673561088
1381176404969054208
1434711176705835008
1429256158426984448
1429096495928659968
1428904045742153728
1441390765637128192
1436207573460344832
1453506763177611264
1445911790857056256
1427443069020905472
1426719769403613184
1394903402224574464
1442831407814828032
1422219562091642880
1438371643127046144
1433612948929347584
1435206625065799680
1434724356223950848
1427390246920982528
1443191629800607744
1442365256127320064
1420283317912408064
1433060954552643584
1441223087844839424
1446670520334778368
1423857616061493248
1421251793380515840
1429988585424396288
1457723262771683328
1433225553486614528
1394276388736098304
1432285173484113920
1430794111041241088
1430445651121238016
1438194459217301504
1425404492741111808
1432548504715489280
1432188588729389056
1431847989962690560
1422575126667661312
1416381062691753984
1440460054424014848
1435615740011302912
1420557467986001920
1422934961070346240
1428996904071827456
1422757946677620736
1422496425997344768
1422318106190376960
1422208226645266432
1422131728827617280
1410235505023733760
1428734417573269504
1415630510722752512
1395198781532950528
1429763257833689088
1422951799812620288
1415191925125050368
1424628215474098176
1436544710487658496
1436491318818009088
1428949545409421312
1428731577853386752
1427110721926549504
1433015956683427840
1425470213374500864
1428676716575170560
1433865796506165248
1446714336173379584
1449734214513872896
1430172838066012160
1422184928976916480
1420533881321623552
1422896771663949824
1422056483391295488
1351098086953787392
1416313130884354048
1423049149604274176
1422363363636514816
1421679832274853888
1445967606054150144
1436310863141507072
1421455862116143104
1427964727351660544
1429374380027506688
1423562057316593664
1442377926024974336
1434370176644894720
1375776419532271616
1437684348472348672
1427878954396917760
1427138348867407872
1426946766419619840
1428692110283198464
1430841741981089792
1417468028921389056
1435438259190919168
1424675293021700096
1432288704882561024
1442357109610344448
1427820183163269120
1427818773789118464
1434718357798883328
1434422601292529664
1450592728237043712
1450556058204729344
1450401531354771456
1450396093640970240
1450326619202019328
1450317763499593728
1441018794684473344
1425442813299236864
1417442938380902400
1435192795065581568
1434825735407947776
1428023445388808192
1435166923034030080
1427772762077106176
1427517698330660864
1427419736019660800
1427255899811323904
1430534141653651456
1420215597502136320
1420016635084222464
1419938133425025024
1439430085929410560
1390398523821101056
1382979619595309056
1429602491344199680
1432590654270410752
1450539998512435200
1423186516264701952
1423167006962950144
1414921251424927744
1414888089370038272
1414858092139843584
1420518225431785472
1425288100184420352
1425097861381988352
1432155276178640896
1438610258893541376
1422858663253790720
1437529790873931776
1422435946499231744
1392131675795062784
1403281713489346560
1439994791975026688
1383629966424698880
1349992783956725760
1440245711178645504
1429240558317314048
1422081258838925312
1436746094377984000
1436598101171589120
1436953249026752512
1433556836276322304
1433378871731113984
1433316368951111680
1426098204987183104
1428954565802553344
1406135913378291712
1398531924965027840
1441582206439198720
1425602021877436416
1440922771052118016
1429252732100046848
1423147085566681088
1431443884345749504
1449861940117848064
1449563246030065664
1442666807429533696
1435061696339398656
1428959725207523328
1450751978070413312
1430345821233451008
1434063778014904320
1430873544183877632
1424558390617939968
1424372772696854528
1424191305773580288
1430800445383987200
1444997363488079872
1427294154111868928
1416188450882170880
1416174156228431872
1423452491857874944
1423828043626283008
1423472734139412480
1435915145012674560
1395769187730006016
1430178659898466304
1425836875235921920
1438318803306250240
1430664769099292672
1424918209094766592
1444470467637628928
1437621910624366592
1437240620364406784
1422182945842814976
1429887960711778304
1422332608654938112
1430308948708524032
1430599913977442304
1421275519958487040
1423211937823789056
1423120471139131392
1441037538005688320
1433711910650667008
1433273112015953920
1433023120252694528
1425581008708014080
1425311057979920384
1433445314543833088
1452445039875923968
1434764805521305600
1429792594029023232
1441931054118440960
1468407480648871936
1447523451791560704
1427065737600925696
1417418133623640064
1420242412195049472
1413040011037970432
1412571346039570432
1426048202503979008
1435219858745016320
1422796110704168960
1436313890250366976
1429332206372069376
1421320961270321152
1421000344054628352
1435484113759211520
1442423707608121344
1438274513049817088
1430124676391399424
1435217976576200704
1438293396397961216
1437761714175545344
1437571345148092416
1437340444623396864
1430131961725538304
1429959946662146048
1429752800406212608
1429610507216986112
1429424854575456256
1425593916741480448
1431998449520504832
1423167879210430464
1418152089784516608
1421451975418290176
1435478307982614528
1445379297632342016
1445356299332440064
1428330420903374848
1435231378103230464
1431068420263464960
1424667824178405376
1420448346682974208
1416330644678791168
1426943831434399744
1448147807873896448
1413681094625423360
1420662358263799808
1426556089177309184
1440823382719696896
1413752891899142144
1413167982717509632
1404093016936050688
1418913011671060480
1432121860305555456
1447809352916557824
1434055648921092096
1426042940279820288
1427176091324608512
1379947896682860544
1366196728098000896
1424285058379042816
1423037717630177280
1416003766105436160
1442297961090744320
1442121604490612736
1434475924716593152
1475362791595057152
1409446280447741952
1450451923568676864
1450305498004131840
1443192705962569728
1442827152135651328
1435445785651335168
1442471545167757312
1419066037182484480
1443456734509469696
1445587970027757568
1351136791047393280
1410502386469142528
1435235469126774784
1426120508806815744
1427627314901393408
1428356801238507520
1428182391864971264
1425346310148788224
1440456275129618432
1436890562058018816
1429956338923171840
1428307388134617088
1435524650579021824
1430516514604552192
1391972954058067968
1437685754105266176
1435949857181618176
1429713997943562240
1426792654205947904
1426431219508465664
1450378720368226304
1442337400114462720
1397705360165654528
1397032756257771520
1427353431069511680
1433383655200608256
1436172028478824448
1424492429487403008
1424126106441904128
1414167187191828480
1432198013095608320
1432158646134136832
1424376472614092800
1420751557490970624
1414216776951341056
1417771186558177280
1434135319331291136
1425823866362810368
1423810550497103872
1438485470778781696
1431593624425222144
1429578954118103040
1429488781812375552
1429308638242361344
1428665974157307904
1433814955170566144
1437002391816077312
1444890173913714688
1441995544151220224
1442666021244968960
1442391038442622976
1434702991420915712
1435215537068396544
1428025202026311680
1437533590506520576
1408592332635598848
1408298834640261120
1440610756563636224
1433199451879866368
1421767160846700544
1417651545957494784
1458586348659482624
1447328748848627712
1431977626873204736
1432698741023256576
1428693194284224512
1425024911374835712
1449480002387337216
1439611939366137856
1431601810318397440
1431878492677754880
1434321610584952832
1434090942827356160
1433938429260173312
1433786870769467392
1433726193929310208
1433677758123548672
1426180242951999488
1426060217767239680
1447763049494970368
1447433741807218688
1440458456121503744
1453242940348936192
1439179721439285248
1412796564687314944
1435728778286620672
1425054550113722368
1432305655587561472
1437188331922620416
1402589401390092288
1429457064607109120
1464576569276387328
1437361461580288000
1436567776773087232
1436280773510787072
1432895469844254720
1428920539439980544
1431213186389143552
1421584063274438656
1444975712897626112
1428575638282190848
1435227945090437120
1435093537712869376
1427613943908864000
1442724714971951104
1442722641689804800
1423131846548754432
1416765042104537088
1436807108301705216
1436338698581274624
1425796477226422272
1431145615510028288
1425433362403971072
1439205514991206400
1437813374348238848
1423216740054360064
1418716534407524352
1418566736761085952
1432263670168317952
1445433282078728192
1433756806841454592
1434581039217741824
1415349730368901120
1473571880116563968
1423488145815863296
1428255112783228928
1427470060671569920
1426771081516392448
1438485953136316416
1387269564963057664
1421271172507787264
1421024472069328896
1420931752831307776
1420695731178930176
1413300836801736704
1447133692388802560
1422363267389820928
1446992857982648320
1438400765417037824
1421004591206854656
1433064816717930496
1432943202755960832
1419863534746292224
1432642357984301056
1425643690786058240
1425261504346034176
1428194283593474048
1427987051874459648
1427937943876866048
1425279496400236544
1434074378111623168
1423590153897930752
1437579726961332224
1452456626552594432
1443013602630258688
1455492517789503488
1455479142598643712
1446261709513977856
1425125276753678336
1451822993311555584
1423248930863603712
1420197579095035904
1385803622357766144
1424297793166839808
1430178653506314240
1430168020425617408
1412407132037828608
1442403823088128000
1442039635018801152
1434302182556241920
1434300930694942720
1434111232974344192
1429683883717533696
1422038638309879808
1425564750377721856
1431971542166953984
1425722128016429056
1419240476146737152
1417704688951062528
1417287736139026432
1430775936148938752
1388448276626690048
1387936109129306112
1437002684066795520
1419947118089830400
1411180128831377408
1425648970718617600
1425219605249757184
1422400166972203008
1422702215911727104
1432568208817463296
1428925471916314624
1412574332052676608
1427850777540710400
1427806732034600960
1423457841822650368
1444247199806672896
1436249906105266176
1424214886741987328
1423555612315553792
1429589810017013760
1421348978935812096
1472375412240322560
1426041996062334976
1433717944362541056
1426435076959596544
1431178262487580672
1425043175027077120
1422945141405351936
1423112522861662208
1451737057819181056
1443738129605664768
1411830996580769792
1429352858223218688
1432600613779505152
1432542085228285952
1432282816948015104
1431831826658590720
1429735853341822976
1435576461562314752
1433692174114123776
1438633599494864896
1409006073609015296
1439125632487624704
1420651696896630784
1420287908590673920
1420002197702529024
1442435407723917312
1385956381530808320
1424243751841501184
1416448491363004416
1421477678960414720
1408950638201827328
1423983239341887488
1423572407852228608
1423205407569313792
1418093434028523520
1423612579310567424
1415800147351506944
1443944146981457920
1437957894033395712
1419862567048990720
1419861116243431424
1419754338436583424
1427560020313468928
1424001217169027072
1422847712626495488
1445374781851770880
1415820911274385408
1442135874787893248
1428679183656382464
1429187661160337408
1429035982871953408
1428615086575276032
1430828705798971392
1448958994719014912
1443534512885878784
1425269973061050368
1407335625427193856
1445691051272929280
1428715316087984128
1420730870445400064
1420674692159918080
1428451898193895424
1421700371211112448
1423720809302925312
1441687448216489984
1427177435737464832
1439028696241688576
1438733136095895552
1433960023768461312
1431524574391259136
1431371445909671936
1423422778909224960
1433232205224898560
1432957891565080576
1425297552379826176
1439152211939008512
1432338453618823168
1432239091987324928
1433388993102561280
1422827720271036416
1473108468236427264
1424246736151711744
1427670686718328832
1466523920836800512
1402698963921215488
1368532635018883072
1422053396861755392
1421952829590163456
1421942315505967104
1421876081129246720
1421807507526152192
1447057431985410048
1434410782255501312
1424497383430234112
1453480986969133056
1413739104685084672
1432101463354851328
1438390273092947968
1430105075540631552
1424207100918439936
1425034363851317248
1444476799707090944
1427855723011084288
1418119243850076160
1454594253061910528
1444455090014748672
1429250443276783616
1430489566872436736
1422807231557345280
1444553934547275776
1427957462934581248
1435443357736525824
1430858622221701120
1398488297916157952
1433639397631561728
1422026463620915200
1421953839670779904
1421853075438903296
1424159101093699584
1442261994187284480
1436347014367772672
1446816238584274944
1425621859677048832
1425299333600079872
1425238198729330688
1424870781108985856
1418376222736740352
1417976075087347712
1434466356343160832
1424003828794335232
1408061419996598272
1363465677332430848
1414518925669273600
1438340451166146560
1438130010406096896
1430746203096969216
1429067571769184256
1436023370118668288
1427039415386341376
1436170059232120832
1435616099291172864
1428842685226311680
1432294689692995584
1431030646084755456
1421838561918078976
1447851209813999616
1426130903219073024
1436899391248371712
1424398147577520128
1409680899831066624
1398242567645401088
1446087532215615488
1436198421526769664
1427872772642906112
1429806481738592256
1444990023430901760
1439587195753361408
1435197151282274304
1454454826037747712
1356267495150129152
1429692434489872384
1421770539425669120
1421349223455346688
1421245954049527808
1421033958813233152
1420890872724426752
1419457645166039040
1442276512711860224
1437294107378937856
1426716518562164736
1420283784977543168
1427134957487493120
1386544076812480512
1429401517774102528
1424821976237936640
1423604145638961152
1437372654667718656
1422748083968823296
1414899606849089536
1453977706404532224
1407293542850985984
1434894521674858496
1427217596693180416
1393802901227642880
1421289473879396352
1417016699820249088
1408001522751868928
1438124961076375552
1430207515652812800
1423197198146097152
1436338749768564736
1417819808779804672
1431972445137760256
1431616938510221312
1431257317111054336
1430887754418647040
1441610587855720448
1425835156456177664
1447741798017765376
1435220126480035840
1439421556468293632
1422772493719277568
1406634636646621184
1446830213262835712
1438082806869942272
1434786958278991872
1423861044582121472
1423615817401344000
1424141963507367936
1440817956624080896
1440607527780032512
1440104981151956992
1421029732859088896
1420398500668346368
1431921921013084160
1431919227091361792
1431571823418744832
1451700235978170368
1444862178947842048
1419106429659598848
1439783140357132288
1429930582981545984
1424454909722730496
1444997508866789376
1444957947537227776
1444938559354331136
1444853884283879424
1431827417899757568
1430541131096330240
1423262958801485824
1439057599219990528
1433314336076828672
1409694947591159808
1436551546653732864
1439513885430587392
1439395513955065856
1438810869501083648
1432647706560720896
1423615835206127616
1436015830060318720
1418921237099819008
1451386928129970176
1428538746194980864
1409060879769821184
1433917042231447552
1426357574182465536
1426027764004450304
1421620920372785152
1433353614504775680
1422120927806984192
1408813917581705216
1405631306747109376
1444259253569482752
1422796942543712256
1396616330447441920
1424671791918682112
1435884992127668224
1412767361321431040
1434804231890866176
1437749204747632640
1433563519404818432
1432123416136409088
1435122619964018688
1437054486929756160
1379834351412596736
1432290249342795776
1424152175836418048
1423381572216971264
1380307316067639296
1422923175025729536
1439406049736290304
1432456669468848128
1431731336939593728
1456118066190815232
1424003605116297216
1422479855120093184
1433385833424244736
1434992291698159616
1455783794569482240
1436297102796066816
1428317027479871488
1413515223705690112
1423605050874626048
1412923636499943424
1433053302866907136
1424079601622405120
1425423696496234496
1429287289700589568
1422379653201760256
1433336836835799040
1424989171899195392
1423566990195662848
1440511357023965184
1426228554061139968
1421275740771733504
1416595435955769344
1409142635982254080
1429335893630849024
1436232286068903936
1441581782139224064
1438763231640576000
1402167659693674496
1443780453522051072
1430012958109700096
1394265891454558208
1435876099058139136
1435084613680963584
1436991827266113536
1419859485485518848
1429979961432018944
1434631621253029888
1432640731559043072
1432357025233596416
1431105158436429824
1440854373555326976
1440543453025214464
1447289774771826688
1435544472591351808
1443555529968607232
1425283841476882432
1433614855735439360
1433614418198237184
1433613480846782464
1433612821829324800
1433611945752424448
1425801172003196928
1389551224383541248
1429255621618987008
1429040389239959552
1423437016478322688
1422515065790496768
1422458971483303936
1432260121703239680
1434090017610108928
1424522999709847552
1431115914213093376
1431009769586708480
1430854943552917504
1430789176048316416
1430736208687112192
1430649198093824000
1430527956640698368
1423758750150766592
1423611037639528448
1384284335843336192
1432665849790283776
1425227638067458048
1430342647051292672
1422140658442137600
1408590724761673728
1449044665571823616
1436828600750145536
1436599680486436864
1429280138164768768
1428998813243494400
1410804628929716224
1425082866430464000
1428582186643464192
1433660571375661056
1415293979336208384
1429333206470332416
1425777177694392320
1470000823061327872
1425966351852601344
1444902466932273152
1442841932825182208
1428677124450177024
1437992925586079744
1457123787040702464
1435994238123012096
1470353830336675840
1439850352606519296
1429670858331607040
1443085359684849664
1440304672019927040
1431418544244215808
1435610972501123072
1422144110475939840
1395217416943144960
1425973779239301120
1450781826537046016
1431036283497816064
1430821312352591872
1430664767190962176
1432301410498973696
1430830912128708608
1427856238071533568
1426000710571679744
1425611297647783936
1419769277305942016
1417657511725867008
1439973536647430144
1439840743024066560
1429251719456722944
1428980158577340416
1422549869739184128
1445969386775347200
1413921202742054912
1402021011005100032
1445539685418168320
1435211255946436608
1442991168409669632
1423840754934247424
1436973138370203648
1357188362927411200
1413708890240208896
1407259088736587776
1426865034383159296
1403711006077984768
1403576284714651648
1393199841493229568
1428132983291015168
1427965099348619264
1427906894778146816
1427895719168331776
1427833855281565696
1427763819829350400
1427641608804122624
1427640345307852800
1427455035143720960
1432564380630020096
1425280716179341312
1418714778210496512
1417774339299053568
1425776795152830464
1415689371638923264
1431048165734580224
1411118009398173696
1426710793844760576
1436893243602440192
1381489378149556224
1439822923955535872
1439152158545350656
1439085450388377600
1427627872991289344
1436353716085395456
1436150038934142976
1435896176373481472
1426475024152600576
1427175799875014656
1424619027117211648
1434857111964434432
1424566358101041152
1423512786617847808
1423221711512563712
1424611272805343232
1420988093557927936
1395039774503702528
1420956018591158272
1424908918690500608
1427675280412352512
1408054802148249600
1431911778468851712
1445564348974305280
1426062257885126656
1433966566488502272
1438521088107970560
1453975427043631104
1444980876761190400
1459057498556493824
1433176213326110720
1432897332681404416
1432838053060509696
1425199472615706624
1425197259163987968
1428195106981498880
1437925248750419968
1431490853109788672
1431299820283568128
1422578953571606528
1421722283354181632
1414287477049683968
1413747350770651136
1428536082795155456
1419566581537927168
1425990759027671040
1425625807989346304
1423808416342974464
1422151082621345792
1428352696235352064
1424591679714062336
1426709253729832960
1419999592876101632
1448427136721698816
1438860729206009856
1438358491190624256
1433678115771797504
1456192846449442816
1456175945551802368
1433390219638628352
1433318187953651712
1433236531842412544
1378218704094195712
1422525191595315200
1415143680239824896
1446784320014671872
1432196816511008768
1433724042524065792
1431784605674139648
1431459785635819520
1424001285070589952
1411599490499461120
1437273076647952384
1438076324879351808
1430818435647246336
1430346737135210496
1440802458272292864
1434419328879771648
1427225493862944768
1418025087853207552
1436280386091245568
1454240515201789952
1439042201338535936
1432195062314651648
1424568571280035840
1426328742108925952
1423413010832379904
1415436018858094592
1415278304119033856
1415204117811585024
1431943986701238272
1430661685052788736
1430389007121223680
1429951978621202432
1428362496197292032
1414128156382953472
1419651868062470144
1416248679258677248
1424580978123546624
1424454396218253312
1422906145342058496
1445713831783645184
1398115350252638208
1409818870123098112
1427565174307708928
1391915452494872576
1426809759450025984
1433833116586557440
1429998969401139200
1387608276154699776
1474698564165320704
1423222559978319872
1431079810109825024
1426532195221475328
1420657380325412864
1436858264763842560
1426329751174610944
1419115646671998976
1435390545807904768
1434787865695711232
1434787250433232896
1419919505338245120
1419847889392586752
1419599658083516416
1425441442076368896
1438442388934987776
1434095005765832704
1458047262207086592
1443443458262200320
1440194978504794112
1442330446755295232
1428203159055339520
1418197913327456256
1438802546462584832
1439159412795400192
1433539618247299072
1438023238278213632
1432639406330896384
1432904457004544000
1436950964993290240
1431932807241035776
1424273590317289472
1446624577359007744
1402132345721786368
1419956547304656896
1417775729001918464
1414913652499509248
1443934363238817792
1439796326938464256
1442088647382089728
1416256266301624320
1418012749909528576
1425110887803723776
1436675896803356672
1458999900884979712
1425814176031657984
1392677051170271232
1388558775921963008
1388182633243287552
1432988988885716992
1438815707479695360
1409446340115927040
1422174949746176000
1452192775315681280
1424191368444874752
1425610026161373184
1421881464170291200
1426683567602429952
1426476919919235072
1419560448995721216
1435306083594104832
1428124373479682048
1427951086598377472
1435809092958765056
1425083727357505536
1435837972004229120
1437941962565251072
1429762428422688768
1429260345827201024
1413638652370980864
1413533168993402880
1387166357112991744
1452133461561540608
1431747613905227776
1432960128936935424
1417746793798922240
1417419042533482496
1409317804289843200
1425698391749656576
1421020696939884544
1472151892600004608
1461056962922262528
1436496206075600896
1425829663276896256
1468750982658297856
1426167858820640768
1425783318423883776
1421774871340601344
1408376739454017536
1437038062882619392
1436984233629655040
1436949773278330880
1436820521912451072
1449658910927769600
1430419325307871232
1422206690267516928
1432970922613362688
1446467119466438656
1435589222858063872
1427906378987761664
1436997373507502080
1451788827136172032
1409406978342854656
1399912974819622912
1399811261123076096
1399662819843350528
1399614692486651904
1416599044583870464
1416258692702359552
1415911575412563968
1410974403794399232
1424263684134604800
1423800114666041344
1419823356270968832
1419295610692198400
1415451164032655360
1415090902779920384
1439528002568671232
1420835167309078528
1436497922376421376
1435977968162017280
1431940713483157504
1433238217692569600
1439000284009844736
1429554199327510528
1441689736783953920
1418928550044782592
1441910639690076160
1428302144403165184
1415454700221001728
1439074533835567104
1437403978594013184
1437232613136089088
1437022081506414592
1425120634934231040
1425616024641032192
1416189203193475072
1416005092935823360
1415912086736015360
1400972930050256896
1444632922716213248
1441078085093265408
1436146070040428544
1429448798657400832
1434340532117917696
1434097078783799296
1425005932694495232
1436157219230269440
1432622801450528768
1422090530679234560
1450701662515908608
1421693213400723456
1431054568826183680
1420322606083809280
1419893551270297600
1471077158693273600
1434898577331945472
1432587444176637952
1432080310087217152
1431798036712153088
1394561583603359744
1431878281435836416
1426881309746470912
1426780478795763712
1426682816582995968
1426561576895610880
1426475504610119680
1426391067776012288
1422366521624465408
1420680988976287744
1445754240891121664
1445345880324796416
1438142733428748288
1428615039544528896
1427263706640134144
1426915703131545600
1426850573840633856
1426816662439743488
1426761594705309696
1426711067082645504
1426680120387923968
1419124738174066688
1418928030202966016
1418813334812508160
1443145737609433088
1446009721152966656
1437015509568950272
1438838808963780608
1440148421319413760
1430030133746814976
1425066964054020096
1426838617217929216
1421340134243373056
1383582455815307264
1448688825274802176
1448407776682647552
1447774585319874560
1447738965692276736
1447663966952443904
1429989019249639424
1435060014801055744
1433370033560842240
1431533126375800832
1420995498035474432
1437531286827003904
1451859662240813056
1422500336539815936
1421673482635530240
1430415349497831424
1422397649471242240
1433397071516618752
1433396725528465408
1437677790476734464
1408953518258417664
1394464189138173952
1427832084630937600
1429436736237539328
1428341109697040384
1434484154066866176
1453662560868188160
1424923665204842496
1396766569292701696
1445694759062806528
1423983032587874304
1429989504438345728
1446047360891506688
1442946395237806080
1442760730621534208
1435806846934081536
1435526973661454336
1435426962340679680
1435199999579590656
1435502038276657152
1425151495834464256
1438832979778805760
1438640555181834240
1438374976290111488
1431585952795742208
1427132461738184704
1426336641719803904
1436283306123825152
1435955988436115456
1421596388161327104
1434287489867419648
1461606353114308608
1433924871944212480
1433723746662055936
1433686596126085120
1433665550496927744
1433619467032956928
1433562613447725056
1433492961556238336
1436642360994062336
1427790304258576384
1440499059156869120
1432680134914437120
1434835094561169408
1428238371235635200
1462530039845584896
1437754066042425344
1422090750850789376
1440497591532195840
1433465832491782144
1430705118224080896
1430191384653303808
1422589476073709568
1428671466657050624
1431092298067021824
1444669080795971584
1417324524303904768
1422506163036295168
1390431189312364544
1380549886706380800
1424535391546208256
1426939761365635072
1426011149623971840
1430347575148748800
1430003911490904064
1371751318209978368
1433025791021838336
1444828400066072576
1438108561637199872
1427419834116042752
1426538900277899264
1431540842984992768
1429460194971451392
1417687331872538624
1438013370318274560
1426806124964052992
1400079238967873536
1432967590490505216
1413816015746519040
1413735266691420160
1423579629227429888
1445919023279980544
1425397158992302080
1373069452321898496
1436606299576291328
1430142309568376832
1422141678438076416
1420721218475347968
1438004110570098688
1427077052742594560
1426715168378015744
1426530660575940608
1426441623223750656
1426351702232342528
1429796472401235968
1435540738129862656
1429607918446342144
1428500745163210752
1432145832543879168
1429775526722379776
1419500662862147584
1419445438093037568
1419251714771677184
1418926579028160512
1411547955182505984
1370524248096268288
1435253797601755136
1423257610258509824
1428337386526707712
1423156682608189440
1446390222304931840
1424129888894611456
1451778901202505728
1424688685610528768
1424542272062771200
1427500228538552320
1419493043686707200
1436182095047454720
1437316241258024960
1419609545022656512
1421608388161544192
1415707484338237440
1400116581020143616
1427141813794607104
1416728206720126976
1419978771675836416
1437397648735039488
1434738138643984384
1422929263179665408
1437071352716881920
1429592031798521856
1420669753430093824
1446350441185366016
1416255352278949888
1416915112770691072
1416715830197325824
1421081012264529920
1411653096778788864
1443511031393779712
1428368269518336000
1443842384710668288
1430548775139905536
1430449874600747008
1425410520757145600
1436156494857191424
1430422508205854720
1453766789884624896
1442128530200956928
1432363541382586368
1438858910874570752
1430530354817888256
1390687903601369088
1432984293572165632
1423787661022531584
1415706554326650880
1421426477271187456
1435045752514908160
1421828994123460608
1434120628705976320
1426351629419220992
1422118622369959936
1446244035815829504
1444309397149081600
1444154399945756672
1422863555209035776
1417073555154505728
1439502295373287424
1426148993344540672
1429227285396164608
1418483842772455424
1428197435805822976
1426417540499066880
1426247694654263296
1411688767581085696
1411609126677798912
1411575648259174400
1411572679287533568
1420904895784230912
1432698700493639680
1425807733060640768
1437781634250645504
1426066544497356800
1420264912115228672
1420578887881265152
1380293968135651328
1412217160785547264
1430824504326983680
1447386996989591552
1414423360851779584
1421570028386734080
1437988849381113856
1440474376072167424
1351322987832594432
1424888941845434368
1421413923366924288
1417710362745442304
1414105707763224576
1429628039327977472
1427962439258107904
1427956357982871552
1427824576679972864
1420879877406744576
1420726799219126272
1433342545656901632
1434334331908943872
1433776685690679296
1433639267125714944
1427895403639238656
1424325476978331648
1424235858903719936
1425624046410997760
1416146063556104192
1431620689774006272
1434102179212660736
1452525243394756608
1436529193701953536
1406145941963370496
1405063657566834688
1438810061611044864
1444547622249717760
1421450421894189056
1423204609653235712
1366726823468408832
1427148358766845952
1423299314655191040
1427184498916036608
1428737685632348160
1394401621933576192
1425987918212976640
1438705628331921408
1415620645858148352
1422377274083446784
1448590950284988416
1433393719667875840
1431527152533454848
1422332742851710976
1412913589237653504
1412305127751307264
1426891377804148736
1424733149569847296
1426355902450307072
1417384370059366400
1427226656100347904
1432311062238433280
1443237399039864832
1448153780986335232
1435772245293473792
1438362168219484160
1416105226998747136
1442474735787384832
1440653566826274816
1425498788785844224
1465392527788281856
1397556146991370240
1389659838485909504
1395235572797493248
1444216661104463872
1431227735444115456
1432254045289271296
1437268263801524224
1435839113400225792
1428522827053817856
1428125930535350272
1436973060259602432
1471110427312795648
1423974629417185280
1422831431638650880
1436879998967681024
1436334154853982208
1431218970409852928
1450276831014182912
1441790052716068864
1435005535426727936
1440865969065246720
1385413365447610368
1443818674612105216
1433409139707760640
1423461289506992128
1434393118153986048
1433980987407364096
1433669410888187904
1426741163394879488
1426061096041869312
1425963222570455040
1436828783386849280
1436617186785648640
1436504775990730752
1423590162253025280
1432662454257942528
1433807414441086976
1455142258924134400
1429786296470233088
1428994976617164800
1424972446424125440
1427607818891190272
1417749643358662656
1417693313658916864
1410189656893759488
1433211580125048832
1426723965758705664
1420969370591719424
1473149778338930688
1419365187904319488
1389762563601272832
1431549499059564544
1443179433360171008
1423266009578819584
1434068084659163136
1376287599501791232
1376044312505409536
1442467764241715200
1428506132197220352
1437307604909244416
1418759540359634944
1432189555294212096
1430674051601633280
1440502256198029312
1397208664629518336
1449378370450444288
1439796745513304064
1359467588669960192
1438637097481433088
1431180911693873152
1431910968393670656
1436090772797886464
1404018543683796992
1391621965312528384
1391112697505218560
1390940039345889280
1384009832013860864
1436824605188972544
1444248002994921472
1352631870400253952
1431029851163488256
1447758081211858944
1433237874825121792
1434382015839682560
1414572377103470592
1446299859884011520
1445406649628364800
1442679391885008896
1435126306572681216
1433320120428892160
1433261438244687872
1451343989764853760
1451024921165852672
1450632801124950016
1450449356977438720
1450213484210262016
1423051924635410432
1446654352760860672
1432983652208549888
1447745874398875648
1433226132380344320
1423900621602623488
1433740982097383424
1437625016141565952
1436948498570625024
1428254350518874112
1446074043635933184
1449194930274926592
1390629261728309248
1390123840911511552
1429096728796401664
1407684580253978624
1423204622127140864
1422473054190379008
1422419568836767744
1419524918115373056
1419250010189746176
1419172939937685504
1419057889424015360
1418914393350361088
1418855058335272960
1415268094293909504
1411857214076186624
1427598278921576448
1456203724120940544
1448395967535869952
1437586388807929856
1419593688439611392
1418485321868537856
1417768645036367872
1422509135610871808
1427332297934573568
1414425522575011840
1429814085663617024
1429798079364886528
1444872602644746240
1437448802596626432
1429761410007932928
1417048553822711808
1416648657646940160
1408629258096836608
1408378524956725248
1437364514941386752
1428647765664354304
1436113049648197632
1436600149191499776
1428258454460715008
1437319218626641920
1433421719440531456
1443009397936963584
1442657629231190016
1419934178825564160
1412559480357736448
1412311166160752640
1439190819366326272
1429077260250664960
1428658773015465984
1433031342854270976
1422537748355768320
1434564811753283584
1436679944826863616
1444594817334349824
1439526765253128192
1421734811769610240
1422243374300471296
1428873513490817024
1430681271076724736
1423186196629389312
1422852509878476800
1429684552981647360
1432502679834533888
1440572523314249728
1430844005051289600
1426912971570114560
1442033419895017472
1443885317811892224
1443607606950457344
1443399940185608192
1416668624744374272
1423467400175833088
1431409875456716800
1442513920497881088
1395862477007585280
1449334971349405696
1429246525268393984
1414768030396022784
1421415519857512448
1440538902247346176
1440495186602119168
1440333814870380544
1428765748386664448
1435558792092008448
1423507658267496448
1393584015899172864
1424315172164751360
1423851468113661952
1379918480330391552
1423857917334196224
1434833097724284928
1431074761417715712
1430714887471128576
1435967861890043904
1425615079169433600
1475407169478868992
1430125112620032000
1444179233824071680
1452558262855876608
1425047621882630144
1470947154860466176
1390417891120451584
1444247984841973760
1431786908548407296
1420439205256122368
1423151880511705088
1415538561915383808
1420615438132645888
1404019388412428288
1421419005080784896
1444963458139623424
1419679481946460160
1416728456449060864
1434771921086803968
1425771225255534592
1448638353801318400
1437422482319810560
1427540594805465088
1420586104219082752
1422348809569406976
1422109178760372224
1417246807902482432
1428547222891761664
1415302295663747072
1437158150210146304
1442991465852903424
1430453451180318720
1430352769848733696
1420894714971049984
1437574016122851328
1425658518913396736
1458003136493207552
1417776426745405440
1432137568393445376
1390224458586071040
1425170992897269760
1440328831361978368
1436165924994781184
1428547775164084224
1428173632660918272
1439868969310035968
1431872824419885056
1424320658410852352
1424172664604676096
1424046812407623680
1423932120003596288
1423802910492688384
1423581625401573376
1422470695682908160
1415606695179419648
1415106908034191360
1414979516489891840
1424206017890451456
1422125461010731008
1415861661265666048
1432654206964404224
1431393552890691584
1437265043431645184
1437246831117799424
1428622088772886528
1428535012404568064
1428171359360667648
1426455026604470272
1426345942672830464
1426102115005452288
1426021448867487744
1425968880468434944
1425814337906642944
1422190567413338112
1420236233423261696
1420159138386964480
1434421531434643456
1461494090298576896
1461250323406737408
1452979043335168000
1452977796850933760
1437935895282216960
1430725436351209472
1424046527928967168
1422767488786305024
1416867379699609600
1422560074682097664
1429330955022471168
1421288273964539904
1416540747256324096
1422849157446856704
1426393077741101056
1425653050094481408
1430251213124096000
1429923983676215296
1453737031696150528
1444483260315176960
1436821336962134016
1382077116339023872
1430433157090668544
1440842271180525568
1427971383183626240
1423544679967064064
1422914152872366080
1419656205924929536
1436611530473107456
1420974872688160768
1430006786472300544
1473070321771347968
1444882116961964032
1441258357529014272
1424570924108447744
1383154723381989376
1446998457693048832
1435823893403496448
1437196965385674752
1426921964317204480
1442392561423765504
1442238755432112128
1441978376491728896
1454322069219381248
1435439331645132800
1428332438762131456
1440202102504968192
1437543515844579328
1437406736617390080
1437160277670187008
1436938373634019328
1436655652600881152
1413840295288918016
1435374899720196096
1435140949265432576
1432320655941201920
1430892107238051840
1425993693610135552
1425991071230619648
1425619230238543872
1425479051670560768
1425345835320057856
1425340563486744576
1417641263222857728
1417258339323367424
1442832578138968064
1423777420499243008
1423445436581306368
1416162964873248768
1415808220468113408
1435908248134029312
1443540607931084800
1428334142928789504
1444489506292264960
1431089586097229824
1420218332695851008
1419424270657015808
1417573425841795072
1384961404873191424
1384960481450987520
1426988396048642048
1426842021029765120
1426786176350883840
1426764933023223808
1426696946786336768
1419685401845846016
1419273466641981440
1418921242497851392
1440192401503506432
1419819697034305536
1419750686678388736
1438411996630683648
1421397293371064320
1431058980273463296
1424247174901104640
1414502985074311168
1421448570373251072
1431848768953933824
1432473682312499200
1432131573973864448
1404325464030650368
1420944136031535104
1413324724222894080
1409800324034883584
1436371522071920640
1439221494278619136
1429974553174761472
1448182726880727040
1468386252013465600
1392689416456392704
1386034883416387584
1385715864129794048
1431881879385358336
1419985838654443520
1420606577896157184
1427949088624971776
1423009423593594880
1422892119627239424
1422671526654930944
1422489271223472128
1422453118537662464
1422305787666333696
1422120387844874240
1423610320065470464
1421628906805751808
1409048239731527680
1438847988474908672
1424271202558701568
1436865347773034496
1430669646680653824
1429896002476003328
1422095726595612672
1438884286770282496
1438629198709411840
1446054092208439296
1427869984756170752
1421377517932335104
1430534768358162432
1419531490099011584
1430528811515277312
1426498640445460480
1413346981221519360
1428595306795474944
1420931513487552512
1434694681967792128
1421990696047681536
1433722415222198272
1431549038801801216
1429989567944302592
1425044756556500992
1432329142763065344
1427624140396273664
1427376538689826816
1423351765408174080
1416649081439473664
1435947905488097280
1432941123773689856
1440580452192907264
1427243101349826560
1421313009956229120
1433362192217165824
1424847421029314560
1424661692407898112
1424607654761013248
1424573065699028992
1417050306253266944
1439032825823436800
1474547713920614400
1474382668079181824
1437567273405878272
1425968626574655488
1395521952056365056
1425084920909549568
1413052960251125760
1425796928462225408
1431178178668601344
1423556208439414784
1386131234733150208
1428559909369516032
1428334479114838016
1420992704717025280
1434721369715924992
1423435466208989184
1423256145397915648
1449952374982791168
1435019143586082816
1434819965245292544
1435711580755222528
1435538784670474240
1419856535354630144
1435113225230553088
1434694408817889280
1419224794461995008
1396608168440987648
1421817957353549824
1439506966812893184
1444157695309672448
1448408476904935424
1423440559545348096
1437090095991906304
1474524645064081408
1425439854377062400
1441239127282704384
1420980289338105856
1430745517177249792
1428843044011352064
1424193964878360576
1430390778405163008
1430387022737264640
1421798290337669120
1423249132269961216
1420343025486614528
1406856530297704448
1422698256748802048
1407511300649803776
1413746845772238848
1431146682993942528
1426864795714682880
1419158824942858240
1425342784723046400
1411545869036314624
1443482474227535872
1472515912012083200
1421546621268021248
1425219852025827328
1423230447148961792
1420182382246649856
1432174646619566080
1444487008550752256
1413078276294074368
1431869860615577600
1425361245889175552
1423465662152724480
1423283656018173952
1471766487811915776
1467973057386262528
1467106142749097984
1453914190628880384
1435729677138550784
1437008195084382208
1436891066095996928
1391191941895708672
1427488595313500160
1433202936880906240
1420188219086282752
1432667122392391680
1431948655833993216
1420370901070094336
1476183161763942400
1430822693994000384
1397621208393289728
1361525096888688640
1449763481268350976
1448954346696155136
1439812278333808640
1360221630404911104
1417057201047277568
1415144603129319424
1455184805377675264
1476396021836296192
1422181378343403520
1427934708860473344
1422744916183027712
1420669806710165504
1420558291705368576
1413022279538143232
1441761838199304192
1431615313204768768
1424502876844429312
1435779267338461184
1435775932971696128
1427947063329714176
1427890576070828032
1429405977057497088
1433312603732725760
1451909908778029056
1407840596228595712
1431809532271882240
1426380853743996928
1426361071225303040
1420648635243536384
1448804734136029184
1448633294531092480
1436512486753128448
1427967778338721792
1421448714246246400
1440883504934383616
1435409921051271168
1425572398447796224
1424184448224874496
1391300062462894080
1425897191797706752
1400249887422259200
1440158208685871104
1419473618375831552
1423256441557852160
1436241261346705408
1427181014120484864
1422532116613500928
1422782650591244288
1422753641459449856
1430858965328404480
1432911870948569088
1435057866411446272
1434531812194144256
1426442183893164032
1433362494278434816
1412012513215094784
1411667764494974976
1411516047258181632
1443393989332246528
1424585159303581696
1373847740950609920
1432284932357844992
1432284930315153408
1425329371716358144
1420597596251328512
1426917699150487552
1426715182252711936
1387202467075559424
1386806405361930240
1427167954429308928
1430752677667905536
1444138984632819712
1443452321384390656
1428325964677672960
1419614182865920000
1419429495040356352
1433039060436619264
1431558256934088704
1420384691681566720
1423285208711794688
1425036872976195584
1394614729566416896
1416624187506970624
1408365570064408576
1406618876335452160
1423192583929434112
1437588022585745408
1443163867173974016
1456985719973429248
1425993005182291968
1425801054361325568
1412795796299206656
1433605479628828672
1425075002798346240
1425794465923420160
1364788959843385344
1435884707070169088
1422900756219240448
1419936234986557440
1411629035323486208
1425587731111964672
1424885642756988928
1424372278075166720
1417736584238149632
1416573823613227008
1414564999045943296
1439736486723604480
1444098918933884928
1425315817168637952
1437229114172207104
1426677487438729216
1426313077293608960
1426311360648925184
1426096363968753664
1425942053528109056
1425757765473996800
1425675567894974464
1424671297385107456
1418796572486213632
1418155366609690624
1450905993643126784
1443279948005793792
1435989469929238528
1432676635241705472
1450495282534252544
1439532619541135360
1404261959839617024
1426881408765554688
1438032259278196736
1445309887815172096
1387909758137470976
1428648335196315648
1431849215659888640
1431736315947585536
1445059456874651648
1433668344876609536
1422394914000703488
1419455472713691136
1420986276266659840
1409397966171901952
1430902894379683840
1412157702789230592
1423280949299585024
1446253839485530112
1415157679949893632
1412412623497445376
1431126652835094528
1423533815520141312
1439176655759568896
1393787954284273664
1438490574810595328
1429436335685726208
1426215024305917952
1415090735099957248
1427464737600675840
1430307730246430720
1428339605670031360
1435590106308505600
1416662934030192640
1411989939345055744
1427913124506587136
1420923667718885376
1423729232119697408
1416353232075444224
1436350965154607104
1429022083636350976
1430440768406122496
1414385389113012224
1429405138372861952
1417472619452850176
1434883522657878016
1433626199289335808
1457534680337551360
1415967803341869056
1415479641926627328
1423110236748066816
1422704417707413504
1439578319226171392
1429072613033222144
1427183944370323456
1423412206431965184
1424540733051002880
1392776588945772544
1439374117547827200
1443503210136698880
1437258023907434496
1431045953570578432
1430709732839358464
1423066145079185408
1394497330183737344
1428905871740866560
1432734296469479424
1431985000275054592
1429002622044835840
1428212368828293120
1427918060682235904
1425092522414690304
1428615274010267648
1439006196480966656
1424623400614457344
1424243082757738496
1424162857839579136
1423973208915546112
1423907083766829056
1427104237150822400
1428000745639452672
1408937148036775936
1408377454683512832
1401013829698396160
1436586296214839296
1445473494934847488
1441323687462858752
1427779869404848128
1425417750072098816
1438075582294618112
1428904697167941632
1423748741626949632
1436195707891773440
1428604612660006912
1436892464577585152
1428485750887096320
1428192394147622912
1428354493175926784
1442465585716023296
1453563705505955840
1428013252127068160
1416923830057005056
1423429673648680960
1416233003890610176
1430820168993705984
1436604455646941184
1421498430245937152
1421312912585478144
1420892972292337664
1413704934214619136
1413135587117191168
1369470488041299968
1419098232639033344
1422823389622784000
1421053543805427712
1420920237566742528
1433244098895491072
1434818384437256192
1425796092046630912
1414489029739892736
1431427092147621888
1431150687388254208
1430886324647522304
1434335600652345344
1424009500613218304
1432524483667976192
1438514090813505536
1436449019136405504
1419611922727534592
1422003795421106176
1433216534541897728
1411912606571327488
1428364403569692672
1458493920095125504
1413727998063255552
1410831569313406976
1426806502199742464
1448114783555768320
1442322245230071808
1425248392536485888
1421454973263507456
1431225748015124480
1423267347687641088
1430860971686252544
1434795388897165312
1429807876281802752
1449551656295620608
1446807819135565824
1446406306504450048
1444312987288801280
1438617396026085376
1397511554505973760
1415829664149303296
1423426479975636992
1422128710929424384
1422895346376613888
1422864226880610304
1422860063266402304
1422714172421201920
1415277026420817920
1440865682103562240
1425230036362096640
1425077693486272512
1424999222550487040
1424972845243793408
1417731472857845760
1423611251637116928
1443232857325916160
1438146683582304256
1435514432386334720
1427790740030070784
1434422410929795072
1410251440400961536
1424136923568742400
1425277112991162368
1431112777607761920
1430796242674544640
1423504063451131904
1423294517457788928
1438297109975822336
1430851002580668416
1434283997069144064
1427868008257445888
1438155627063177216
1430770462670299136
1422148636608143360
1433708243612626944
1423195536786542592
1421032051600285696
1432664084000886784
1423487177623687168
1421038091729399808
1442672564606685184
1442511420805894144
1428362023239184384
1428359455968612352
1433418577676099584
1437218911879983104
1429597634625380352
1438686883488288768
1430841572455718912
1442264591761756160
1428913731300327424
1422843958057594880
1422680585290412032
1414334137477963776
1422857229036777472
1424631434464006144
1427842727966769152
1437774967723237376
1431154839971504128
1413094413014867968
1412777497851277312
1430438966377865216
1426452150507368448
1436309690330189824
1439588019502129152
1437399070721466368
1415582913110843392
1415582515369177088
1413450820301987840
1394958760083443712
1427778538980003840
1438818507769057280
1431569920031031296
1404784686681923584
1434414601832058880
1436946209470488576
1431858166925443072
1431410932362579968
1431395599455186944
1424160799526846464
1423912881326673920
1423542922398420992
1439798981811314688
1435753003642880000
1434673147870003200
1434293771596976128
1433951051510599680
1424298575417118720
1426897037904125952
1421128551311429632
1426795543636766720
1447097650637987840
1426137140572819456
1442740947700248576
1420383552244379648
1451229553838354432
1442383602591821824
1432793430896177152
1434301833850228736
1437653988174823424
1436689547291607040
1436688892921401344
1415092708423593984
1421267949520703488
1432900746832269312
1429170439885004800
1426497333752074240
1388048128033443840
1472933012589670400
1425027044438544384
1429482726990651392
1429097581737480192
1423134818355748864
1391208727861030912
1433452915511861248
1424550305966944256
1421326581167841280
1421201185256579072
1421028804395364352
1422338410006470656
1421763396085579776
1433734252609216512
1433243023849115648
1432975568547434496
1432863951218298880
1425614344583147520
1425260908897468416
1421293228930727936
1412658105440112640
1445870990886518784
1438839094801436672
1428162308526592000
1429982684923588608
1424374313071779840
1421426192394067968
1432695920643215360
1432549383975817216
1432469172907171840
1431862320297246720
1420888519996633088
1432207199158169600
1431864660748222464
1431914973748359168
1440587326405545984
1432708667653173248
1445011377840537600
1427998562772684800
1420245126610231296
1423480737215369216
1435264130403893248
1433718673059971072
1429618252464852992
1437546068078514176
1437437586641862656
1422737102979014656
1422560091350339584
1408204934349148160
1407599452374802432
1432623737849868288
1422390196633407488
1426088474172555264
1439785479918948352
1452547716710486016
1437402906580320256
1424693918545760256
1433918809497165824
1433051202090983424
1426531114118647808
1425763152566706176
1428765500759154688
1438702930849243136
1435472992562147328
1428421632121393152
1414733183245963264
1422120224757739520
1430163995072376832
1431430992980430848
1431242189531615232
1431193406764568576
1431129993220800512
1423517784386904064
1422758960658935808
1423131704810557440
1422781633040510976
1422668372798427136
1414904180209115136
1435993563452436480
1438421076858400768
1430126066354384896
1431030382174957568
1431964102818033664
1436610122277539840
1423813504469921792
1422184325445943296
1445687749277716480
1457272199308480512
1422895729916276736
1417551363605598208
1410855892765970432
1451371570115407872
1423583270139166720
1410107579175342080
1425949726348775424
1423474769140150272
1422432720798371840
1436072746333589504
1417680276545708032
1427516049847590912
1422422765886267392
1425563422708666368
1440431325987569664
1429738806878429184
1412383156355825664
1374216912914182144
1426053428464156672
1392239899173076992
1392235555363119104
1435821320747450368
1435439004464205824
1421759123205488640
1427585132907556864
1419691359791763456
1439512951547838464
1425284365437706240
1423797398602543104
1423655825676017664
1435435684244770816
1425484314565746688
1437505115896696832
1435006220985778176
1429763725955719168
1430362709963333632
1430071204845551616
1435455788428922880
1437749951686082560
1422846781583364096
1424467833166073856
1438619911366971392
1438515042308087808
1438408137254440960
1426952480651243520
1441542299301732352
1426178942726152192
1418862559252287488
1434842975939354624
1462643527003770880
1429582867638546432
1425047674756104192
1427142645579620352
1427999585037815808
1421751699174158336
1427444852795396096
1421345200962605056
1436664525982343168
1424924416710873088
1443919441524260864
1435838921754087424
1428935989154615296
1444249942466326528
1435311013113462784
1440906347671740416
1440674187803197440
1409869500204335104
1439516711653310464
1438671701315764224
1421604411290177536
1421259584560267264
1421231293686194176
1413669599812280320
1431748629178445824
1431095967906865152
1430714835180740608
1422293915005161472
1419536076960530432
1432481453846061056
1432320210216775680
1432079725912936448
1424551538429632512
1446598067432542208
1439516922794496000
1435614410500808704
1425288922309947392
1443489398947934208
1427916823081619456
1427782413233524736
1427589106805075968
1440311673051508736
1386512941973835776
1438683334926684160
1452542493984133120
1422391639239118848
1446483922750038016
1436239660561301504
1436240460150816768
1436240033275527168
1443914666967638016
1427915756587474944
1412304523410907136
1425323046273880064
1424907435408461824
1424658717790846976
1453725273917063168
1430806202955403264
1407930425033433088
1394761603929710592
1424638602802188288
1439579247660593152
1430863138535055360
1432552173301239808
1430446602158698496
1432166627655647232
1424201120621101056
1419532981098541056
1419587687942549504
1431266325473611776
1431033811719000064
1430720363525140480
1422859589498793984
1412969201921257472
1441236414255927296
1429040980175429632
1438388084291162112
1425417298425180160
1439036337122779136
1410172089668046848
1474697355870208000
1426130144037462016
1421279580170514432
1368240827240124416
1417319621204463616
1450033194107953152
1431930664673185792
1429699786215620608
1423643519181225984
1423328799974846464
1423145707263852544
1442996972693061632
1431095822968504320
1427811330703073280
1427589793144131584
1421780287239847936
1370973144798822400
1431254929948041216
1425204609916706816
1436293930283245568
1428547543923757056
1441678779676446720
1444651171776368640
1446841023942967296
1428989408531734528
1446552563331977216
1430471982651346944
1441566137892761600
1428555582047350784
1428199495334973440
1421110441573437440
1420907911660720128
1426907164942082048
1421491337191256064
1423502248689037312
1414817522055057408
1429967739368534016
1384906544270172160
1384580855486586880
1405433039698624512
1440769053446922240
1455734980269645824
1430680929412947968
1431370491323813888
1437344029784489984
1436375396572811264
1425768016508116992
1427171364067102720
1419548788914487296
1419523725670584320
1442478870297407488
1440040559595249664
1431133926391640064
1430733347056078848
1432211804042633216
1422378170041344000
1412289784769245184
1442044903177916416
1434349777265717248
1428497144294432768
1425583200974168064
1422772856572678144
1429593778319335424
1439472537797218304
1447288277849886720
1425396053411434496
1395381331375259648
1451385892933799936
1427545981717909504
1441545619261177856
1434052696600813568
1435208720753983488
1444274792236945408
1437681288081645568
1420888229478158336
1438116110860107776
1446097381796159488
1424141595146813440
1423816963327815680
1431302857748213760
1438084081607081984
1467118050222776320
1426337617793019904
1437932293499154432
1438749509593407488
1442677627647528960
1442456403537371136
1434801930350460928
1438727787045556224
1360064835539509248
1428332047345491968
1433218352445599744
1426233156269531136
1417340191186948096
1450409474032738304
1418205344845553664
1425308585207074816
1410450843816456192
1425658566384386048
1446817444555677696
1402927434924662784
1361155657391435776
1441325844534726656
1439420276043706368
1429307368316149760
1423853905536905216
1442782016886345728
1425027592046800896
1424581182847553536
1424493104346718208
1419117410930462720
1418203374667718656
1417804249879040000
1417380272140558336
1419590080050524160
1438379369521504256
1429966952798195712
1429730292718182400
1444858600434778112
1453390719335354368
1443775453773242368
1427924209250885632
1420159570891055104
1437587962510733312
1409619205310226432
1420241762489028608
1441723596485791744
1441713423952203776
1433950441709006848
1432649817537191936
1426369828554608640
1430060325764689920
1424519689904873472
1422705982245773312
1443965490498465792
1440809448918773760
1422879682878328832
1422558986264408064
1427979377325731840
1426373910283505664
1430370925468295168
1431045859475484672
1426833233002434560
1426878787271098368
1446018428012097536
1417221856633884672
1428382266284146688
1432711951474376704
1432352739766403072
1432263723566059520
1428001780739174400
1419435635882938368
1419276047430811648
1445588855562727424
1447224528027807744
1426149801825947648
1431522310037536768
1414526325482655744
1435510989554733056
1425822817933664256
1430855552754601984
1421831747260456960
1429252080984739840
1440135312324186112
1429744550487023616
1441775961976967168
1476413408027488256
1429274065261326336
1420568273070948352
1420211100428103680
1425766026587697152
1398934685112324096
1424171452123602944
1424171450483699712
1446045124413181952
1439742385815048192
1439588044881887232
1434785161409822720
1396808320711811072
1428619932833509376
1426433846711488512
1430554953316134912
1423547961204645888
1444928822076264448
1447002644870955008
1446835523792691200
1446721685118357504
1439221155429113856
1429681693892349952
1419944935881461760
1467043334997016576
1412411266933706752
1422891876156264448
1434000612853620736
1426472684783734784
1419413503354445824
1419281493201879040
1475970822674468864
1433325653332348928
1352200076781789184
1417873138243670016
1435735306007760896
1431086164803424256
1430689321414119424
1430038454486790144
1379968483992084480
1420278952212402176
1431642064781930496
1377054000307179520
1445664040856932352
1460653763035758592
1430434513121726464
1430409439987703808
1411238271342964736
1436998178054623232
1424033187336916992
1423646551369416704
1433781988377317376
1453182172999798784
1428259830658068480
1423594534353600512
1421573976090841088
1417284822221824000
1346780829544943616
1460598337212944384
1416021262900600832
1440456329387073536
1440428363785539584
1432218743950569472
1432100027472613376
1424154101462437888
1423413626472321024
1423254560789782528
1415069605173760000
1409416276993216512
1423110809941536768
1423589443814842368
1437923334566543360
1437583263862648832
1446988581692604416
1424222941588324352
1423282658570690560
1427603383381155840
1423821255472410624
1427230573710364672
1430303544041623552
1430091204792709120
1430092279981625344
1429653188152479744
1421007066118844416
1422232729643491328
1418128051347492864
1436950265014276096
1431717277078937600
1415258609609449472
1433632540649136128
1427543191746609152
1427536799526625280
1418750591526858752
1428544182088396800
1431194340966088704
1421984979609800704
1430751241613713408
1390451341806522368
1443828951583846400
1421303623246520320
1421267259276759040
1408457183398830080
1439884870298202112
1432196284379643904
1428570434111377408
1432552100676788224
1432189598889742336
1424150130773479424
1447382380839260160
1398537291887382528
1412739884972797952
1431967296390533120
1431147544399151104
1439209035723460608
1432229058725638144
1421575007021375488
1350021007583584256
1390802914872991744
1428885724066025472
1430836617204232192
1428661000719372288
1420381472037380096
1421692348166144000
1421689712348078080
1423114086515200000
1434862138166702080
1434365624545779712
1425369481723842560
1445914525560033280
1379441463063367680
1429369494892257280
1429099345899446272
1428973216886784000
1450481179677757440
1430509335411531776
1440144325975822336
1435611167351717888
1423557286404919296
1437404198564368384
1428249674347991040
1428948813314625536
1393793578078330880
1422466868082659328
1429794722092969984
1432988252718333952
1426437594640830464
1418331747532435456
1418089468829999104
1417725539788365824
1410117515045314560
1419862841046171648
1419571784613916672
1412293604412772352
1436472088399777792
1442353562550296576
1449589671747416064
1426072260775874560
1435368689667248128
1435451606628114432
1421022621672493056
1417774175779901440
1429741729637302272
1417864751644778496
1422134547227963392
1441946155877761024
1405498462569828352
1436453268352163840
1436281075462926336
1428673436956577792
1431942698722758656
1431656733709979648
1391031236169068544
1362766551405846528
1405452909102342144
1444138488958316544
1443821187608375296
1427489690739871744
1445659475113693184
1422884438539530240
1455208399864356864
1430087510047088640
1423059701013434368
1422678946492018688
1429937796312076288
1425242719283154944
1425291204560769024
1431084879760875520
1436745169810825216
1405134112382341120
1429238592388296704
1442640782515572736
1432830207946203136
1420636174293487616
1441233714852220928
1424937932591304704
1437723530393645056
1425624510586310656
1392497857073238016
1431970217328922624
1453732564309450752
1421651338132279296
1439972197745917952
1413811086797594624
1425065955726479360
1424989116970639360
1421495686223122432
1421132298452279296
1421050763397062656
1425108526385573888
1424510537543520256
1413301078163001344
1432195676914405376
1431792160811020288
1428200218516807680
1427609447015145472
1450725194453209088
1422909740259024896
1448317773264801792
1447539980889464832
1433565842399129600
1417761416958840832
1410892683162230784
1438746782377205760
1432142267645456384
1424138678171934720
1419486633976422400
1420433429250805760
1430785302587535360
1407244970273083392
1448162537480933376
1421963380252831744
1424949587396108288
1443537828151902208
1443419554864984064
1468727182629703680
1449617443953860608
1435515334761410560
1426286627597340672
1438440327866556416
1415430874791694336
1410485720255324160
1420708925867839488
1430891874580000768
1434286925926449152
1420554822147739648
1400623394010267648
1388772845216440320
1384039504730750976
1384038317436461056
1379875685502656512
1428699517960867840
1438141475477356544
1437690042806255616
1432335881520648192
1418905192993632256
1418513213268762624
1418327403483389952
1425617929178017792
1450622031431561216
1443006283884339200
1395726869270458368
1423124196750544896
1422912316924780544
1434433520567418880
1434355860407406592
1422112810612363264
1432539841447612416
1432486940054462464
1431899592103104512
1452436685157896192
1421637091167850496
1425721276157501440
1423628562167341056
1420786421971914752
1418059448531132416
1448816236846936064
1430876536358391808
1434400552582991872
1436314755669524480
1428712233467478016
1428207811725389824
1425399817757470720
1425063648804937728
1423965596790792192
1417424534202818560
1455785249388974080
1438025861651853312
1431442550418595840
1441204525352689664
1434405289181077504
1434071501230133248
1429658782435479552
1417687029035323392
1421404491421683712
1413772033838567424
1432990633510072320
1432887205991649280
1432702566190702592
1432651520982458368
1432573308646481920
1432325745515188224
1425220749137117184
1425010750850953216
1425006472446943232
1430368441907646464
1412245724394254336
1424703962716905472
1416729617361084416
1419531269159886848
1421476152468643840
1431903400585666560
1443508595371307008
1440525205143621632
1440103143988031488
1439850304925671424
1439602370992742400
1416320608523022336
1416269935257415680
1437677282986901504
1424053690692816896
1439369557769003008
1422452138207178752
1442483210001076224
1445576113061720064
1469676196648660992
1428637912145416192
1436306674843734016
1428683005598388224
1425342460717268992
1429972825708761088
1438415013945823232
1420883162524123136
1438308464929873920
1430699627762774016
1431877877989920768
1431877126362255360
1425323962502770688
1424969295625265152
1422702144717688832
1383575016592138240
1379239682274430976
1425698587065733120
1425386818665545728
1425325520460206080
1438437317799153664
1425562708208873472
1424624338519486464
1432458175425376256
1436959891164262400
1426177119923564544
1444300475285663744
1422669356098461696
1431593375157809152
1431029473873256448
1430885002867200000
1420223985157955584
1437410121726922752
1435518168231907328
1435352335580942336
1433405118892838912
1432954648889987072
1426027962764201984
1411524690296770560
1455876771744665600
1440241640145256448
1422395437663670272
1422331798588039168
1422049776317599744
1421805171709943808
1436874848282636288
1419206898667036672
1419204267097812992
1418528670159839232
1440892465926393856
1449526319138496512
1449118944980127744
1440631889971138560
1427474722963427328
1420519961429123072
1442360570129248256
1443513305969020928
1435161520627798016
1430096658419785728
1471327821125787648
1423524994940768256
1423520745359953920
1437571695590604800
1437414784492732416
1436982466556821504
1422353705165234176
1437785597301727232
1430041418920169472
1429817948621873152
1413336602399576064
1442275455424339968
1427834808390979584
1439439114009333760
1447106760188194816
1428563589799964672
1437784958714753024
1400249433984360448
1423849506391478272
1434873158440394752
1442846630043168768
1436675853560156160
1456178717529542656
1432816675179491328
1432924195923525632
1423812204189544448
1417956156522205184
1423485955290238976
1424312511055089664
1422453984237789184
1422362309112995840
1432172828426522624
1432990752397742080
1445960010299629568
1424191792140808192
1446284037052530688
1417058877737111552
1420564407260631040
1417482994529542144
1433522462981984256
1448189390656737280
1441764770625949696
1435782830261342208
1432705458708664320
1431955637043269632
1431857196745195520
1431819241531981824
1431796836885413888
1431644553530920960
1431590647912288256
1424172019092836352
1422461119919136768
1422155930653757440
1421725899334905856
1431747679722242048
1430442320655044608
1444086865305370624
1411097243088605184
1430480361201442816
1423235086632185856
1416748071086551040
1425398627258691584
1438655854748704768
1428925537993379840
1433213099884961792
1432904590291202048
1422539176231067648
1443500645953118208
1443191426435616768
1435943865190543360
1435940607298392064
1422736235672440832
1432709579918430208
1415931880105418752
1438464713226997760
1438254411071975424
1438166616106176512
1430505839018733568
1433308779924185088
1429777652324339712
1428546449470484480
1436929120781303808
1421671295083634688
1425893856239767552
1418656746302689280
1396993414965596160
1427525158433038336
1417309091735638016
1421807212654039040
1421688971130671104
1420283034255851520
1416307435879366656
1407998145825427456
1435221429146972160
1398869371867615232
1392003970940379136
1422698881586851840
1430302295191822336
1441335030471561216
1419992396285104128
1412771011120881664
1422370062250364928
1430001332870541312
1429759360448667648
1429605165540118528
1422038062981214208
1460254454629158912
1427618394623205376
1441990182798913536
1443207041833603072
1428248025785192448
1429777810831273984
1423841568826421248
1426717474632847360
1436926938002558976
1439271383578537984
1440492944264294400
1466453086164033536
1456395849093693440
1400160899814420480
1433117841968943104
1420033006463602688
1423568873798836224
1423459724209451008
1423288339814240256
1423092206080913408
1415781749926203392
1449988908893097984
1437054044107730944
1436839037956808704
1443462095098368000
1427886762966192128
1425302010471936000
1409828751928479744
1411488923256193024
1434018656313233408
1431521754631925760
1449884579787984896
1440974493900423168
1413865039065272320
1435545380976947200
1443007141200097280
1433369488813035520
1427284488262881280
1436265619125465088
1440679699777130496
1439734005750919168
1438825861147287552
1428615451005775872
1423235261450776576
1435817458233839616
1422931315020636160
1424882957265772544
1440956888145817600
1440619395823267840
1420848000851533824
1420278014428860416
1418365893990510592
1420280097957842944
1419798170083553280
1429742812312997888
1378541271631818752
1421444502170918912
1421350648809889792
1432887571701325824
1423537822649126912
1442127501614927872
1446266983318654976
1420561402121441280
1436167064129978368
1431909688610750464
1423994577610891264
1410885467382247424
1435385224574107648
1434755347814752256
1434682569799311360
1420915799024226304
1420751467363799040
1431419711535734784
1431251421408600064
1433839512744980480
1433743187923783680
1426327090836623360
1425940595743158272
1425814885800153088
1425722768708931584
1425696389179207680
1425655375232069632
1425622656548696064
1425605233774788608
1449593833017069568
1413582335509884928
1437349732431454208
1428994780126605312
1361080092064055296
1429560452011368448
1431304461629071360
1430454787359707136
1411121878521942016
1431096231627948032
1428242567179558912
1431448761364930560
1424617941060898816
1430108258161758208
1391399085773443072
1416384055659012096
1416239714223362048
1408720805542854656
1435255920963977216
1435111241366732800
1424609330452525056
1407585393571024896
1441053292587487232
1451052805393764352
1420378462536101888
1432286974321172480
1448625848903352320
1428146106198749184
1432550677566275584
1426282632510275584
1437616025554485248
1436657153520005120
1429794207950983168
1462045989909385216
1429806706066743296
1432120447433248768
1420241471760863232
1426157163181793280
1382882318344359936
1435591077654786048
1396303919265972224
1395521453248770048
1387620312322252800
1425104298631909376
1459740572684410880
1430111644479213568
1439009703309185024
1439404065100759040
1431426485835862016
1430039152406372352
1420392011669020672
1420294490225471488
1450654107069415424
1443050012640825344
1420961230592778240
1398221477212655616
1430673205304299520
1430523635798745088
1443895233209503744
1436269563058933760
1449344737949802496
1441788183457402880
1436981488151523328
1425045552111132672
1435878330788560896
1443039891953106944
1425082467443085312
1433747221300662272
1445161387735408640
1433092712450850816
1428960290587119616
1428705968456540160
1428308383107411968
1422572071356301312
1427088596012474368
1431426436108218368
1443827057188737024
1436214668578623488
1429386904634462208
1447155891569000448
1437915867300315136
1429461140799561728
1417024889605681152
1433256310083051520
1433755508075220992
1411724318267092992
1459088705931538432
1428292861674496000
1425645086482722816
1424142813676011520
1429364478240378880
1429973405843935232
1440571162472292352
1443224106036461568
1434437193414578176
1430037615852462080
1428927056289570816
1425728041666318336
1432951894649892864
1424304921889804288
1424339085867450368
1452222297213792256
1447769381073657856
1440146347819081728
1439992289565110272
1439954484164055040
1439882664870178816
1426438509330460672
1421077074228305920
1420717707591180288
1424245044299534336
1427238901844889600
1420630558082699264
1422734661864677376
1430158018029576192
1428666282006564864
1429471197218050048
1422114240647688192
1427402514941415424
1426656846840926208
1425223573866565632
1443080611875278848
1435389152120295424
1423434686882189312
1437041627067916288
1407708194739085312
1423593068033236992
1384187756847370240
1439031736227172352
1424618754781052928
1448842619170091008
1442000334646235136
1426320220541505536
1427878449566208000
1435391512704028672
1429743688465272832
1424243238307725312
1416634100291489792
1416196117084049408
1420845958221361152
1427156397679017984
1427064795262382080
1427036853463511040
1426877484587311104
1426835907835879424
1428690891728842752
1425446367455977472
1430739066161532928
1429936504315383808
1437718616103739392
1433941688423047168
1434541727734329344
1425112375821103104
1370385991286976512
1438895346369773568
1428766437103980544
1428766124259176448
1421731937945747456
1410798882267803648
1406938041562779648
1406268748848271360
1429392657990635520
1431094044768169984
1427933950152876032
1427816809869107200
1427514153518780416
1440536707061858304
1432300505099763712
1425427584280498176
1429768977455075328
1422522475531825152
1393166411518947328
1421474173700898816
1426029455483445248
1425785334026051584
1427083223356481536
1416240938150600704
1416048512093999104
1415988086350045184
1456551922006036480
1412961640467681280
1424014366769176576
1423831063877455872
1406686714454679552
1436389539216433152
1428629705633144832
1427997815041499136
1427990938111016960
1427919199658151936
1422125577025122304
1420782402671022080
1428594074282430464
1433747273934987264
1433746313565196288
1435857076702433280
1435853906005790720
1361606613467992064
1411595901748101120
1443467861591093248
1436808766087786496
1439562290638909440
1390780574701297664
1421266234822197248
1421260083669790720
1409432428997918720
1408149542839726080
1427053000900571136
1421400829261537280
1425369348789571584
1427939350604443648
1420247859648024576
1434500848952901632
1432682895139737600
1420561102912425984
1433207832984227840
1432847411953557504
1431550542694600704
1431089832164356096
1429925056805670912
1429315342782779392
1456873749085491200
1436269839341916160
1428666593169448960
1437056083550302208
1455048570050998272
1428918632327774208
1428709963673726976
1428332325641744384
1430473427349999616
1437364673834147840
1429754631798751232
1436191937904537600
1422428201779818496
1420330428561432576
1425977586794975232
1425761999800061952
1425597644122902528
1425467492332277760
1410535042325962752
1425244321972854784
1437912500003954688
1431040615261765632
1445554525486530560
1422869110837301248
1422463339544915968
1462831432552878080
1422248639267676160
1433707698546118656
1433305457729310720
1433181456868675584
1433002339942551552
1432959056101081088
1423752799884509184
1447431354921078784
1423393996005535744
1425364316723638272
1432249409471868928
1431833944870178816
1424278444230074368
1415302197835825152
1415292993444089856
1422341067601453056
1422074553937788928
1420920710743007232
1450778957565943808
1433248938983784448
1426540457496956928
1426071012441952256
1371991169723330560
1436466956253548544
1453485539584188416
1436980861824471040
1440587041658458112
1440445679587913728
1437367732589064192
1428150332844953600
1425867934673489920
1392156554405683200
1425284217664016384
1433762842008690688
1415883184667914240
1415882741061619712
1448551918486228992
1440937648663658496
1427471372347871232
1412057254690398208
1438705392469438464
1363949546594738176
1450204278102978560
1449652093103448064
1430777694451507200
1431067340783820800
1440306580180779008
1433593387018379264
1424709411277197312
1424709235254861824
1386712096616816640
1435038110300061696
1428373439312654336
1439838219244167168
1433338458840322048
1423640251260538880
1422768476003868672
1422451234619887616
1434026737109585920
1428343520759214080
1425257420868055040
1421324483734896640
1417400305755381760
1426028660176265216
1444248046460551168
1436534831370805248
1431916132022165504
1423545214472314880
1423470127136133120
1429988845567692800
1425714458140184576
1420344879096369152
1441903876819460096
1429970579063328768
1421722431543074816
1428233446258667520
1440504279899389952
1426481365395021824
1440913643206430720
1433208555654443008
1419212998883741696
1418811913060986880
1434377987424612352
1431801214623121408
1421813431645077504
1422880074118823936
1449050749640470528
1435484898333106176
1445030038919790592
1423628811661234176
1418254402847006720
1416756865749323776
1413449660438499328
1412723683433537536
1401954537615810560
1443006483898109952
1442626911901863936
1432711128392642560
1443416480440217600
1443187262536097792
1436259580107890688
1436075980045488128
1428455688133496832
1447179998763253760
1456690038092152832
1440692573857746944
1431949376448917504
1430438991187177472
1431220630821560320
1423808923295907840
1418403471062028288
1442627101530615808
1422552087775301632
1433939107676180480
1427266590312058880
1424919391372677120
1419798359733276672
1443925662033580032
1443577316752302080
1443224192757866496
1434790537744187392
1429067163592138752
1425706814860005376
1418044269768568832
1456954258863972352
1426369459971710976
1436340151559491584
1432319426469122048
1430357511027052544
1442202787807334400
1434752597974392832
1439702990886039552
1432944742736662528
1432280758035435520
1423439130688516096
1423292711591759872
1430156898750193664
1423904580673294336
1423784237795209216
1416542588010590208
1435168575698784256
1423443300002852864
1466221929040207872
1446327840610275328
1446327837409959936
1422166127195525120
1437377930921857024
1436547869960331264
1428525851960766464
1436998672189825024
1430163749399302144
1430163746270416896
1427961113832869888
1414483230997188608
1424881157573804032
1420412897524543488
1420379758391488512
1422742304381562880
1416502865774866432
1433841043326205952
1434853900633313280
1432178766575403008
1423878328021254144
1425677672374444032
1420968828759019520
1420633700283207680
1441039278008508416
1401376036470673408
1383540520144699392
1433191701825433600
1432854607999479808
1422938924612145152
1432282055753142272
1434866589866676224
1422231889113346048
1445854410815401984
1445390420473745408
1445025706316992512
1444679826476986368
1438160740955803648
1437572658296606720
1437025338056347648
1417016991244701696
1400272791954333696
1400271689368227840
1394441642531164160
1433579161273057280
1432133103439519744
1427890341982576640
1452225683376070656
1440784643293253632
1393453723095953408
1439180969970331648
1430136872643174400
1423248478197620736
1421667366543396864
1443501146027397120
1456462266463768576
1455533497712586752
1408333859951824896
1437538808002584576
1433054317146042368
1440259828098551808
1425504152117936128
1429669718563057664
1441661219480297472
1425289652924076032
1409882005194612736
1409712646891270144
1407945245279490048
1418477791398436864
1448797185605136384
1422918822323920896
1417894149227892736
1435607260093300736
1421089271499300864
1441195398299742208
1429632808385802240
1450920062588575744
1438240591523893248
1425818610807701504
1425042387651284992
1440608610216660992
1441677673646886912
1443407953143365632
1447362819440070656
1447338879543955456
1436102124941701120
1436514465541877760
1439213094480216064
1431528655889448960
1421475777682411520
1421112081579794432
1420903283770548224
1420531418392760320
1413412864111505408
1413053710276517888
1436677945439899648
1426537548646518784
1388386000674508800
1425970174692265984
1425609875447373824
1422755452547260416
1418768838120771584
1418338203275128832
1418132498970595328
1418060690091220992
1417974434875412480
1435119296984715264
1435016439728017408
1434880731730247680
1427502125014126592
1441180726691463168
1439056082022789120
1439411325680029696
1426446186148294656
1426024234195640320
1439238049242574848
1440106548051677184
1442386662621790208
1429692189173424128
1422082969859072000
1437576592507637760
1428225051178913792
1423480790432632832
1433769769119805440
1439172074833002496
1455516023478571008
1428290838048645120
1417782032663334912
1437211955345821696
1411515557405347840
1428717259665534976
1431616319145721856
1423948076641779712
1449162285394509824
1448912233040257024
1441304336252895232
1425701028217769984
1424984797311488000
1421675938064998400
1447071501153230848
1438782633903738880
1435964144583262208
1431933773512208384
1431567076292890624
1421624412701265920
1427971023559749632
1434150324701335552
1411310812388478976
1435774733111283712
1435413209947590656
1434866386531065856
1427260579304013824
1426900103688638464
1426712138882568192
1415650374690643968
1437573268668436480
1451127541910032384
1421096298980286464
1428018779431137280
1409563532169990144
1430505791300136960
1430137522064003072
1421398509090009088
1425754481141030912
1430835478157090816
1441430831541587968
1427852424442572800
1427978225641160704
1419707253821612032
1440332120723902464
1428741061682233344
1423305128442929152
1445181807888982016
1425312758430457856
1431511801800257536
1427603942716841984
1425070430046494720
1424846777564360704
1431837815180914688
1428941804758441984
1431239958216380416
1424562861301395456
1437378480971284480
1436504150091571200
1429068073286336512
1413414107257085952
1403383722494230528
1415296372882886656
1423652730149564416
1385729252666974208
1385502026457489408
1433650607282286592
1418008564455510016
1427250768751431680
1434027069059461120
1423825302698954752
1416269442170822656
1441961487933718528
1431123052545208320
1423470998871953408
1423086765074616320
1390024584196509696
1387339130913312768
1384050669338853376
1434512292888989696
1449012209875505152
1436531808594587648
1429077433186091008
1423239903752589312
1422098767730208768
1421287495921143808
1420445829978935296
1398737005370961920
1398451542798192640
1398338449313128448
1398333460595437568
1398191174733627392
1398147781978517504
1398130397301514240
1398112398515445760
1387961129138229248
1425563861327892480
1409479812754731008
1413476564268830720
1426420763821690880
1423631348154073088
1416535525591113728
1444717209855557632
1444012996481585152
1425725940563251200
1421965586955862016
1421829612611403776
1421636939027910656
1421401700586323968
1436854483619770368
1429013722748493824
1424690207933165568
1435111227621924864
1434745838077558784
1434378053669376000
1428156013392265216
1433813902488309760
1428821865649164288
1426703256332374016
1411673727947837440
1445566396541276160
1436156751909306368
1447559034433802240
1431459317173997568
1421443487929540608
1430521305003040768
1420576483249049600
1422735037850472448
1475607845597249536
1423733319003361280
1423223269365149696
1420982230764056576
1432473373217476608
1446349675779428352
1417832914444722176
1453137784533782528
1442615828046696448
1433690182931283968
1433635213406474240
1438356914698481664
1438287016127434752
1430518867772641280
1431511036683710464
1432666245346721792
1423072551387897856
1358670297742778368
1434090441809412096
1426329703288229888
1449546176106090496
1442138725664755712
1441737095261790208
1444608709070508032
1444608482716504064
1429602353313849344
1423489264088608768
1426041218631229440
1425726890644439040
1425449957402701824
1425292343029075968
1425106673857929216
1446431816081051648
1437956485028274176
1424303340930752512
1428603015670341632
1425764017658744832
1423418494478000128
1426327853159751680
1423912069032673280
1437345818495754240
1414950884992327680
1437338072350298112
1427518638228074496
1423232484234252288
1421324624973819904
1450462752879923200
1430818850308648960
1456661171050737664
1457692512601079808
1423243523420082176
1422095327268462592
1414140102154997760
1437748924698148864
1430283138480017408
1438379330111881216
1438264955833249792
1409287631230300160
1422066558189203456
1423642722418655232
1416015588850212864
1391667689370783744
1440238601783033856
1419571877576527872
1424147209356935168
1424142271377592320
1465314250818154496
1439118469526474752
1430877123212836864
1429975828507492352
1443512234622083072
1443050333182128128
1442777956070264832
1435171257100632064
1425804579371769856
1448887175643205632
1447906417189421056
1422843877904424960
1427179205389737984
1427165736967938048
1419213982208913408
1438146980237119488
1435614679238262784
1433017108770607104
1428598100428410880
1422628304566185984
1401074583810174976
1387385376336015360
1429940812884807680
1476144234936045568
1422127806377435136
1421465477272924160
1425048094052286464
1424720246322065408
1419126958743375872
1419124849729892352
1439887741748084736
1436550520496218112
1415485625847844864
1434816728265936896
1423774075583823872
1419986140057116672
1445156676483444736
1430495953677520896
1430493875114692608
1443110685416644608
1413417509047259136
1429987028700078080
1445532244194443264
1445496669919801344
1432977899548598272
1432261901040250880
1424874900892700672
1421812498630512640
1378644546247032832
1376875200113909760
1369214549597986816
1367376939418218496
1436888248207298560
1431237402228449280
1427598882553298944
1452573155596197888
1444852205966663680
1432882198198161408
1405045373278642176
1449672550619889664
1411121286877630464
1420781625785212928
1428341356968112128
1453207393274261504
1452982249377320960
1452795372988862464
1452739235161600000
1452723465354571776
1452661373247258624
1418947771768389632
1418946116867985408
1430330502641184768
1442503637549285376
1436954278304747520
1436225768258899968
1428901396774985728
1428685161000960000
1425262239850717184
1381089209843212288
1430136669479456768
1421444906787041280
1434142562839789568
1440578998652661760
1439932817777971200
1439868428299300864
1439834985637109760
1439789797715808256
1400058989531090944
1450417990298570752
1411109034678095872
1431112884264734720
1423192073889484800
1427267841472950272
1426727452336812032
1426052803814846464
1438708330256547840
1425377686688473088
1430551872666959872
1407559591227838464
1407286358868041728
1431165551590576128
1421368014495043584
1431254680449945600
1421069071672483840
1416374920368451584
1449769503571668992
1437662910063394816
1436585030684266496
1428953801763942400
1431209493270958080
1431203833938464768
1361780839382622208
1434123446552727552
1433558029484498944
1430858443309535232
1427885120858378240
1444125913386418176
1366549285400059904
1416252183989735424
1431850747310710784
1431610244262547456
1424346043735429120
1424210529095061504
1424020561257062400
1457055773263994880
1437050130440462336
1429955411445116928
1422760837060595712
1422519428063715328
1428208932158263296
1421958334542848000
1446485405671428096
1437108759713648640
1435776833744621568
1432705948611719168
1412238957471952896
1412019421363589120
1411900263191879680
1423247089375465472
1421255348061544448
1418102508715601920
1417930436492230656
1417821108590415872
1409994818881732608
1438758500398624768
1438642616447373312
1438418250564452352
1438385735388721152
1438357893586173952
1438255410624954368
1438082913325572096
1431098925021204480
1430798257240764416
1430683664250146816
1425964738807164928
1442022986047885312
1431497062462283776
1427216111397871616
1427168454474276864
1435749318833541120
1440690247004684288
1424506108400472064
1424281905256562688
1431423424593760256
1434003447146115072
1433928568485023744
1433630631271952384
1427878020199583744
1391996096294002688
1432486182508634112
1424527787314929664
1416662770322268160
1390810888534257664
1414772742302302208
1409761421806637056
1430155433457586176
1422845243003572224
1422619551456399360
1422530680462864384
1422499499772059648
1422483055030063104
1422453111285682176
1422181935699300352
1434868197728010240
1420516690014601216
1441208698181873664
1436465971854659584
1422003303534137344
1426242176766201856
1419095477388124160
1422803032954195968
1426164625641332736
1424166552346107904
1434396732545114112
1433997179853570048
1405464462161682432
1440522784136839168
1421981466100043776
1421632508152537088
1438632171300810752
1438498925120425984
1427779759992238080
1430358876130451456
1431807254441824256
1420989949717848064
1452885710935969792
1429950565853786112
1427581019536850944
1423427288570372096
1423423198176038912
1413640444471242752
1410314808348463104
1422899789541232640
1430112055848169472
1448907436253802496
1423230129493270528
1416383870186913792
1441363111185829888
1437817187138293760
1430300525409406976
1457011831336161280
1432542256532058112
1432538642430451712
1424745215613497344
1424649666172387328
1424039764441714688
1430342644698288128
1428878680802029568
1351464103026413568
1415272735459192832
1430421319548428288
1423554865398091776
1424361576513957888
1423501110287867904
1447462830618255360
1414128646185390080
1436321425837551616
1427399570565173248
1438230166912655360
1441228498106871808
1454508420602621952
1435898296078266368
1435544123197456384
1435392458272083968
1435243266744614912
1435159315719987200
1427536355534401536
1441391690489597952
1434147986842419200
1433354387275931648
1414812895351738368
1444167224508305408
1425075733743902720
1431967264908083200
1431476825675337728
1431232835063410688
1421703659499311104
1417748788261777408
1420209785132130304
1444130716434927616
1413636757170446336
1424171439251333120
1450482227637153792
1428672123833184256
1431845675667394560
1432948558156623872
1439167884048027648
1457141839337693184
1420641458843914240
1432613959161368576
1442346713503580160
1456854726289473536
1421702496146264064
1431456945202819072
1433102900616523776
1444945350578434048
1444940893245431808
1439513706149277696
1425728979265196032
1456214466530480128
1446831861284491264
1422304831851556864
1416384403320696832
1414174535574716416
1413487689869848576
1432125254416039936
1420273366246719488
1433770004198035456
1427776368842973184
1425654892379590656
1431391413988564992
1435116978537074688
1433960186343870464
1433296116376735744
1432996450292490240
1428353835827793920
1426423705995943936
1426360169257050112
1425965698082164736
1425720713600659456
1430406495301103616
1422138727401365504
1414539287274483712
1423615852130177024
1436926257187287040
1422036562729082880
1421839650298105856
1421668932528656384
1421588220320489472
1421485868515151872
1421416696502362112
1450987824111439872
1423427101953118208
1436235314025041920
1439058216424394752
1435363550097149952
1422484251086180352
1432901423054737408
1432670803200413696
1425645789238362112
1405513872006533120
1442768135619104768
1437562681636966400
1440250795434262528
1429708660956033024
1444814786844184576
1451839130917216256
1435944098259615744
1426448703649325056
1431544229268836352
1436463140997255168
1437028476624662528
1434893853408960512
1430880857816924160
1476031719736487936
1428933498618880000
1422895969033539584
1428050812366770176
1427643272466505728
1427474619745726464
1470757788049887232
1443423528305393664
1443198051787554816
1442761182549463040
1442114100666920960
1434729114821279744
1438832287605346304
1430062437508681728
1435881491007897600
1448478938401968128
1444502997476667392
1437305408092213248
1436523725650726912
1429601571449409536
1421857110443184128
1426435163068661760
1378587774958243840
1433430645619904512
1444238814201860096
1432234531726131200
1419270420847423488
1419133978204786688
1418372824662638592
1417887464727859200
1417884184362635264
1417850021425254400
1417726758502076416
1410840506922270720
1410532839368450048
1410162631558590464
1439369975194554368
1431744260026482688
1437578893607587840
1437296598518624256
1443132821380370432
1426897712176238592
1451133812134404096
1424611798011899904
1456639569953058816
1432661180397461504
1431860570878210048
1425341920654544896
1425340504326041600
1434736012370927616
1430412733564915712
1442969650069848064
1432694370487050240
1443468339456577536
1426052985201725440
1412881872007225344
1444951235254099968
1441616375852638208
1426238952311164928
1419127181595136000
1421797746663596032
1421088027632308224
1428641172545703936
1420995478825496576
1396005052620279808
1424148763417870336
1442635300916715520
1440324808965722112
1409803012294410240
1426516247135416320
1425422087741579264
1422081657499049984
1432620184741679104
1446251194872000512
1429022336267608064
1440872768732479488
1413781877526126592
1438470634816765952
1425722459827806208
1449359149066702848
1428598713484599296
1430076465777762304
1429989732402962432
1429318721303056384
1421465561993678848
1462566508195102720
1429389339532824576
1419683168727146496
1428595521367592960
1433761184910438400
1438537615414730752
1417115281277669376
1436649239942025216
1424220311369695232
1435376404279881728
1430762948700512256
1446807443577602048
1421566014437822464
1420413797546614784
1413752380898770944
1452120613552726016
1452110145069064192
1414218491540824064
1415992867089121280
1431837606329733120
1413264012029038592
1444203992771297280
1430726271781064704
1428138981070307328
1436602882996912128
1427452325942095872
1439849877907730432
1411915893815189504
1429669156211752960
1462333676432211968
1435374990321274880
1427234863321477120
1445326220535549952
1426155820799037440
1428907968125231104
1428885994707709952
1444665929019785216
1450028316438634496
1436624658359472128
1406413383063064576
1393443507386208256
1447522221312778240
1397853590727708672
1444227944365232128
1430727891092873216
1425677939186667520
1423181281454477312
1426859998320029696
1435126313036103680
1446464054315274240
1446371376856645632
1446230342935801856
1446098919641944064
1453700979409362944
1437589978171600896
1419813786286891008
1435011587685982208
1434755970182176768
1446102236967280640
1436662240850034688
1427599791190511616
1424701488144609280
1414532907863994368
1361295771492962304
1426792269797937152
1430676483144523776
1430418218233982976
1428147005742731264
1427807827175763968
1423122574637113344
1422103374862839808
1429796820947914752
1420867282087997440
1400171729046032384
1421638114741612544
1435603177974370304
1433079622032191488
1430741106514227200
1428919683781074944
1428721491135193088
1427859600988983296
1436850698650542080
1438930000686710784
1438557216936583168
1427864042178154496
1476870977455677440
1437003983143333888
1433775861992353792
1364590105390817280
1358587984627462144
1454262053795893248
1431447299255721984
1429960072579346432
1456396865172172800
1448439658220691456
1405144594996600832
1419170899165548544
1425779439657312256
1430274636609064960
1446028968465891328
1424501365485625344
1424162567136546816
1416743307414106112
1411342552943398912
1428240125071294464
1420586337665572864
1398933030140588032
1421229866540838912
1420860935384846336
1464140903233339392
1422712122140631040
1471476579843047424
1424181487516094464
1433672914759421952
1426182141767872512
1422480502821253120
1426690019574489088
1427537436683300864
1419063082265956352
1456897324395859968
1449552336242630656
1447538673788981248
1441701101225451520
1435547319399636992
1434802331514638336
1434488745907015680
1433243534337839104
1433010282285076480
1473921586306908160
1387579426045530112
1423471168464384000
1469149063702802432
1424598352616845312
1434137211071459328
1445337727583412224
1431781018579574784
1424530159676235776
1424239313022177280
1423970288018989056
1438363360190291968
1438357046546493440
1423196385587843072
1427500314974842880
1417912620942708736
1420523520862277632
1420968467809800192
1440828652845817856
1440621446548447232
1440519335529775104
1432165598012723200
1434689720093536256
1434501634315276288
1436475374066495488
1428145972224266240
1419868209704955904
1412179193291370496
1412037168877367296
1421348479360671744
1468871750884929536
1433361494909931520
1435267407178727424
1449371571336794112
1444619535764525056
1399962550683324416
1429807805435838464
1418381606369206272
1445916892149944320
1445555616974446592
1445408301538111488
1438023154325082112
1430994746621652992
1426499727533613056
1435826790014930944
1435712994781003776
1440933062544543744
1434415731186159616
1420588475745595392
1423452973594669056
1422845027760234496
1454272423457542144
1454103217717985280
1420949509060710400
1429354387827150848
1432135643736330240
1427628580046000128
1419984088790749184
1442093910180859904
1435519557188210688
1418925486684528640
1410588256543019008
1437749911462678528
1437091558751293440
1429362308698959872
1450988932573794304
1436837959991369728
1436624901398360064
1436473595857829888
1436175833413025792
1429232902630363136
1428738563626045440
1427544287487565824
1440545166968844288
1440196766767353856
1411284281708711936
1414568773424599040
1436903522600054784
1433266006084898816
1455456582565711872
1406446291396087808
1432173394145918976
1423798503214444544
1429008744717844480
1428897360516554752
1428752948461404160
1428627575916482560
1421366461621104640
1421267032524214272
1421058030234312704
1422792096558112768
1352009455920156672
1437558801389932544
1426893253551423488
1423857565851471872
1422321759831814144
1393449370335420416
1393446278185447424
1393201618032553984
1385899424665112576
1385448942570131456
1432920497256157184
1414172459746484224
1437341337431339008
1445532807732686848
1445260971593719808
1432362526730121216
1432361059797536768
1433926818113851392
1443275550076727296
1430135485813321728
1432582271727325184
1429790561997770752
1429335509411663872
1410442636977078272
1428869655599321088
1426175896352804864
1417750715015913472
1406170435461341184
1453726504353812480
1437794445999722496
1422559289185423360
1369930384666812416
1420977660994342912
1420866889203417088
1394857521278373888
1423595613891878912
1439058513154641920
1419252710117842944
1418371142201462784
1440609147129499648
1440477790722134016
1440432478225768448
1429117902985195520
1437261662562570240
1431382654331473920
1411559257632239616
1443580523637395456
1433344244253556736
1436597831494557696
1434214323539173376
1385289448372441088
1426097018959581184
1446081808433500160
1438877527871680512
1432991961401597952
1412042472666976256
1433193509448605696
1430091682922463232
1429084232958185472
1434479123607396352
1420829641040752640
1419695800179838976
1412617132240556032
1411848062050258944
1444661088960712704
1422532393894703104
1419151152520646656
1431530295841284096
1427848574776188928
1440451071491522560
1450764078876483584
1450763890313232384
1450450514768842752
1443048638909804544
1433403109850505216
1426809809811083264
1437782753043484672
1437726389277368320
1433783555226619904
1419992696521777152
1437350013928034304
1433246844583301120
1421277522130440192
1420405809838624768
1443370626945667072
1442695148429668352
1434653986011762688
1429254864421351424
1439733532994142208
1432283785777844224
1431836071076134912
1421019824675717120
1420705723793645568
1425579471243943936
1428488291083378688
1408203466674081792
1407803012286799872
1438797148133335040
1439546730333159424
1457330558661320704
1361168320041394176
1370322749512577024
1363030583144710144
1431036923569573888
1429955302766505984
1425837509179691008
1406619034016051200
1435065153481969664
1417089454745944064
1424845047757901824
1421438415413805056
1421700399443038208
1441527588447416320
1420590876661751808
1408725817891254272
1403922043385483264
1403483763217113088
1399601385503477760
1384373493530202112
1441680149942968320
1421725858050445312
1431907089924820992
1428190096860205056
1440858965684879360
1446282672930623488
1438891316075630592
1420926547427434496
1420616359088508928
1415144798516768768
1435165106787139584
1421339972414492672
1438676976311566336
1431221350534840320
1431074016651931648
1430811124199395328
1430497751834394624
1425056699908444160
1421771378923958272
1450375911254028288
1435460418739138560
1423171518184386560
1429829263851626496
1423885308404199424
1435537166721904640
1429794102778818560
1433982838278217728
1431805900965113856
1424475103820017664
1431918071434727424
1425688498078552064
1422571138589200384
1422431360069685248
1414812723469176832
1433147679052218368
1424332412788510720
1423110083114766336
1431915359515254784
1431210200057278464
1433311645632131072
1422394010182717440
1443213924778741760
1438836107496411136
1438698135727919104
1438507371685240832
1431053683689623552
1432606593607090176
1418734907451265024
1418095707387416576
1436613367095955456
1438094188512366592
1352581083913588736
1449347550192963584
1441519439434764288
1430808537333047296
1431905759235768320
1431252548233490432
1423607755206586368
1407282153793101824
1426866813132935168
1432312921887952896
1426682779882852352
1461797631097806848
1440668488331247616
1431838585141952512
1431623620770467840
1431574280907603968
1431547573270052864
1431494225598636032
1419803186546708480
1443003177788329984
1432714530174509056
1434441501115830272
1434177187708612608
1426581458433548288
1423613353880997888
1430188736390721536
1422476862354194432
1422492630999461888
1418707852756094976
1436177488019787776
1421719680285253632
1428309127126650880
1421343109590380544
1413749582303883264
1432103465556135936
1431895898385043456
1431815615136759808
1424657152849768448
1424145066998648832
1423909172152705024
1361264894696325120
1428969874626269184
1438268452259520512
1439588988214337536
1448313388078034944
1423555176997167104
1423896313465217024
1421565286587650048
1423539364437524480
1423453026753282048
1425071252469780480
1423081845898444800
1428696214795538432
1428932773016862720
1428561253916504064
1356817025302032384
1469254996021719040
1432640242675171328
1426005779442651136
1417503525731328000
1433063461160816640
1448526243607957504
1434411044022022144
1427836056091648000
1417757673685098496
1380654118302146560
1436467323758465024
1425666595800580096
1425250436424945664
1441250267568033792
1422483323905929216
1435225287097126912
1431642011564711936
1431557798731522048
1431497330612584448
1424030002207592448
1439378977634721792
1421595261541916672
1410884957661134848
1419828818362073088
1420558209568284672
1454487736874848256
1401197759034765312
1400902371295875072
1383976654284804096
1420293039663161344
1415162655052951552
1423839187329982464
1442274778308509696
1441919425968427008
1432526545101361152
1420690165131923456
1414969993221922816
1448219092100411392
1435831372057251840
1435611383396110336
1443562900317093888
1423976974108696576
1432106899009261568
1432017413428506624
1431958817332350976
1420712314743840768
1426822087583301632
1426477548129513472
1426430981309833216
1426379405320851456
1426335175139491840
1426114665298362368
1451820458370691072
1419889221637005312
1419658504986497024
1419528778800271360
1434685186420084736
1448452735930540032
1445898770365829120
1445636394160820224
1445532632893198336
1437922548713287680
1437697394888491008
1424228471379660800
1453884324571344896
1445989845667442688
1425436827117256704
1420083063820750848
1455906649076420608
1426396096029286400
1439346934397825024
1422681443155673088
1422334864531939328
1431190740051263488
1425153071588417536
1423268894563737600
1443964706532651008
1428316669751951360
1395928213570789376
1421822885480472576
1451915913192607744
1427209921620103168
1427067423463673856
1426926617209700352
1419488615281741824
1409104025446801408
1439448685922828288
1441714150799917056
1431200103021236224
1428638135206907904
1427568010458320896
1431066759205851136
1473564497701117952
1440972161968062464
1450663907698241536
1443771359583031296
1441759557827522560
1450953571860566016
1450685383335825408
1443585922117767168
1444461420251271168
1444214464983683072
1443399122027831296
1436945214229278720
1439112783061192704
1446741942616805376
1435027425654575104
1434675704138924032
1423993588740804608
1428156178924662784
1431830982395502592
1435949880153833472
1432149370024042496
1432669798459052032
1468409501388881920
1441988640192675840
1428642747490062336
1427400412294877184
1427156917835628544
1425844521972080640
1419794903664451584
1441763528264732672
1417475261193277440
1451730115658846208
1451362538759753728
1436872484955951104
1407234630344839168
1406871173732790272
1426441129956810752
1426093080357195776
1431554445628755968
1419288188904894464
1449138749330235392
1430735874644316160
1430322810530910208
1448490454438187008
1386557792840941568
1434059554745032704
1433984489894465536
1433873789436063744
1450321292691795968
1424904701401714688
1431636812636692480
1428305127492911104
1425622358174310400
1423863680580550656
1451752370493267968
1433680876848574464
1384418221457952768
1403704407301099520
1428899037634125824
1430256551353208832
1430142715140837376
1422754757580525568
1428890075820036096
1440113517592338432
1439962855437070336
1430844077826662400
1430110420254150656
1407901770915876864
1431820264770211840
1431745917435084800
1474189762793672704
1432152331135578112
1422048216602726400
1423839027631837184
1426322881785384960
1425470071082606592
1425289181794738176
1424899224479485952
1439480070695899136
1409862581313892352
1430855267932020736
1437628207574904832
1427670101956857856
1431574534138720256
1431472457957863424
1431430047617863680
1431399488061534208
1431261397879377920
1431032434254958592
1431032317548527616
1431032089437106176
1427758110895083520
1430360136439144448
1402270480975941632
1430657583442894848
1429816712883445760
1438681801015189504
1444941412055740416
1451520216052027392
1404090262117404672
1440863084759826432
1438091887127064576
1418746578483875840
1432548985730859008
1425967107020263424
1431606145685200896
1423590287251677184
1443806170175524864
1423105280519204864
1423190460827275264
1430724443089694720
1365467670800265216
1429430439123374080
1422331902145355776
1421706951151427584
1408258927343505408
1408010245390028800
1453017974541983744
1425109097913987072
1431361026809753600
1430734606798450688
1358232620954312704
1357051887367774208
1421652137688195072
1414433086993956864
1431758690445508608
1413443334014521344
1428883915524100096
1428781812394782720
1425252556788224000
1425091464254656512
1436659850402877440
1419825314406961152
1422032699984814080
1421433081009901568
1417754962730225664
1431586074845802496
1407914207756967936
1444604689660612608
1441261882581544960
1433254496851824640
1438890044400545792
1447107722445398016
1437916570806673408
1431161528187691008
1438078122809704448
1417618405666955264
1457107042217316352
1444545873724076032
1430105345267933184
1428503134586871808
1421002358037745664
1421001937642655744
1420746702005235712
1441380758841552896
1422747603062509568
1423453421785391104
1449526800980185088
1421339712942350336
1430044907717095424
1420904305465303040
1420616012957769728
1429707975589961728
1456963707662004224
1445817529188843520
1352835467545243648
1352575664365268992
1420381129463320576
1424884217717039104
1399891128619470848
1440235100440989696
1439838499151114240
1439418988073676800
1431959473338261504
1431815403966140416
1426689180491345920
1426469744849211392
1426367530940071936
1425688923586449408
1422920605179932672
1442891534274158592
1420678107799842816
1434022787711070208
1433686580565200896
1422431800308031488
1434524281556193280
1423558082018172928
1442433749925306368
1425469899854417920
1418914349201174528
1423623526267822080
1434102157330898944
1434100907076063232
1424545552100777984
1425211697606717440
1422195634904256512
1433896067473436672
1433895459215478784
1433609722104467456
1421415029925052416
1431604214577332224
1425099937696649216
1423152070685720576
1385833609601314816
1417133377438642176
1436568298250850304
1436443031264116736
1428631356901261312
1425593780741148672
1425418803706417152
1425301076132077568
1425046297740857344
1441561999381438464
1436963138662846464
1436698872479301632
1429420509326811136
1429242435675168768
1429070189983715328
1429055714140385280
1449001886846111744
1439748501647204352
1445337012089745408
1424605396652552192
1423633537412919296
1416881323130589184
1416006275872149504
1436617233191489536
1429247950211801088
1423283847521652736
1437341425813708800
1440892894475288576
1425272005348134912
1415903438693560320
1441176556294922240
1419609497878757376
1433993062439473152
1437525293036556288
1426675367155220480
1450670690005184512
1455467022918193152
1430083525278011392
1437398318376648704
1433341854884372480
1434330546713161728
1449146203833131008
1423562526571171840
1416227165159317504
1419861810614734848
1444786028515053568
1416696954701025280
1414899639522795520
1419275019872473088
1423800439447855104
1421629722950135808
1426391680932925440
1418154406839734272
1431205529431392256
1424960066583625728
1439826236268634112
1432948829175697408
1424930413173043200
1424564824101593088
1424374989185196032
1424295921949437952
1435802266267574272
1427798853126819840
1427540301380349952
1432476597248933888
1425659667464613888
1442844791109206016
1442674828566142976
1431182531278213120
1425423591944843264
1447086032587923456
1428300962997751808
1435130640953872384
1406054501438484480
1444774032855887872
1437290778074615808
1428141382657478656
1420016407513911296
1420007008632074240
1455414592255901696
1455348595511619584
1435511189342023680
1431198458317180928
1430864227770638336
1430858447621218304
1475060997048385536
1437937901136871424
1442360645253414912
1442022684896870400
1437345864402419712
1433058667889192960
1425636094918291456
1424512629460983808
1432126749991583744
1437357106785517568
1445884856186007552
1423117792815960064
1434753436675809280
1422152806752931840
1403675878438019072
1403643756600041472
1431157868867194880
1431139204201791488
1420031477329371136
1417796186963021824
1446507386059956224
1434331574518964224
1434213264334884864
1434110665665351680
1433029584203644928
1433006134508417024
1428929180649934848
1426877663759671296
1425692767846506496
1424573830282956800
1424231158837964800
1424142419524677632
1427259964288954368
1432300617230258176
1425369801174634496
1442083892593262592
1430348480791207936
1421357166519226368
1426222340577189888
1433193978111741952
1432973575170920448
1425160086943457280
1428736611693457408
1428736610519027712
1419582885321793536
1444029840236027904
1369074237927874560
1440260690732744704
1422298536025067520
1435995597731819520
1422844767034019840
1433600007853076480
1433622651826622464
1444451014837374976
1430997451855437824
1430587829961121792
1430343158735400960
1430059965180383232
1429747648320262144
1472756027968094208
1434849579460005888
1415319786842517504
1428914420177014784
1423881867627929600
1436943317787312128
1428883597868474368
1423409302748876800
1425220933703200768
1425685783160127488
1407929571907751936
1433408824296173568
1419688429055397888
1412183987993202688
1423955577294581760
1423274454004555776
1423540150684983296
1427654071314305024
1438393297903390720
1449836804836790272
1436599592254988288
1429281961797767168
1425077611969974272
1395558344924884992
1428908495764561920
1423588192217751552
1408826057042513920
1420984934341115904
1434314955893841920
1427250643958255616
1458787298070306816
1433993258389028864
1388287312438517760
1425749330732879872
1439148652002299904
1439051715865563136
1425362947551883264
1414375873638109184
1432144497668886528
1474197951258165248
1425730732157128704
1428740554880290816
1431848033201770496
1431775304649904128
1431518600997732352
1430880234958573568
1430871408951713792
1436593489190350848
1424933495688732672
1438683109470339072
1430358544642019328
1434145115002445824
1428279333160853504
1475798371520888832
1409825882512920576
1437755392600117248
1437755235355676672
1437295761788596224
1437082284574740480
1437041037474553856
1436997922780893184
1436925300210692096
1429684779000025088
1421273558165061632
1420164948668260352
1413718997200084992
1421253806805819392
1424164777677365248
1423462220474707968
1423028787881463808
1415469739309113344
1421310110245134336
1438314878528151552
1438019817387163648
1432745781061042176
1430382953914195968
1438770551489589248
1425706827652554752
1421009559712198656
1425137246949183488
1414443435122040832
1437563537220517888
1427803952091844608
1427447824434692096
1427193222401445888
1427096677144424448
1427095941144727552
1419896215848640512
1419588398163976192
1429950639895846912
1410760592722329600
1424185686853255168
1423597052764688384
1447904528506908672
1448628459501080576
1401380996985999360
1441530673483841536
1420385318088421376
1412953571272937472
1414137751474098176
1420517240277913600
1436959935422603264
1424751118563774464
1426389059169968128
1447091606931136512
1431860181579689984
1433304690712739840
1414836635997409280
1443834620567441408
1431158952855699456
1421040101069447168
1417024690380443648
1437759077698867200
1430884418202136576
1430712588719910912
1415298016454406144
1421989050940944384
1427917368970211328
1429265513331314688
1431916714938167296
1425627405452857344
1417781229185687552
1422535183811584000
1439722326254227456
1431956513187241984
1436655369414057984
1438479508558860288
1429566543914954752
1429316838630977536
1421251711746805760
1416783839846825984
1424974279343435776
1424568580742418432
1444781553712652288
1429776570122571776
1422188182116786176
1449983800037965824
1444287685460332544
1442887272047677440
1422709604534820864
1436992710745808896
1431521196789538816
1424254883780206592
1419895192107118592
1422067304204931072
1414533100290277376
1412036065242849280
1473159257826549760
1425246443011416064
1395455845215911936
1424578103938977792
1380126682485465088
1435820746522050560
1423964629810565120
1423625592088383488
1443392920514555904
1435904439919857664
1435668675562856448
1474368742335606784
1425004713418792960
1424256440361840640
1417450297945821184
1409673467163672576
1416373473941757952
1438732427099205632
1438459730054189056
1431393956462432256
1431010385218334720
1430706443028598784
1430102718555725824
1429632598632853504
1429243561707401216
1428900017830387712
1444173055102648320
1425618741614628864
1416353816547500032
1412976321961988096
1429573319993421824
1429029762400284672
1439056682076700672
1445208527086125056
1439101793661636608
1430424218454290432
1430168662208561152
1423080811394330624
1422539795666931712
1439947684463341568
1433707108663377920
1444474641737682944
1438105094482919424
1423175506262839296
1413520455185551360
1406994935258120192
1430442732133117952
1395349332187099136
1436862713490145280
1411488155144908800
1405811137120112640
1388262744315498496
1425595392415059968
1433415793857875968
1430367799508029440
1443448570523185152
1435473375137189888
1439443118047203328
1439154151028453376
1438974409348304896
1432300328213352448
1437937391579377664
1430451415898546176
1444606593870405632
1441383980343853056
1428150222727774208
1424244060076707840
1435061889218666496
1432713173489029120
1425282708888977408
1422351543974600704
1428514800057733120
1429659827207241728
1433228578729209856
1432668114576031744
1448500193830203392
1419920119182942208
1427828022925619200
1435966314682597376
1429816609888096256
1428728019678416896
1428001758232518656
1421452400032841728
1421090299988697088
1443501236016148480
1432593410842529792
1444091029628416000
1427786924492689408
1436930269517287424
1446679225612730368
1404012506859802624
1418492557546332160
1440236960300212224
1432641578317725696
1430461595432275968
1425724006611619840
1444320485672554496
1443947044029145088
1431900082673094656
1368757039619469312
1424869730679070720
1436136686497382400
1448094455546929152
1427769921597890560
1427865268701696000
1408726843750944768
1406498929600962560
1403484690032467968
1402421095290916864
1402417014866513920
1398294755532894208
1425745617016565760
1432274043156058112
1401156133004349440
1431564344202985472
1428574350089748480
1436679071165915136
1442484214801199104
1442087562928013312
1441701318045757440
1444644333257248768
1422148137263669248
1455550734154354688
1432948689136357376
1414208185901019136
1438699611439259648
1427487079605305344
1424204325266411520
1424038160200130560
1423947199008763904
1423807344190713856
1423619459869122560
1434847402381373440
1427116160844066816
1434399497958817792
1432162273225633792
1423957448742768640
1438222069997744128
1437956279385788416
1439938241092747264
1428146879779409920
1427817170361221120
1427593351000313856
1423923509726572544
1423126159806525440
1473230251031670784
1431965989130829824
1423661729683181568
1452576141907169280
1444798051244077056
1444676521029898240
1426089998168715264
1428277336193998848
1427529344314863616
1419568575128367104
1416635752692084736
1402165111901483008
1425031104386404352
1435496974942294016
1433433267881930752
1432997843522883584
1425842942296477696
1386944505123803136
1443177701980860416
1426279834544607232
1435619173036560384
1435534195468554240
1428716358267596800
1424720109956866048
1428973864185331712
1440306965113040896
1439848752571764736
1439483540714897408
1439228622905040896
1436247165219704832
1440791019419672576
1432999254168006656
1433461174893301760
1386260198717681664
1362733569009803264
1417759643632160768
1417412592461488128
1431770173384507392
1430169858113671168
1445946502694588416
1413641049700851712
1431088634598334464
1423462934273953792
1435741088103354368
1435521201506377728
1434791825181601792
1427557610798997504
1427482136982872064
1440709774157303808
1441917458600718336
1441541241326346240
1400038658564968448
1439759590330150912
1431870490034024448
1436885391471046656
1429645478111502336
1429274717232394240
1406495427671715840
1430279808794066944
1422369427736072192
1426059338385264640
1451829402690412544
1425804269765156864
1431608999384793088
1425698734956978176
1422536044981866496
1419940019414790144
1419857999712055296
1426551727415709696
1423551913556017152
1415992233300426752
1438760382961635328
1429101578846228480
1429087417407926272
1432968826233053184
1428186022005723136
1430825740996530176
1437401800869482496
1429343351854178304
1428295342613663744
1435430421899014144
1425845228284432384
1436268261646106624
1434138594155778048
1433964721238003712
1425831403430629376
1437619766596755456
1402524252973068288
1448866642109231104
1448230658564788224
1441231275956727808
1441197018018242560
1450028606290157568
1419992739421179904
1399709838632841216
1427658465606914048
1439366245699112960
1442739705448075264
1369129997777080320
1437346890882830336
1433405394752212992
1438751200590008320
1422094980282265600
1434041811408850944
1433622107833864192
1440892444652961792
1390828899244855296
1435936556536131584
1431751781965459456
1431489033163608064
1419062519944015872
1411422148992782336
1428269244848824320
1427927910543859712
1430083870414700544
1423402981051883520
1423263599384875008
1423240681854685184
1434181953972883456
1440615379894558720
1438075706097889280
1428542192298074112
1396879309353095168
1387654727702175744
1423298283259060224
1432386466999455744
1432316829246967808
1432275288595959808
1432086175368417280
1431885615482634240
1436041639005343744
1431837377098489856
1431583423131389952
1429025965305335808
1444294996992028672
1463267516759920640
1367255443408441344
1352205473773191168
1441523770917748736
1430985079199731712
1422988090495279104
1431505967288504320
1441223909701914624
1440596302279049216
1423557816254550016
1422684514061479936
1434269891079467008
1433757929350438912
1421072314410541056
1421042706499784704
1423123570104823808
1441551012494405632
1439113575130296320
1443375889723445248
1443374126970781696
1435561062082904064
1435522393896677376
1431918200598319104
1435515881723858944
1427903259541336064
1427806745473155072
1419923143301292032
1455155069813358592
1426316694205571072
1428850711358447616
1428111237733224448
1427937680231264256
1427860461685338112
1433427281200877568
1433766398283583488
1434487980211650560
1434199242252324864
1434062925904236544
1433712293615861760
1430077169481306112
1439069534518853632
1427155644876873728
1423437866844123136
1423837830543863808
1428195773229912064
1444678440582451200
1440828694960893952
1451180681191571456
1449563380482646016
1449381847838846976
1436397021972238336
1436024966181363712
1413166373031747584
1442746382389956608
1417257913106591744
1417106814026469376
1429420128093958144
1421818687963635712
1428124491134111744
1444102348415012864
1436131204223287296
1444564509545299968
1436955851319775232
1433668878165446656
1433287751982485504
1433132954889322496
1432868378822123520
1418701368391471104
1433398757643616256
1432885299374264320
1432673768942358528
1432536486654578688
1432299057133748224
1435346493641089024
1425259305935114240
1424571640701022208
1419807358323105792
1437144626951909376
1468359208563318784
1424771502147358720
1423126012854870016
1445342379234377728
1438518260824100864
1435694772547571712
1435498877344305152
1428273629989535744
1438757668127055872
1405384877520822272
1397849722136629248
1441924474404700160
1447729443963686912
1437615536142127104
1424247511548514304
1419398193914155008
1437423246228410368
1436812536645447680
1431150414334857216
1429089940177002496
1428681163900473344
1427654520608149504
1427654220317040640
1419818074467803136
1442616796469608448
1418482515304538112
1418406625103122432
1411141046180798464
1430777258017390592
1430408544151425024
1430320185102147584
1430285061639663616
1425411079769759744
1423619979425959936
1422807832299143168
1422792208474722304
1422560483689701376
1474195122111746048
1448581956568944640
1424734880819150848
1413316228941115392
1439298462210658304
1439348229921906688
1422022468462645248
1425655437626511360
1417001289007865856
1442486126455889920
1434869860295581696
1430099623452938240
1439128611630419968
1464296412972077056
1423857296162004992
1429944000249679872
1426604291687518208
1426331001467277312
1426132634707496960
1419057452775923712
1418261031348965376
1442685041159462912
1440984584292761600
1434377794331439104
1431082672567193600
1431022252049399808
1430859399602393088
1428495868827607040
1448807813409509376
1437440925370707968
1426181705518387200
1433695198870077440
1438273780942454784
1433617314906214400
1433893624232628224
1422797564001259520
1447044676964421632
1426785734317559808
1428228512394010624
1425650170234998784
1435950419411226624
1428313640684244992
1424319489278046208
1437609862624526336
1443070364599214080
1431826283202113536
1420035882329968640
1434474532841013248
1437043141995950080
1436986937726824448
1433707200862588928
1416988424360185856
1413430721796972544
1423519068351438848
1426516115316887552
1466283336926597120
1431939027331026944
1439528295687602176
1470596482088996864
1431796269630967808
1427677923331301376
1425790236261421056
1409458892069773312
1434110300135911424
1442855092877606912
1436521994036547584
1435960520167751680
1422956004879212544
1427806575062749184
1432659018325970944
1457204884902596608
1435231370972778496
1430881920452206592
1424337120231968768
1415824849843363840
1437645296737996800
1428311023535067136
1427990849065943040
1427918732630716416
1427800984546254848
1427550530482495488
1420167185964552192
1419924984231653376
1431799871015559168
1430491242517827584
1424179597516546048
1435444461501247488
1407618194949361664
1419771676238114816
1422668397796495360
1435072813526753280
1432922274567372800
1440565800910262272
1437956127631634432
1436701113726562304
1427445738124976128
1465986683229204480
1436188881687179264
1428162994240856064
1424862497811558656
1428694268332240896
1417106230720438272
1447340534989680640
1434436089440137216
1424267838722744320
1423873695764738048
1420959940424855552
1420663323402465280
1420204755759009792
1420116830564196352
1420042105938870272
1421799590106333184
1423199957532643328
1431942767127588864
1450010602047303680
1440873051424313344
1426820800888270848
1408365974663798784
1425049984496332800
1422545163486777344
1439203300159590400
1417461768901726208
1423829957017436160
1430010121539653632
1423671145337741312
1418467317449560064
1450237668193751040
1430364157237284864
1430302769223651328
1429959697470156800
1425754698074583040
1428354742913146880
1440885027475058688
1427077801492967424
1428155013730213888
1419939043698122752
1436894935458799616
1436691522741686272
1436500112889430016
1436499374469648384
1436319777505480704
1436264451691323392
1436153825434353664
1429304596061507584
1428725271713128448
1423794597516304384
1413823046196944896
1431211518163488768
1449546830644015104
1422345903554273280
1440574167171043328
1431414027712745472
1436573397778010112
1431909572248100864
1431523240707379200
1431444851573198848
1431217483013246976
1424349150590607360
1423858491840602112
1428695563520802816
1446413940657844224
1434130487363059712
1428664072254328832
1424920214685159424
1430678338977222656
1427461263504805888
1429987123881418752
1427438828533420032
1436451786370387968
1436221711427407872
1431528335255900160
1428839433701191680
1419180679342952448
1434715817325719552
1434033984925700096
1421379865303945216
1429381354072920064
1444837511822385152
1424421583515316224
1431418375058558976
1417451593247559680
1409439589702397952
1421331034075930624
1448188600500121600
1431506425000329216
1429724134032887808
1423034135157743616
1423601542666407936
1435149186488406016
1430708366767128576
1369437099427037184
1424260133362626560
1431563224059551744
1431400594149810176
1431245102513410048
1431191480995962880
1422111105577480192
1425935293647970304
1442432722144694272
1442330136913735680
1435245613084413952
1426752149225050112
1420292355723202560
1434353004950392832
1412976528694992896
1432090083021123584
1425986731405312000
1434839323229122560
1434430896434647040
1428916944250368000
1439714652938649600
1429276706372608000
1421755860754198528
1423243596652679168
1429264642476449792
1422779629744451584
1422919469379166208
1433371062947880960
1430648855775698944
1430641724800393216
1422892174169968640
1436692659490332672
1428727917438128128
1425251336728154112
1441926477650403328
1433686754611974144
1433346970806992896
1433276794564579328
1421336439753609216
1423625447657463808
1425975929843568640
1425569245950136320
1423187985009315840
1432524290235125760
1432264216275087360
1425222664654753792
1424957428446027776
1424607106401935360
1441573147950518272
1441355416923869184
1441325167041417216
1433986117167026176
1438711620302106624
1413309351792570368
1424021485891457024
1436540372755173376
1436477760063504384
1446071542920609792
1445655610117148672
1440629573557780480
1431006014929661952
1443985710348865536
1436992057457864704
1444512843873677312
1436689308585394176
1434627523388706816
1474755306869891072
1433646775135621120
1437361448024371200
1430353651726360576
1442968204100337664
1463343871627182080
1429272871629561856
1427900940011466752
1419783397543616512
1405093866403885056
1380384526765940736
1400341130689105920
1422920015649525760
1433606462295535616
1458722461290151936
1438639482241105920
1367278399052345344
1447034210657525760
1421027743999791104
1426386422857048064
1430357788027359232
1444841781368016896
1417954376740601856
1430397003771518976
1424840324325679104
1424832119654674432
1429340689867759616
1428492842649874432
1435746151391633408
1428266135997214720
1416043103715086336
1415900932714291200
1446476620819099648
1444591708004446208
1451767539181174784
1446716197790109696
1443155975054114816
1442084430579855360
1435741170185826304
1426870994283601920
1419610589094051840
1419400323840442368
1419278659622371328
1419228533897850880
1447771291818156032
1433281912697622528
1430499110935699456
1420382177506729984
1423636906072449024
1419190066165944320
1418869762755551232
1412954410045493248
1422353792398368768
1364480373258817536
1461334438990651392
1426138419344805888
1439592556891758592
1430541196800102400
1427263324866052096
1426546968709394432
1387751959726235648
1443909112534765568
1437281791824433152
1431844627301076992
1411354953344487424
1434655751058821120
1434433943416102912
1474536019727101952
1474333626200633344
1433786811185352704
1428591143499927552
1446980095004995584
1432166556134363136
1431575117272739840
1431492070808559616
1423809826405056512
1426696665281355776
1427931968205770752
1422372792079577088
1429770260186501120
1425212629786644480
1435909342260195328
1442535193894481920
1415606017254072320
1423573394478403584
1423468106932920320
1392280001014210560
1413472223864639488
1438434893776654336
1431401936566194176
1444076797834846208
1434858415747059712
1434789645510868992
1428253941649735680
1428124650861600768
1423271554406699008
1445674385130418176
1429635474784542720
1429634844561002496
1429366513060835328
1420529592784211968
1425808421547175936
1442825619243343872
1431811183581954048
1427637950188331008
1419946410967920640
1435648259310043136
1423983149478866944
1428490357327634432
1414454687651172352
1414369613488349184
1429825109963857920
1420758822767841280
1417271195452416000
1437690496172781568
1439170408905801728
1435505970830983168
1431796413608841216
1428383621153386496
1424938528350212096
1422561155462008832
1421469575493783552
1453131272042127360
1445142536566108160
1433248696263593984
1441306962902216704
1427863088074682368
1394869574193991680
1421275075387400192
1442728124966338560
1384038795897491456
1469323109245546496
1411452856121499648
1406171010609475584
1446018531703726080
1427893494140391424
1433099618028437504
1431185575919316992
1430754602165563392
1424173066985168896
1412738681392140288
1431507510607814656
1420380798109192192
1419808487253504000
1380578405289058304
1445036172548317184
1427442983306108928
1433403679873257472
1423568195831549952
1423566975968550912
1420641598753239040
1439346317340205056
1439100477539434496
1438882746844123136
1424247295097249792
1429267061595725824
1428159610355994624
1424162741472751616
1436354008013172736
1428708902175068160
1436691149691834368
1439303634668322816
1437227673038639104
1434927143423660032
1364190194988060672
1431098600969302016
1433226229721833472
1430725395880366080
1423494592817631232
1416934281864105984
1420522656797925376
1430872773220474880
1436267921248972800
1436127015636066304
1435945049838141440
1462177597719121920
1435157177019219968
1408382025954779136
1435185210757242880
1432672419857068032
1432068485857742848
1449240665213181952
1433629457407877120
1433181957286924288
1432888204923789312
1432810415445012480
1452750528459403264
1438604269075107840
1438364124942012416
1438299391035576320
1424963730983440384
1434087516299137024
1425296089779818496
1430694877906423808
1425428457417179136
1420534969244344320
1438717060079493120
1421378563333185536
1415161052539461632
1423189093232496640
1423981153036369920
1431965414792200192
1449535346237005824
1425422365035429888
1434831859809013760
1442479478651768832
1422680856401903616
1409501906569895936
1408758568434601984
1429055446900363264
1421823175919235072
1430465835236171776
1441785015449255936
1453166254131318784
1434788699590443008
1430022075524157440
1446028590705905664
1438644737846640640
1412803243537616896
1442639403881418752
1442312525593251840
1442098938115289088
1470207370986876928
1403551622433697792
1436292199877021696
1444327839260569600
1417690632198393856
1440320460277772288
1430414473207042048
1428864245962133504
1425393244641234944
1437624657432113152
1437529037082034176
1437344840874819584
1430343630036692992
1429999257315020800
1435809801552875520
1435448307401121792
1450348827290988544
1415099000156426240
1408562307383238656
1408451642215714816
1408425224542908416
1408381493882212352
1458928485078953984
1451561278984491008
1433789711210795008
1429662333224112128
1427426349644345344
1431445908181295104
1428093624324034560
1430927584531914752
1407955578303832064
1400089731539537920
1428161843294400512
1428015947323871232
1427885956883836928
1419270081704460288
1419183826484416512
1372542053452681216
1426208562263457792
1426202612555161600
1457263553308622848
1457125500468412416
1449193011938611200
1424359509430992896
1422936727744700416
1421846329966223360
1426075392142569472
1414428049047580672
1414388288207540224
1427209066502184960
1422869642175860736
1442823554014212096
1442823551589896192
1442823549308129280
1434704192304676864
1434315799481643008
1434120194113163264
1406156562788356096
1430113953724600320
1442837035874615296
1409352610050568192
1419700021377703936
1432601216681320448
1424910566657642496
1417607417823731712
1427446910063845376
1437323800220078080
1412022373948149760
1440621056729903104
1409300386851090432
1446331710224797696
1396357268904370176
1451793817426792448
1443704908692156416
1425377952066281472
1423935001649815552
1446270736574734336
1452595329824526336
1445537474596376576
1445301447021584384
1444838863810150400
1438506615980716032
1436232120611999744
1444216194613927936
1397652634538954752
1450044262477807616
1450767753166528512
1424370605718003712
1420560904601567232
1362763465476087808
1361658759232163840
1425063750088806400
1416763533623140352
1440290043109646336
1423565607216181248
1421479555366227968
1443796958137798656
1441523427291009024
1418016283107291136
1411147112125894656
1440297076894494720
1418714573121613824
1437581701278957568
1434858151069716480
1361222751013404672
1455141578331201536
1419424229078933504
1440859592779464704
1431788276872929280
1466136723180507136
1361683606117048320
1396006106078453760
1433678468462510080
1429412683510472704
1419797598769090560
1448871753388736512
1429601468168822784
1429344648821035008
1414234864346308608
1437680381159870464
1430430655687495680
1441868328549511168
1441864602120122368
1428875365049532416
1428673933335666688
1435530872300601344
1468492300208652288
1434191746703912960
1395750154427256832
1426236829003501568
1424744338240675840
1440160265538994176
1438825738170355712
1438714261170098176
1432156531722575872
1431389292052373504
1431153792905404416
1433698892537757696
1408705702026219520
1420954261853114368
1413645064333533184
1382001716309028864
1373457772977692672
1439468880007553024
1421332860233940992
1434093167117094912
1455015322038063104
1429744508921516032
1441171939498737664
1440991048952528896
1433554916102983680
1448301102013632512
1426175145186451456
1408617371179180032
1450714824191606784
1444982701954502656
1444280505055125504
1444148637219491840
1435385722861600768
1435385352546512896
1435351781563797504
1435081642863837184
1433592348039008256
1436365633864622080
1439586915783610368
1416337134462521344
1429621245209825280
1426118692740296704
1442053076429406208
1434543426347831296
1450421570069880832
1425369433430581248
1417707482214928384
1437964928216829952
1454107130751975424
1429009625173553152
1423951692584738816
1419505981151580160
1394076959223685120
1428515867537469440
1424511918694309888
1447297693869428736
1447201013039960064
1447661261555073024
1434990649430855680
1417526211438280704
1417394390620798976
1413496468590137344
1409792205028421632
1409733803921133568
1409637225243889664
1409552242806427648
1409486932879372288
1428940500397006848
1434837244456566784
1430921830613721088
1435577065013596160
1441163686417027072
1440932878024540160
1438610830103220224
1424863386286780416
1435759779754823680
1432649036381573120
1431531526471122944
1425324413340176384
1420901054279950336
1420557532519559168
1413348987235573760
1439976288064704512
1429137356968189952
1444337273726701568
1402975784625709056
1448300924640772096
1439562282959196160
1430708920377507840
1430397880926277632
1423447583351926784
1431754397222981632
1423807175097348096
1439630973105098752
1424992775401984000
1422158648172707840
1414422823272026112
1421987974766497792
1422138518961221632
1449001906940960768
1423135333768519680
1427285070230867968
1430560728126083072
1427248224683761664
1446941832777060352
1425297115375292416
1424291303295127552
1424197383743696896
1423932348001755136
1423875755474231296
1423860023084523520
1423835940485668864
1434656773932130304
1431661774411948032
1426816010804285440
1434177206469623808
1430464498167517184
1445848792138338304
1422751658761605120
1432907467399184384
1428033575186616320
1420545249768730624
1418762952681824256
1421617783788371968
1421454606752632832
1421354939712884736
1436796659476754432
1426343817851011072
1441551011064135680
1432811038328590336
1429423320085131264
1452072884260651008
1417789843166224384
1422142006181040128
1446292024529879040
1415927327364587520
1432636880269438976
1430389427977682944
1422065895464050688
1421955618525433856
1421811273390456832
1428525220281733120
1427429549411758080
1425962921423634432
1438448531010834432
1425331557368143872
1422374070369153024
1416287620678578176
1410245941982994432
1410241234770153472
1418891166704017408
1445293580818386944
1436105178487287808
1435891787613102080
1431902820286939136
1424238000356028416
1393847472221560832
1417384011421274112
1410393038912954368
1409755258104942592
1409701807325028352
1409635256521486336
1409628155329990656
1409418976296243200
1432227571903590400
1426074010899521536
1424533773626929152
1421958474993324032
1421108253992226816
1420924592911097856
1420923005203406848
1420286011402117120
1424738887193219072
1429148829140406272
1430530294595997696
1428934849285349376
1430405705152954368
1433961038236454912
1405849305538129920
1405453903613755392
1425090043526397952
1431424527473381376
1430853488712458240
1427107447206924288
1444931276482379776
1439867605246902272
1438533814360309760
1403956441753395200
1426536649073119232
1421377568163336192
1429261695155769344
1416900912354709504
1429598639815495680
1437047840887357440
1427956877980168192
1434752419838058496
1430568039322292224
1433774527155040256
1431229755576123392
1438423061636608000
1447114365505662976
1436600976983539712
1414481747207548928
1440156243453100032
1431128871169003520
1417620617768038400
1417026073192144896
1409803375542116352
1422665407597473792
1376705881409269760
1422456561977368576
1435474453874442240
1415928279534428160
1430117034952560640
1427768217687105536
1429425196683784192
1438989206521479168
1419835255813378048
1438628131133214720
1431040253280755712
1435329176219783168
1452845753043329024
1452580450984071168
1445352711117934592
1445132834729959424
1423266162339573760
1438060629495988224
1437192583009103872
1436873272289726464
1440832331971891200
1433218670617055232
1427478911244390400
1429840691299950592
1415428072472387584
1457725204570914816
1457389538968440832
1437683079053656064
1436294424040906752
1425406018654068736
1440127822714966016
1440114560166289408
1433570319822774272
1425867657543180288
1425759139603521536
1421238053624975360
1449143132721872896
1446682535228887040
1446403129889607680
1426934294635716608
1431426709451014144
1455868193692536832
1425114513301381120
1418955419607838720
1408990522853642240
1415147598713802752
1424239086252924928
1395146724079857664
1395146100340715520
1395145249253564416
1438273459558092800
1435577453863333888
1430151886234001408
1473902463430590464
1426419154970550272
1421597382869852160
1414471348773015552
1440890765727522816
1434999422669099008
1425789729019076608
1425583325830287360
1435065553983467520
1436501918839312384
1435221097713045504
1440288403199717376
1425703727512522752
1425429316989423616
1421292790533672960
1425948695917326336
1421692405783298048
1421326381141565440
1413339207464935424
1445018092115935232
1444650008070922240
1435716523163729920
1434758518146408448
1449210855346749440
1370344376203833344
1363038437708763136
1426874369138069504
1437261254742003712
1406524479774228480
1413075740870942720
1424517673015070720
1441541401808760832
1434262879365001216
1422469001150492672
1431790402974019584
1411635803785031680
1424667700639322112
1431616298375471104
1429048966365122560
1420391870480273408
1414567289978900480
1438278234513108992
1421754976993349632
1437647813538578432
1424983669253439488
1428213482592165888
1443819478597337088
1429717462644236288
1424266827832565760
1436876068648931328
1434861126542528512
1439366936731656192
1439870828707934208
1438721177287938048
1438271321671041024
1431221937737330688
1430860938651922432
1433937305685815296
1438275816110972928
1438047385939181568
1424738971674763264
1387953170958086144
1430147774897479680
1431227234208018432
1428176948996542464
1414384471348957184
1414077836462215168
1475378654964113408
1447174546813947904
1428353249615126528
1435028976703926272
1425335538760830976
1423418401808994304
1452108278704455680
1436723662485295104
1435644214314889216
1428227536371163136
1429669704302424064
1434047224711835648
1415819596620177408
1438140837582360576
1442136049979777024
1430712296167264256
1443668330355826688
1432579297697431552
1430358561780125696
1444846867922100224
1424687979579072512
1422390059680997376
1444655606602764288
1439041010454044672
1431592851020738560
1419627920713158656
1436900175553777664
1434454723826896896
1422834169835520000
1428950579208855552
1374612556879294464
1355507522304524288
1391690502387298304
1422516853448986624
1474942698599890944
1438299726693027840
1438009780891635712
1430353174540390400
1438761914700472320
1431015125054488576
1427204960408662016
1384394648475426816
1431673037867282432
1435608018717003776
1435133801223520256
1423517685929844736
1423149715281956864
1415482532536020992
1444941945281810432
1444528907395371008
1442991481275310080
1435190928088580096
1446788355971170304
1432512869803855872
1442561368943562752
1441708792404602880
1414752114803286016
1475275118167621632
1419975621724147712
1430113729308332032
1430508791519342592
1428200727755689984
1427947342972395520
1429802060338266112
1457873801673273344
1452610010744119296
1441283871962660864
1437365330230140928
1427216518631157760
1427188429385715712
1425265803855683584
1419865063079354368
1450527742961745920
1427448981479596032
1357464050637017088
1474523828399513600
1448532483192983552
1428248563176198144
1392634010069733376
1384733618849783808
1445562490809552896
1443063990754562048
1443047949001363456
1442678943790690304
1442307421725093888
1442145375448567808
1437863995591966720
1434711735265415168
1434630744647733248
1434429292251779072
1420694161800372224
1436878177712803840
1436438892354289664
1440561946630103040
1427615537324982272
1451535117185216512
1424729685158629376
1453665879606980608
1446440321039024128
1430730942746808320
1423976631132033024
1448941443809120256
1443718818728009728
1436090740631760896
1435943053550780416
1416151011736031232
1428329106672807936
1413539358456565760
1446710101734158336
1440868212535533568
1429093407327088640
1428970645354803200
1428652540992778240
1425588524695232512
1433660722840420352
1462253067823243264
1422442284763684864
1421066892345692160
1449036819274760192
1423863716148174848
1422477977166647296
1453547299548721152
1430155180587192320
1429914702839091200
1430841450393047040
1455371345366175744
1448231299039121408
1432136730178584576
1431920122172608512
1431487031989792768
1431194150255296512
1431131517552521216
1426906762683195392
1381713382580101120
1425060803397382144
1425334212240936960
1445276973362601984
1423645962619146240
1442474950812594176
1433463644516356096
1427559944862109696
1427874754795499520
1424902243917074432
1430363041208569856
1386597815082635264
1436159905220608000
1435522545663365120
1420151866399223808
1432977446748385280
1432695559878426624
1434139553992826880
1352782842149838848
1434263075385864192
1442128320359919616
1421550259465981952
1422727583964143616
1440798402787250176
1430726607044366336
1428366347956752384
1430329794315440128
1437050091538321408
1439025543811272704
1423729336146821120
1429583847977410560
1424522320312365056
1424139776572092416
1437330779739099136
1429381428937064448
1392477248251301888
1447153194010759168
1428269275744116736
1427306481255292928
1419287631498600448
1426756304631074816
1447907116195332096
1437996046747987968
1437289279093297152
1436871674364792832
1426731602097283072
1434327686244040704
1422044137558134784
1461955608568119296
1422158401224646656
1422076924797411328
1421938369970409472
1424603597602316288
1435209139328720896
1432061942982602752
1425481848860205056
1425001286332682240
1424905340391510016
1424641345059053568
1424558123201699840
1424481205890654208
1424316421757046784
1447038503561228288
1445715165433892864
1424850362423406592
1423917156433989632
1424530943948197888
1439027507202650112
1431531654095388672
1423958222130405376
1422050388904054784
1395143869155606528
1429464031505489920
1429035514909270016
1423302974638497792
1432537554339852288
1428299616081022976
1412561661328723968
1423831895821873152
1429795438907904000
1415605378344095744
1442710722211823616
1421473559092682752
1425229367546761216
1437558547227627520
1444683332952854528
1431971076687368192
1422000922129887232
1446799628926554112
1446519904971091968
1439965953433825280
1437791579209715712
1435965226533351424
1433751697034137600
1426559322788560896
1432562617902456832
1435489439518638080
1426725691005964288
1426483314840334336
1426308659512975360
1425953412995174400
1425717666744987648
1425583539966210048
1418150954147278848
1438739392290385920
1417704669397143552
1470335919022800896
1423564153717858304
1437927448901939200
1424958093180346368
1416633134221647872
1430535876698775552
1425710780926676992
1425710623644549120
1425346893165465600
1439752937052409856
1436995984957980672
1415212255881220096
1431862070933291008
1400118169981710336
1426597152113844224
1427480802368000000
1448147234298548224
1434442387992944640
1434242558679339008
1434084051153915904
1433881881812946944
1421732366997876736
1432285026780004352
1423263492140781568
1398591999729573888
1435809682765930496
1428165521460002816
1422212911699619840
1422348472976515072
1424641022764584960
1403961076799074304
1426458308697853952
1424920787861966848
1427562434382815232
1358231846715183104
1433018795635798016
1425303786440957952
1423929084048859136
1421750367906189312
1455739274289053696
1445314924587089920
1433017917314977792
1428570005411536896
1449897731804131328
1448592470271397888
1438736121597366272
1435958824268009472
1441980289538932736
1428729495415005184
1437236390203252736
1439586330099339264
1394840026551259136
1444131717166424064
1443871859850690560
1435526296914649088
1435004970160381952
1427607566323011584
1423991788012929024
1437500989951537152
1418939806051016704
1428894858672971776
1428633834363375616
1414852111905345536
1446523349669056512
1438893002533924864
1431454435796946944
1440240859237130240
1440092296800702464
1432123058811064320
1425443178241355776
1420523484921450496
1429818888829640704
1427809407371337728
1422774670919540736
1461853419807940608
1441015196605054976
1445618517412171776
1436867935448928256
1452983124497817600
1440107817789059072
1422484233998663680
1422482332586414080
1433371756132134912
1417000268210737152
1430314773753712640
1432495221925761024
1431184320807387136
1423417822420426752
1445045259696685056
1393244452118884352
1430108662761017344
1422673501400354816
1437377370579607552
1424859744892710912
1419604000920334336
1420699387529887744
1425100599478136832
1429327189464412160
1429023672342249472
1391684517593706496
1443188784984571904
1449659267502411776
1428215913900167168
1453735672578072576
1437641728547188736
1425771070829731840
1413889405073432576
1433582534080675840
1452188230963449856
1425353508295872512
1424991381991292928
1427576683062693888
1451150271673868288
1443450377983066112
1432185006579879936
1435400911610732544
1413386696738050048
1437297229836939264
1429020698945593344
1422570084631912448
1422455976406392832
1422405279904268288
1419312837906681856
1433788383801663488
1396592181641551872
1442418328979394560
1446789208278925312
1424110634505961472
1436166408149225472
1433348301491892224
1433328944900501504
1436354944240545792
1418998562122125312
1417757647416139776
1422923788170104832
1422529187726778368
1414851978388131840
1429371092196421632
1422495285108895744
1404772995319549952
1433016457730740224
1444125551199809536
1432844156578107392
1419792214960472064
1451336454638997504
1421807305293631488
1420653424773791744
1443461258301243392
1442653966123241472
1429521535597826048
1426064531755728896
1422162607822286848
1422161529865183232
1430473538566115328
1448548179901763584
1427583510349377536
1420194910276259840
1410873148010946560
1452473649261207552
1444833983028547584
1432707300054216704
1432381469561819136
1422031598711545856
1471821195234668544
1435024599159246848
1393401917221441536
1455098034723819520
1420533940633231360
1444528049794412544
1426852845609910272
1433375823944249344
1431472518938779648
1442328933177782272
1425601083863228416
1435259877773901824
1435252206467366912
1425236411989434368
1436203559922507776
1440166624091205632
1444211685787455488
1422001940355977216
1389337410673287168
1437941443000029184
1440490691344297984
1431564633513418752
1361023323686113280
1426846533094236160
1426755851973398528
1426687327296913408
1416144237146509312
1439522437473783808
1439093799179804672
1413870626360631296
1415264685109104640
1462199080705089536
1428309601963823104
1427868054004789248
1458827695916077056
1432628427341713408
1415478899866181632
1436199282986553344
1421064960411541504
1434062604272476160
1426803196505182208
1424990639263936512
1422373339079663616
1414796382448152576
1390894161243500544
1386484251072204800
1412858495733534720
1400853024579280896
1395705323982245888
1349601079927816192
1346783682229534720
1346591264913801216
1432597105676197888
1352294979335385088
1431653637281894400
1423426843294650368
1416343442179837952
1415178141048266752
1441537712792555520
1441424120692891648
1433045465700790272
1409780002917208064
1435095400721965056
1433371410538196992
1437179145276981248
1425087426016468992
1436944476652462080
1429035541840887808
1437422263440068608
1424183224415121408
1423999557038350336
1423821143396425728
1423638398430957568
1416293486807060480
1416134640449081344
1406223092645433344
1429255812174684160
1428818264600109056
1429253240563007488
1433587985514053632
1433298407095881728
1417691253072809984
1435247431290032128
1441554129701117952
1429685791555391488
1393191733953929216
1429567792122974208
1448859176084508672
1446081120009789440
1429060751612731392
1419869868279562240
1430409315408515072
1435384974467686400
1435235511401058304
1425446132021227520
1439108445416787968
1429553943692992512
1425743258014027776
1429639634833661952
1441261669494054912
1424735287234613248
1432691009289220096
1432537783587926016
1421663833785978880
1455708617819127808
1431576485513498624
1431157439148146688
1456799659024809984
1447002936538591232
1447001684664676352
1431077265220071424
1434800404445884416
1427184066453856256
1401115573052854272
1426538689488777216
1422159272893321216
1430912605460127744
1417794170379390976
1425996364027027456
1426168757089492992
1423060976056737792
1415065777015713792
1454739403394273280
1421786495921254400
1423517408619155456
1433985829144199168
1432813576784257024
1433774732659159040
1429419037604212736
1424761143986331648
1419217003638710272
1431022746469736448
1434262528360521728
1416243958749962240
1425298023102386176
1422528247875526656
1422770918741319680
1421434389125165056
1433217630823870464
1440697996195209216
1435631365886603264
1441052385992851456
1428688813342138368
1429427139783262208
1427635113882537984
1419129522792718336
1431231773384478720
1422176420021764096
1427844276415725568
1433446090016116736
1432878996979519488
1423317032720687104
1421426477275357184
1420404214543441920
1382053077348356096
1435950443763359744
1416598800748081152
1445065544701382656
1437082858070282240
1433944961880231936
1428870465167130624
1437970364303245312
1437318514868514816
1455562158960373760
1433185236750196736
1420539045298413568
1427550493283209216
1420910745844285440
1430171196558086144
1420328353828007936
1423923711887831040
1438489332550041600
1405544887928324096
1443229927956828160
1441694622330200064
1426479010570137600
1437843154485481472
1441724492972060672
1431811990637277184
1424344915610247168
1423489942743707648
1439158253435252736
1424536858143334400
1420413043385667584
1427049310319898624
1422766190766694400
1416046078936317952
1443832413809897472
1420329946501685248
1429353229490393088
1431793868966535168
1420191776447483904
1420168382230323200
1412333206129364992
1429321126077894656
1431180357131407360
1427130360261869568
1420517823625842688
1431438619349159936
1423562218449240064
1427990567347122176
1420562813861326848
1420561912283090944
1410199237833285632
1402795534616723456
1370140334009712640
1362230732832186368
1406946320468766720
1420950449385922560
1434866099737137152
1426187298652127232
1460987827768995840
1387722105073065984
1428005535140384768
1428004643221622784
1439488349882908672
1425319440141357056
1431967856019718144
1442109597976645632
1428528061654265856
1428308953918705664
1431273918329880576
1435270388703850496
1397923042710343680
1428136358187462656
1427601882814373888
1440341628414136320
1445740145110491136
1422923500369575936
1428268153503567872
1415711970448211968
1417497994707050496
1417096337988878336
1409712693640982528
1441747113533063168
1426353248978358272
1421647627146317824
1431631201010212864
1420525950337384448
1440630080737198080
1439851742603071488
1432118403922231296
1435064383034458112
1429223454050459648
1411889585420857344
1439788130135990272
1454765050678243328
1365265125632921600
1430532495976456192
1420270517819371520
1423216798434881536
1422929667120451584
1428344305727393792
1421985974779715584
1421462027386560512
1407221063411404800
1445306976456495104
1436927731338338304
1431966681702617088
1422717975111503872
1420308572907335680
1425468210141298688
1431081172226904064
1423470108752498688
1420966592045715456
1436534508224876544
1426912113453199360
1426745240505839616
1426730293801541632
1430410189656641536
1431600397337071616
1398425731269423104
1422398105459191808
1395694418246602752
1433913356868468736
1439524177522749440
1435433423791800320
1430874299217317888
1436811882803859456
1436310676230656000
1429794131153362944
1429210254303055872
1436904177502867456
1445175097879191552
1448607153418215424
1431965813750206464
1430171324954157056
1429691854040174592
1469592523626668032
1441919930002145280
1441719668901756928
1435564357098754048
1434353022264430592
1387562193151881216
1425106443250900992
1427059606983901184
1426787777119612928
1426690577203007488
1415856511436443648
1421636126553427968
1453880683550498816
1443509004118872064
1435894471736971264
1411087169549074432
1442814316554506240
1451781383056027648
1445627401304559616
1437999802050961408
1423602066149175296
1440137769301393408
1425451602043805696
1421140444637925376
1471392371669880832
1456811725609582592
1456432808289734656
1446326338411925504
1435452104076713984
1432129731692949504
1424200441684889600
1455787382754603008
1452221721193242624
1435097530920960000
1427556511228731392
1447773554905284608
1474605025528008704
1360904473405575168
1442091681243828224
1428534262127501312
1470656904070594560
1435023028774080512
1434756769104859136
1429751789805391872
1425389126539386880
1434311354156912640
1421282403327254528
1430254273321865216
1430097596823998464
1433721881522098176
1431613413474504704
1424686894961414144
1426814509595828224
1445650444701765632
1436991532196773888
1420960884466143232
1436603692594044928
1442712949777321984
1425696815937048576
1430320871504191488
1429738424949362688
1422339044566994944
1437625906172874752
1437634682124857344
1432198113091993600
1425077216224759808
1433661971266617344
1432841840974184448
1432355959016353792
1397676722057740288
1418014169375281152
1446314876960317440
1411664467088211968
1431565186461102080
1421438073468948480
1421325340010369024
1421290451286462464
1421095441320480768
1421042200897490944
1420998986601668608
1392705813962125312
1392704312103505920
1424751456389763072
1424340676456501248
1423902709946589184
1431831348780568576
1426050045925679104
1424698368232607744
1423556550329704448
1418342508413681664
1431664450101198848
1431576125369511936
1426492348297449472
1424551559841521664
1414725754382798848
1434862179585445888
1449318623839875072
1424147704557436928
1423478295920734208
1436171497098252288
1395329347465080832
1423934171748003840
1427480743228313600
1446320631113388032
1424172014332383232
1445323791878348800
1437385674852687872
1421678154519769088
1472924630382186496
1472922183555227648
1434099477787254784
1436501042691076096
1416768108522442752
1412381276955283456
1426061268746530816
1415291838106259456
1434140446322683904
1444952969158422528
1446381212906389504
1438695894765817856
1430135221664419840
1424912722404155392
1447765077134692352
1436167857696481280
1425298959145136128
1421246248980418560
1413639953423028224
1412928360670371840
1425207482956222464
1430731097432756224
1406085431993634816
1434814006410166272
1432975024864985088
1427937208741240832
1425321259059998720
1437588587952828416
1408776629988515840
1425643545281536000
1433714496149733376
1434612436699541504
1426826947972141056
1443541228256063488
1434590531372212224
1427152030133493760
1427071988640620544
1424366566821429248
1444654127359746048
1437958372381237248
1443530566406578176
1435914236232822784
1432940647531507712
1412547865914707968
1426164653504098304
1422358546566422528
1421981791930359808
1421679711659323392
1419435875297988608
1420885877153169408
1425284684209025024
1436529328515268608
1421805194942193664
1425681525266280448
1424160638503292928
1414854029784469504
1414722435971043328
1426767528785702912
1426589985386340352
1426501952288952320
1419131595710033920
1418943989395468288
1418786226937548800
1424658936896966656
1417713526936727552
1417043481759911936
1441186139767918592
1433426790945460224
1433199964503494656
1395669556081790976
1430331151634223104
1457499147276152832
1452801766462869504
1445200864000368640
1422020157971386368
1434327207980068864
1433784078432571392
1450407480920473600
1435996573473800192
1422144413967421440
1422125046277894144
1424953924440662016
1433264739623194624
1431530207102464000
1436747300794089472
1421240554248032256
1423859886593482752
1447681038281437184
1447045718514954240
1424346953349931008
1417499196647788544
1422314616588169216
1440062937335435264
1410107249649807360
1418816528280064000
1418486967164051456
1440531084454731776
1433063609085530112
1434780203566305280
1431555033531703296
1431408625948442624
1431252740039065600
1440827078518067200
1439891483427958784
1436479923271528448
1429087933651247104
1428867312531034112
1428298829053390848
1428298259055878144
1444453830746275840
1474974338332119040
1442272602500714496
1442114257928163328
1442031210025259008
1441919729996730368
1434808406552952832
1434431126861344768
1434319031142543360
1434135427040964608
1429282747718062080
1419315588342579200
1421068693400735744
1431523006430412800
1432175071578128384
1431429167204028416
1429395364868624384
1437733753338556416
1421036202627526656
1420918460062699520
1427903652287500288
1426737827555864576
1440154483653169152
1431832702198505472
1422393939374616576
1413539719821111296
1428863790418780160
1428862986710511616
1424743919758168064
1421865482429210624
1421135568914636800
1413024441341149184
1422511906129027072
1433559797589176320
1430422232338079744
1415432587607121920
1394912023536836608
1414566643678674944
1440620872574783488
1376088482376904704
1438665296240279552
1423500088689659904
1440836010183577600
1430904491205828608
1474570677646946304
1440177935176978432
1413865677237092352
1432339860723879936
1431906117202841600
1423926852976988160
1434380083242815488
1431885348502577152
1421833147189137408
1422763253025837056
1432497183551459328
1432223540099436544
1436970208778850304
1428976280121217024
1427580112153714688
1426660553980710912
1426336890903351296
1426296258705072128
1437055668796547072
1417656735158861824
1443383818954555392
1442765094245441536
1441681162825396224
1457723638312890368
1426815467671330816
1426462268691083264
1423609265525194752
1407344781618028544
1447883350975254528
1439257161914191872
1431621703625367552
1427015539596042240
1426863908824834048
1434816978934370304
1439226825801023488
1449928789790658560
1397801793162153984
1441185825350307840
1400346485129039872
1433790108742811648
1437709080060051456
1382064303679827968
1448484974747795456
1430497394181820416
1422780654186418176
1437768035184615424
1420399011748466688
1412767565718245376
1430056316890861568
1440616474897354752
1436863134317236224
1442351987345870848
1419918326944264192
1420631674807742464
1431552041403367424
1431462418698231808
1431415673050132480
1431281663267332096
1431218260532334592
1430537388405575680
1429826135655813120
1430733469013856256
1440541623243345920
1433424106888695808
1430951425933144064
1387143091031838720
1379913666519269376
1436387534691454976
1434443623634915328
1431103151122227200
1427928754085531648
1421276891827171328
1432650621560127488
1431465661453139968
1430779856296439808
1421830342923546624
1451844891709898752
1424606291922542592
1413821953396248576
1444321431727210496
1427049389462224896
1426794986478071808
1426749579622457344
1429948769542369280
1423780345929887744
1440630477614768128
1448452399568338944
1434680779213135872
1434525142537830400
1437355965444083712
1429958172215701504
1422095891276595200
1421688649293332480
1414435424475353088
1414221460202160128
1443607418177347584
1442269162768719872
1431507400788365312
1430512443369787392
1432995145914351616
1430700018969632768
1433324066769805312
1443897536071147520
1433033897067958272
1445362646350381056
1422175594494627840
1426583576506617856
1426013434190073856
1417659941746184192
1441982575958888448
1435038204244103168
1434306696680067072
1433947925445373952
1426467355635318784
1420349551886553088
1436154788530438144
1438250653843820544
1442164066194132992
1441804307486031872
1440709628552093696
1440364161540624384
1440173973627551744
1439975131577683968
1439520146280747008
1439021345786843136
1439057309292904448
1438755756363304960
1439556048113729536
1435591290285035520
1435505331530915840
1430528847066255360
1419867499516948480
1431993351885131776
1430510427121717248
1427646501556211712
1471850558877503488
1417100213819297792
1455383760359153664
1437066070632763392
1425767454333050880
1432714796915470336
1432469381036982272
1435476770313019392
1437071102883221504
1395347766495178752
1423790191509065728
1423551350546210816
1421317134034952192
1414926367548866560
1430920810877702144
1438180183089942528
1437687197591695360
1437365774729965568
1433062517794742272
1444353021081571328
1448652179544293376
1438670021014687744
1430284454417764352
1428347254339903488
1429600524521730048
1429268318678966272
1420159773937307648
1430324122643357696
1429963981842640896
1412990123159932928
1446044021416075264
1445306813058994176
1437998706800816128
1428145069190631424
1439387975561859072
1444539528249704448
1444193298545987584
1444110402502103040
1444050268526501888
1448217281503186944
1418782731001942016
1418782346279415808
1433373334389985280
1441598264013299712
1441352597214941184
1440481547971227648
1439128668186415104
1427729535735238656
1435573885563387904
1453696492296802304
1438381595396755456
1433930483323179008
1433675348068106240
1433689862482235392
1441949501430788096
1436246350169968640
1430278983568924672
1430122765005180928
1429917032330366976
1429736591275151360
1436494435458564096
1436238815476129792
1431432533107888128
1429777673161613312
1422381384987938816
1425452325166977024
1425127666374516736
1449335245988237312
1433434493319217152
1432825858541064192
1429298184023515136
1416187573693607936
1426888779021787136
1425778795777126400
1430321088395767808
1444963210679910400
1428345928516202496
1422179054946377728
1421983325833420800
1414232878662119424
1454023634566057984
1447138763948183552
1429222534600224768
1428937652137381888
1431586148166422528
1440830743177928704
1430739743487127552
1449705223501455360
1442358661125316608
1437631524279513088
1431115657379135488
1440314448745353216
1422437728378003456
1452074934906195968
1444835259980271616
1444831306710282240
1424967250969174016
1436233729152749568
1436480274578038784
1422480201749917696
1426424583561748480
1427756733322067968
1429850220498624512
1419449658414297088
1428346611889889280
1436930480717189120
1429607785856061440
1440423525433569280
1421632280980692992
1421423406977671168
1455070883291205632
1426715471043174400
1419463879214571520
1439025770161065984
1415056641603428352
1414833054808379392
1433404661982056448
1455057914012393472
1424921078799994880
1425609004890214400
1445567150744162304
1444807080871825408
1442286860944904192
1422101032436322304
1419813534641266688
1414794764470296576
1438753678039474176
1423887348643684352
1439116441240817664
1431474349790224384
1431098968906231808
1430911994379456512
1414249045179002880
1423251559148711936
1444603389900320768
1444201543540961280
1436613934371336192
1426860745732493312
1425282633320189952
1424731063264288768
1423975872608948224
1443364915784282112
1442496141459820544
1430374907079102464
1427853574520807424
1427205316735762432
1434803539507769344
1439140606391963648
1443160971216707584
1430885201266151424
1430706397533016064
1429070031623626752
1437026882629750784
1436311555990122496
1444235079719424000
1440277573972348928
1362552307032842240
1440243940687450112
1431770403236499456
1431718622892740608
1430825469943848960
1421683225932402688
1433990994395996160
1426061382718394368
1416960408615755776
1408313292578168832
1439690504040431616
1435857609030991872
1435521728394895360
1421983592960335872
1421696069272883200
1429622085433757696
1429562608110039040
1426444964112728064
1418729475718537216
1421738678389407744
1410753184570564608
1438427261619765248
1432466709244305408
1434424693105197056
1433017022175055872
1454411879539884032
1419641430302093312
1435046122314080256
1431582156237598720
1427412076725620736
1426818792546390016
1435519493887836160
1437981653918371840
1425296144154824704
1433615743451500544
1433936304677425152
1425983667222978560
1447613883162644480
1452522540669161472
1422784224960995328
1461975554882736128
1443440162160009216
1429719925258473472
1424985855446245376
1422331017667379200
1414376424933183488
1422222060714033152
1413560259105284096
1413175826602881024
1444794496193990656
1443215151692271616
1437798498582163456
1435984846833160192
1431050351570939904
1437912849016262656
1436851955339448320
1408693725207830528
1430670756011077632
1444806769969012736
1431223317969575936
1431009702104555520
1423486016036298752
1423130147855560704
1423073614887223296
1441228794220580864
1437267134384533504
1437248533178949632
1434404810334167040
1426744328248987648
1396203369476366336
1425730128684879872
1442034234995085312
1438861458750595072
1438805224152436736
1441807193347477504
1437767581927051264
1435793771325624320
1421117000038846464
1425549406774841344
1435911607180091392
1443140991863513088
1424908524845371392
1423869010672709632
1425647307089874944
1443945928105152512
1439031239613116416
1419946760340787200
1443027358789767168
1436226174380773376
1435420909691498496
1447847433149370368
1447723629450436608
1439367102381522944
1439205821003407360
1438728891846201344
1438450337858211840
1453699495661690880
1384446555147542528
1437372319362523136
1430158837181415424
1404648688362741760
1397020381928595456
1430790718767788032
1442778343221305344
1474526050072018944
1425818087077552128
1423923035011051520
1422861548792422400
1420356888730902528
1381078198083940352
1429962489047904256
1440500085972897792
1443509944024584192
1453229243010330624
1453225719404933120
1424242466987810816
1423169149568622592
1426703038861905920
1424614090949873664
1443555310774349824
1434756243348811776
1423907130227130368
1441775453610541056
1420704600055697408
1413765600430616576
1436157976880955392
1435519904506023936
1416805277626601472
1431074331530969088
1436617197703479296
1442254799425007616
1412910496991248384
1438839927295262720
1432640553728954368
1441675474778800128
1438760340104175616
1430009551361773568
1400280760620257280
1421826495266230272
1454110341474897920
1424881785528229888
1423652902854270976
1436866730333143040
1422631637636902912
1432133087631003648
1450629387318018048
1430022119660818432
1421968857883811840
1434163664836169728
1436537391053828096
1422189462931402752
1414967227342757888
1436498594995982336
1428871881336098816
1432292775924416512
1427414632264724480
1432287065685651456
1428210438752268288
1429739804695011328
1427749908245671936
1427625803701960704
1427392978276913152
1427263705423642624
1427129663080452096
1427029796169478144
1419207736382791680
1418745139573317632
1425535712212881408
1424114828294070272
1412618976979394560
1475741267007270912
1433778437127241728
1433646842328145920
1433275261588365312
1428107930260283392
1427996481164767232
1432535816736182272
1437085705688137728
1381894056326832128
1432087676979609600
1441553232778514432
1436504082101903360
1423428914894966784
1433182458485354496
1418760368659210240
1418204418059636736
1416403490226667520
1410616419151081472
1430169816975949824
1430068456460750848
1429784863666675712
1425363954868527104
1428157773284483072
1453193113300660224
1419493406770831360
1444608489754533888
1439477579866537984
1423289607496429568
1361257954540838912
1360588540434812928
1433274327173058560
1437078159640326144
1415698442521780224
1435567997381332992
1429097412769976320
1421434104550068224
1435924513003229184
1432887080636481536
1425034178391777280
1428321138162102272
1412202540469428224
1434048258788118528
1439822008603213824
1437423978503557120
1429358767137714176
1424984417395568640
1442424216733638656
1402198472816697344
1401738836682571776
1434522596947599360
1436978997049520128
1437712878228819968
1429961104495570944
1429301210943692800
1425423677449854976
1425417156171157504
1438317018722168832
1434821414608015360
1431940254324322304
1424159332011184128
1422690873431642112
1437212276394586112
1426318512310521856
1427638180161982464
1420674284033171456
1413275621812162560
1423218953359290368
1415249135326744576
1409763809141559296
1365062848842326016
1417833517300420608
1432197982821109760
1436077638251016192
1435904184969162752
1428938661924458496
1428589045278404608
1436312460063956992
1428671829791498240
1416523363527192576
1431132658419986432
1430873363975532544
1435697677279195136
1435588036192923648
1435528417072455680
1428635010601394176
1428298507614515200
1434490497628663808
1448429473850793984
1437362914285944832
1420654978889248768
1423978891803193344
1425788264091308032
1425672370283421696
1425630594998759424
1418549285902159872
1433942394798366720
1426525840104321024
1417057463493304320
1421611362002767872
1419168698439323648
1420308931730022400
1393177526625652736
1448275286491951104
1439492500763209728
1433567656502706176
1420731393651318784
1423859307980804096
1422761994994679808
1427479168556564480
1453934493702574080
1415093709574610944
1430449595218206720
1426758809763028992
1425106207644192768
1424745636763619328
1428683344301019136
1437478186732830720
1441739981081350144
1441673453468147712
1441629401137893376
1434107364118958080
1424217052231864320
1424389758571094016
1424559866186588160
1424308402642046976
1424171469441945600
1423985477019865088
1436907415601963008
1429298940583628800
1429212001515958272
1424493413701873664
1435056481250934784
1431206495866163200
1453984235186909184
1427049059819298816
1432848542746382336
1427196417341214720
1426051496173477888
1362138059223932928
1362137582692306944
1421996116946481152
1422547943094202368
1414547398257385472
1430437443224825856
1425283462446026752
1424496566061002752
1354576144897630208
1423266871193726976
1427416565050339328
1429267608570716160
1441016215221141504
1441011647376592896
1426399686789718016
1433991693976571904
1433954394265964544
1433350150647214080
1433233219919482880
1428869176534339584
1429394098121678848
1442672075425009664
1428217967297236992
1421472334091751424
1417612083365961728
1435801680797306880
1435235113965658112
1427638951821647872
1424377907690885120
1425210898772160512
1397411105555632128
1422402339474792448
1424666307148926976
1388761872455782400
1447050907170979840
1446482431788208128
1424051995086778368
1432962987422195712
1431157763833352192
1429030336353079296
1440280871454445568
1438697167078649856
1431533568828661760
1435428483983757312
1436238380421898240
1385855633816268800
1436820085713244160
1421393361605332992
1456534404436742144
1422034506056306688
1437740722996740096
1437531215649595392
1435138602875310080
1438532018434830336
1440926683402440704
1429387679259525120
1438496178518192128
1433631130125627392
1430120176054194176
1439093245703643136
1415917268446236672
1466965237236891648
1434439992827285504
1432615225837035520
1432261165057339392
1438447275991179264
1431915529652998144
1424138462051979264
1430179326197125120
1419607975929516032
1436187417371766784
1425340448848039936
1444836418325397504
1444547766189838336
1444513287991791616
1437225366205001728
1436950118926721024
1436882457886814208
1428280150534230016
1443065251591639040
1426895036898181120
1440488456476450816
1447839962372530176
1426207855946829824
1441426567570214912
1444884968597979136
1448185905135554560
1447012475791044608
1437753491502493696
1473101263395254272
1432904517532545024
1446089842450784256
1441657253275205632
1428651793748168704
1432555168839581696
1426720216612884480
1431761851629522944
1442347240001994752
1438058068302970880
1437861036644732928
1419861450726596608
1429245388041592832
1442737446622429184
1434738478575611904
1433694045771952128
1423635257908105216
1416011815759220736
1446231003756777472
1430453657556844544
1437165803418238976
1427911197077118976
1422706954380529664
1436650831294525440
1427489401299296256
1430090279961255936
1435987702650863616
1425311989711073280
1418860384623087616
1417490577189445632
1444667644020285440
1443543226451836928
1443793850657431552
1443533266221338624
1419440189039022080
1430679363809275904
1429999264239783936
1429417325959155712
1422918265018273792
1422396533345980416
1443933587842093056
1419242349113266176
1430142306418450432
1430134809561427968
1430039830012973056
1391353591269531648
1455145006478495744
1450045887023960064
1404821812672753664
1448841104351121408
1421737857824149504
1421461881978449920
1440581639411617792
1421623089540960256
1421222714337943552
1415847719805935616
1425120144368361472
1427211944235204608
1475070115884724224
1361509543893630976
1428477823287660544
1420656232323448832
1429703261137764352
1421477051761000448
1430151269675454464
1409316399890059264
1421447181823741952
1421173718047363072
1421097929356431360
1420992957218398208
1420924122159218688
1420854992844386304
1420801976070066176
1420718079294672896
1420640683497385984
1416919324208496640
1410228434064707584
1407187755633872896
1421755690046005248
1421076843474550784
1425704653803515904
1432905365654437888
1441982470434353152
1421976975128760320
1427212502706708480
1429437754878750720
1428559498927513600
1420367285861027840
1420034535698337792
1440514136203354112
1433642532412399616
1394422536666968064
1464880630273961984
1439350688060882944
1433712803517403136
1425151007571415040
1436456938087215104
1433345563584385024
1433768524032331776
1425395010543919104
1441352019978035200
1441171537323696128
1433999743324016640
1433698542439129088
1421073915355353088
1416652671939801088
1448769810838405120
1447195998099410944
1422501017023811584
1429722801896714240
1437769922482819072
1433579244542574592
1431181630987649024
1430117666056855552
1430041871221288960
1414011481604071424
1436824164233465856
1433749459087728640
1423906624268226560
1444809055504011264
1441081795139629056
1426358394525343744
1421810061152686080
1431594798503239680
1446121401895690240
1433776538739113984
1388071057769189376
1429441849786175488
1421492719847755776
1382288285532266496
1426125533805383680
1436574996235649024
1435923619880718336
1432977216317521920
1423623001736577024
1444999281799163904
1424333605052895232
1437986883724664832
1432877131416018944
1443597976887173120
1441322048001695744
1436328470322155520
1424732238063620096
1427964655499087872
1424248741108731904
1400424588673093632
1437373564936548352
1437414016603725824
1427273277026697216
1441676901857181696
1434038608877424640
1436198962982113280
1439487995971657728
1424201934521520128
1432372253488865280
1425002277962620928
1431527643199926272
1423613159865163776
1437043978264666112
1439239560957816832
1456628061936308224
1407384756279414784
1420214169584869376
1425633827330822144
1423162166371176448
1444503740099088384
1461033059453587456
1431089394589462528
1424933971557715968
1445533374223765504
1431630468093341696
1422124373117263872
1403555228583034880
1420366132045701120
1423813389944381440
1441315626623012864
1421402646267666432
1420949489045557248
1419133956373372928
1443218203061014528
1420754201215332352
1440590603213946880
1424311544037265408
1423938773004394496
1438317877849837568
1433243085941604352
1398484875561238528
1447834113893752832
1435767226057965568
1425955693060780032
1429424313673805824
1442831386000248832
1423444082337087488
1423135304425353216
1423036635612999680
1460029212308299776
1424149785443913728
1429608545876512768
1429212231426711552
1436557207944892416
1423298329362911232
1443562202988908544
1420539698821227520
1440606047098458112
1432960026784632832
1460255704757932032
1424334529578209280
1418302822706077696
1430025467986206720
1431427370259415040
1423048363386183680
1434717635204157440
1439135319681482752
1421006512428752896
1441979855613034496
1449615070250426368
1428602482855268352
1402831094093733888
1400540775562113024
1448323038336806912
1422833159821950976
1398240618577465344
1428692422272249856
1437368572439793664
1448429491131326464
1437585310284537856
1437284319177838592
1437184256069885952
1428853311629713408
1427476474194403328
1437012617000722432
1435168601015685120
1425287700160999424
1425193772946661376
1434391818976649216
1424542711621713920
1425242777353220096
1437621890776895488
1424002865048154112
1433715319999066112
1424249538412490752
1442322849872498688
1434411508457295872
1431766414310793216
1424277279362797568
1442267649430343680
1439906475128721408
1434453695391883264
1444929013474988032
1444156995527856128
1436469644794073088
1427863784647905280
1423226105335476224
1425971237667233792
1416181157373255680
1419839580757315584
1424251496053448704
1430674689991446528
1436262737345081344
1434075199616405504
1436228465850683392
1429654158705979392
1438655191176278016
1431108517872627712
1414943133176053760
1412631229472542720
1439748748251336704
1448583483966693376
1442703469052248064
1439540504887062528
1430237801539198976
1434557387747180544
1413674831636099072
1423474894545686528
1439423858742730752
1432450213583593472
1360726254987583488
1437548342683131904
1430135589462962176
1434379542420877312
1434118409415839744
1422148481129484288
1440277630561886208
1439481413082877952
1444502543011250176
1436628902336598016
1429711164427042816
1414962423895887872
1414764198349869056
1428893527421816832
1435394505910325248
1431918184811008000
1449859563277062144
1446759334768119808
1446759333547577344
1439222594092163072
1422893804135190528
1422739874088591360
1434789399305207808
1425434369418686464
1414543547630452736
1414350920435961856
1431801083601428480
1441744395779248128
1439827075074957312
1426841266193518592
1429200038522015744
1443510971268407296
1453599959014522880
1430235914345750528
1440593600035782656
1440349403508666368
1436629828594061312
1422914052154556416
1425170226446888960
1424926172220207104
1416242303543353344
1427934612123123712
1424524349348868096
1423201325899079680
1430447051486105600
1430377476153176064
1420359036910792704
1436543434949476352
1421098319728709632
1442856795781824512
1430558580852150272
1443380578401722368
1417807471238795264
1431988965330939904
1422479459181993984
1426786468538720256
1420189221034237952
1419942595300454400
1419819989276655616
1419582076949463040
1424876213093343232
1424510634129969152
1435863272159268864
1424241298748280832
1433738942080114688
1436981533403860992
1429365944879513600
1446945588914757632
1446585541877645312
1446456757715234816
1431454874261094400
1431963821678084096
1449913417674883072
1441322849336119296
1407965666611654656
1405818262684794880
1397990098772193280
1368650422714441728
1438389697512804352
1428224431315292160
1438887438143741952
1386945609890861056
1436617689112330240
1426494528060420096
1426424295035527168
1416144894163177472
1419061535419158528
1441588190708568064
1441402434153172992
1452212157597110272
1436984903808126976
1430650079572946944
1442450696045948928
1432132374108655616
1431817144459673600
1410213163455242240
1428152317962964992
1443750493998575616
1440898340242157568
1438473570053623808
1437288997038931968
1437187949632770048
1437737963236958208
1435150598907727872
1427191643027828736
1420642853319962624
1424937182989488128
1424710178620854272
1434420485375229952
1426367303894007808
1430440996081266688
1431530150294818816
1437223395637092352
1417087550246690816
1437537265056550912
1437933375516381184
1439737548297756672
1439420278010904576
1431808217466605568
1431478314993008640
1424364873169838080
1447691222638739456
1423629408523325440
1428958482070347776
1428854896468533248
1428619515600855040
1434325032067473408
1433321814663467008
1425803931376967680
1427955276213223424
1440504197011501056
1432598808781750272
1427802148964732928
1392856759966986240
1437300714775121920
1398067108978774016
1397949192602107904
1388020757603799040
1427028195748941824
1426695232725262336
1423263750493130752
1417431106735906816
1425372674830651392
1436506675746271232
1436142927059697664
1435906233320427520
1435840193047662592
1435776457444184064
1428333346594062336
1431437754395594752
1431066660656480256
1445672661103775744
1445648664257449984
1439861116654346240
1431499426611093504
1433749128714936320
1431064598573043712
1425406158135693312
1437025420327538688
1464756969571373056
1435212773609259008
1434470332379762688
1445003025169354752
1436984355180539904
1440204609105006592
1429459292915077120
1444437582918475776
1436645186302398464
1431434865786773504
1437144020086497280
1428518629289521152
1437264864192315392
1442287808563933184
1433304581300129792
1413735173372317696
1434956463965802496
1419816643635552256
1426811909295132672
1408715654715170816
1440389209949233152
1431871143598706688
1427846870353604608
1427434038566875136
1415130633697857536
1435959992364920832
1436233655546908672
1424497297245708288
1454352600988454912
1450352842376581120
1436265915608272896
1430286508964007936
1429612415629479936
1429567618952749056
1444057833721397248
1437679705172295680
1436555622325968896
1436448021063954432
1436330428974059520
1438146017107476480
1430527597683744768
1420031689271689216
1443530814814187520
1437611184853708800
1437380727792799744
1430141503423205376
1426726613161373696
1426432872571834368
1444641913429135360
1459726554003808256
1432537043523883008
1435521807994417152
1435397763093569536
1427959224240283648
1427871395787071488
1422873041067941888
1427980791984783360
1444983878913982464
1444238243348692992
1437249770431467520
1436864342004174848
1436698924018909184
1436589393528045568
1435917534788657152
1436156045034864640
1447835596609576960
1440097583339225088
1446739074794995712
1446497816147206144
1446127761127469056
1439264566228127744
1439241845175816192
1439073520869261312
1376487912083050496
1360421506497449984
1430853596631900160
1429260112410017792
1439557154726289408
1420920271599542272
1432371399012675584
1434809278666199040
1437080379253428224
1423610073108992000
1355143320532467712
1351169902615404544
1421296866222694400
1446349569143443456
1426435423115440128
1436757568735481856
1425778155915149312
1423927735164936192
1423396786970845184
1438833427285905408
1420577668915888128
1432092126725087232
1424324163343245312
1424014172887470080
1446418069090291712
1388055450449375232
1420695418480914432
1428510517551792128
1443452286571716608
1442040511963959296
1435178732185010176
1444203896176459776
1444174755062423552
1444096844808605696
1436685834028077056
1436363972341473280
1435916945631563776
1444135077001129984
1435242959834808320
1430896663401418752
1408166178099396608
1420289257055211520
1425110490598973440
1423311949543055360
1421468454171799552
1442348348497817600
1452271701329285120
1427469357165154304
1427208530948288512
1426833658053156864
1425300622786449408
1428297558057570304
1437680787214594048
1436089357924921344
1439139927631880192
1443879783935315968
1441055421129637888
1425687061483323392
1418092807382650880
1467263838693523456
1428903421977841664
1400029748755976192
1398205362247921664
1423222290125254656
1422177702245588992
1451757308866818048
1423838379213393920
1447938276145369088
1438130790777323520
1428783929633300480
1435929603026026496
1415607961636904960
1438630984241401856
1430156703425712128
1454971110336851968
1417392286619471872
1442787268817608704
1435497415461593088
1435438163262992384
1435406747083030528
1429655225338527744
1443775098326978560
1424977533951373312
1423870766643249152
1421694614990311424
1421653294791888896
1427236706328006656
1427259737754591232
1431081854723977216
1425202691366473728
1448672238266241024
1421072003532943360
1426144462472839168
1428693931290595328
1427962174438199296
1442673365081202688
1430479097365372928
1398329012192264192
1422498611246551040
1439170229888688128
1433716057437466624
1429040282490662912
1427505717636780032
1427212685758787584
1426895299637747712
1426715283914252288
1435408493528301568
1435145381025705984
1427884315908575232
1418590826150518784
1414417631407329280
1430190965642330112
1423974064293511168
1419255986158669824
1418974711799820288
1418235187498917888
1442353464156180480
1431876143146160128
1449947434075910144
1444386214044323840
1405463086132125696
1425815117485072384
1437582325869543424
1438873636731953152
1406066978930847744
1432661029918371840
1428296118329241600
1437718185285849088
1422172911755005952
1434809628374695936
1418815314347843584
1433686426122539008
1400025160036487168
1459162295423041536
1420277340752334848
1414894093642059776
1424660371902668800
1443536347554222080
1434942196164096000
1424558361052282880
1443756949053476864
1423783694959972352
1423776167761379328
1433448822219284480
1432108557248327680
1432184182873083904
1431162243211612160
1431897303468494848
1437907830422441984
1437567637853114368
1419579405320425472
1417022989707603968
1409347154636800000
1437624400568750080
1439510879414853632
1436263554626117632
1436262541726871552
1421297313666928640
1452114107432243200
1432918841345011712
1425264995747565568
1441968267338260480
1412034443066281984
1436285754624253952
1391023795444482048
1433623345359065088
1430693019812962304
1423585821874003968
1424725708442537984
1424541564164984832
1423971340810260480
1434702461890035712
1426492948410249216
1449883041774534656
1438100988548706304
1422551680814657536
1420585310593765376
1437575542992084992
1433594518285139968
1439059915398533120
1438874348614414336
1438836313109590016
1438788866991812608
1431384362138824704
1431270928013414400
1446530127026741248
1434847677250867200
1422489509950746624
1437331198481612800
1423618159622295552
1447061499218776064
1431964578955493376
1410272549204729856
1417787200092053504
1420376040807882752
1433104154742775808
1426104525404786688
1418865919674265600
1426702091699965952
1426550591161999360
1426507134422839296
1426464892295389184
1426382884508635136
1427829449743994880
1423533226476261376
1422527399879614464
1406970247983271936
1403419803159777280
1403418529605488640
1422962396272881664
1434078638853427200
1437108446290079744
1436789252080029696
1435067823357788160
1451563280313425920
1414031046962814976
1442621001322229760
1434641844508319744
1424990481285451776
1428517003564777472
1443898643535126528
1425809134302097408
1457359991396921344
1425639389145624576
1436570154280779776
1444174040223023104
1420978569442824192
1422011113336545280
1414416419110809600
1427108122208862208
1442311822451757056
1346565788270874624
1451493478618189824
1422163665487233024
1427970692448866304
1420360141715644416
1428004774180311040
1420762407396274176
1431864611171622912
1421363400592924672
1425324925875720192
1424626662063230976
1419938717939077120
1441562995188846592
1444143866223861760
1436308163095977984
1425326804420546560
1420856666854096896
1420545458385002496
1412330143289282560
1442435038591823872
1405648560557760512
1429059457808408576
1422701772632584192
1420922071215853568
1420200808969240576
1419951775310749696
1419771381743448064
1419617399041511424
1429312027525193728
1421451884565458944
1442468085257031680
1448280383984791552
1420297841851916288
1421727050650382336
1440138138978906112
1433681973717831680
1420727470072860672
1446159803529633792
1420370502246232064
1422489581610409984
1442553175743950848
1435163420509163520
1424875240304254976
1419062906839207936
1418892924788649984
1437970226675478528
1432452762759942144
1424599316170100736
1412602804208734208
1437626169218650112
1431424825554178048
1431136751574155264
1421818487933050880
1448247594493247488
1438031111251058688
1437645310814081024
1429291683896647680
1429040654009573376
1435958262327754752
1428607387057885184
1433378991742672896
1423918616190144512
1429388999773151232
1429265851669041152
1421666465485180928
1434912188750127104
1441223400018432000
1431455634763878400
1439186674148249600
1438650999254577152
1431601949426675712
1447872290280992768
1425757878191677440
1417775041719066624
1430787140426735616
1429294514393341952
1429009540243083264
1428892339645284352
1427890468868685824
1421454841918853120
1413896234394275840
1434442013961715712
1434330460092448768
1432366947388170240
1434892296449769472
1438451040957853696
1435443490796695552
1431092089865916416
1398225879193423872
1428234827304632320
1420730018511015936
1419208063932764160
1385009075327488000
1467544323830923264
1433125197586960384
1430514316705361920
1437917706691309568
1425316792897998848
1419148272690552832
1435373550873890816
1435886521320501248
1425273535136600064
1424266495127814144
1423571540558315520
1415783640932315136
1453185546860126208
1414064208375812096
1439580420035678208
1406593235015766016
1433646918282866688
1433337307143180288
1426002685690482688
1426192578458701824
1419217730675240960
1432567307692249088
1417088155132448768
1422387735340351488
1422139088283443200
1439091597694566400
1431500620859543552
1427259001285222400
1397579386044440576
1438450906098397184
1422439914679857152
1440861674756472832
1421717123341053952
1424014023922569216
1420657174728953856
1419234475599294464
1438517241205583872
1427965792163819520
1424891165271158784
1421803553119629312
1421799079097430016
1421637256041828352
1421386220093935616
1431274697417580544
1443318661855387648
1435515532933931008
1435455664201949184
1436727352474497024
1418391864101666816
1411188357699301376
1410791171786485760
1351809299316502528
1430130834288242688
1422157067859546112
1425993001147375616
1422175787206148096
1422159099488194560
1423153951713611776
1423068676236800000
1415302161647292416
1421348770566967296
1430344220682817536
1411662935617802240
1444186079800676352
1445897355211907072
1445577134324387840
1404686290231066624
1428692591302778880
1424781924195704832
1424365065277300736
1410743449796550656
1422706810205601792
1448775026384138240
1441444049139875840
1427629057563320320
1417603255064928256
1409899342421397504
1409643716478832640
1431077857954914304
1430684904359006208
1421627078051393536
1420353851626954752
1416563995981451264
1416224924759257088
1434186412627140608
1433064093150167040
1449607895797010432
1426570353699033088
1432544849710891008
1429288571752443904
1437179031238053888
1429477036926504960
1437230872680284160
1443401437405331456
1376321382187855872
1427776105440628736
1426832056433053696
1440459174396133376
1431914695540162560
1412722653111095296
1423582942652104704
1450012488020336640
1443817060744654848
1442359620706594816
1425058919462830080
1436254532355252224
1436152082000592896
1428851641395023872
1428699804859715584
1428272951086829568
1428152308005707776
1429038972571832320
1428349024147365888
1443420421802446848
1444643402285391872
1428887385975136256
1430825952896983040
1434000803820281856
1440114585160224768
1432521869240852480
1423435003703087104
1422448566098821120
1433727657795993600
1432693706616832000
1424694167888744448
1423808292149551104
1433730210415865856
1435603851910868992
1430817773098176512
1429303613168308224
1429301856207966208
1421749822835490816
1426745688491118592
1422140562342219776
1409804944765448192
1433941545070120960
1443694508705673216
1443737652411265024
1443341966566035456
1418761026573459456
1429310169540816896
1440698732404625408
1440327452748759040
1440223937527365632
1440181219652636672
1433109366035521536
1432722702784212992
1432579272548315136
1422949142716817408
1442719679634571264
1437912623144529920
1436918234700148736
1449280194754215936
1429672193915457536
1425983387592904704
1422738872270610432
1422612916356804608
1435268424746164224
1434142160077553664
1440952585486172160
1435904116161531904
1433078083842494464
1429233617524297728
1428930607459958784
1433797762869448704
1433018819203645440
1425072189993144320
1439449973507039232
1439027194685124608
1438707413733969920
1441928012908228608
1458646518865756160
1430431005165309952
1423201543705092096
1428487595999186944
1436180541284315136
1425301978662375424
1433995404928897024
1443508215036071936
1437614790873026560
1426497114868043776
1439573524159483904
1430017797598240768
1429833449439854592
1429657470465581056
1425669004102754304
1441617314663723008
1427477507549270016
1438075954178367488
1433045767384547328
1448544296144044032
1426399826850172928
1443961687380430848
1419268538611556352
1431282795452633088
1430918498453102592
1430800919562625024
1430730838023364608
1427416989463572480
1427328990927147008
1432850155678535680
1432725016337059840
1427817191483658240
1437324734849425408
1432318521703211008
1422357158813859840
1435389038249140224
1435123479582429184
1434396484510707712
1426631264526766080
1421786302152806400
1429298240592048128
1429031734452965376
1424162623596097536
1423885158055235584
1421837872290623488
1434035088870699008
1433681221809160192
1445306415845761024
1427933971610890240
1417417015673774080
1416661242622603264
1449270491806453760
1437340586659381248
1428331304550952960
1427165006139854848
1430425334353207296
1422809234467549184
1437528562974662656
1431930180356898816
1431523566286086144
1434292891296305152
1446445978114871296
1446437242319163392
1446429130635952128
1432495171669618688
1409469731485065216
1408966503513264128
1408801011695636480
1408799502719279104
1445002594150019072
1443550142624243712
1443091385024802816
1412438886022737920
1437761215380418560
1432138208909815808
1430165177853517824
1415152511044911104
1407446269270757376
1417650946474012672
1409776640771575808
1409607689949171712
1424990163348779008
1440800630348550144
1433216787626217472
1433178138322903040
1432914536521080832
1430296420683108352
1417345123508056064
1436925786892627968
1444639081602899968
1422541424822607872
1422008113247358976
1414112623545655296
1425602539035136000
1434035903769440256
1437764723689213952
1440950447339032576
1441411856053145600
1425317199640555520
1419058598735269888
1432954875336265728
1431965649933201408
1427636928044744704
1427612848717328384
1425369238420684800
1436578779829190656
1422461122955812864
1406227492327739392
1408738806874841088
1383172187637510144
1438039496113590272
1442012867469795328
1427483095201050624
1442372809410244608
1441639335401455616
1439253536231997440
1434765010551508992
1443859981791424512
1423438160663519232
1423230575494664192
1433800397341147136
1433126113996275712
1434176813421318144
1418802062654152704
1436301200471703552
1436467138059927552
1421605147361234944
1458215220740952064
1421714420674162688
1426781301143601152
1424364263053828096
1423443455796121600
1437228541737725952
1436832128746942464
1432248727301853184
1425070533809381376
1418345996782686208
1433714865042968576
1422661888073105408
1420363664452775936
1417798764857749504
1446118213574553600
1436763903795470336
1421068854478839808
1420538129509883904
1447802437012652032
1424913835157118976
1422133201623912448
1424882701979459584
1432262303764733952
1444120261750444032
1429724820715966464
1424565719690145792
1420721824594231296
1426773954207703040
1413749703506763776
1433415748106395648
1433557383670681600
1429719907453718528
1408293751055859712
1408118337884889088
1445158821580574720
1443714721207652352
1444148260780711936
1473858523092385792
1373642732766302208
1417239341986811904
1439112369775337472
1429722193286496256
1420770476608004096
1423129528562458624
1431803518579458048
1474662678375596032
1425372876157243392
1433624607777460224
1422126023160725504
1421483460594585600
1421174857748733952
1413790605528899584
1432200092463747072
1428905292486438912
1346607878812041216
1431970311201722368
1448972675037028352
1437028734834393088
1428102626671927296
1357446383985258496
1466937700519669760
1446121194508283904
1428672563450810368
1401368847718883328
1444605873058299904
1429269860958183424
1429082247487918080
1440689748108996608
1438680803270004736
1429063197454049280
1401802346783379456
1420424291535888384
1451115664454742016
1410572866253332480
1438919105147379712
1425757719286276096
1432716537887068160
1424222578864889856
1442479685867229184
1436948199000788992
1429431199240318976
1402832854246035456
1451418282100084736
1423392198620446720
1421387249103507456
1458232607141883904
1451324181719576576
1437773547716415488
1426928748075438080
1426926397163925504
1421613735018328064
1438125953171877888
1422841665203490816
1424612876354920448
1396118597441708032
1407980068094152704
1434315166531801088
1383928510150971392
1436241556315389952
1441800679429849088
1432271268166832128
1426855414285574144
1417991653873262592
1410431889630908416
1431639135777792000
1409890259471683584
1453714346433933312
1442409477857165312
1436108543778713600
1435157486722433024
1353273419354181632
1349153517882150912
1441792116598849536
1411883775483518976
1407985808984870912
1459112060919644160
1437800673622458368
1431614945863499776
1430121602348322816
1430005612440555520
1473236770292928512
1426314924263763968
1426144797539008512
1425932238558953472
1429415772040794112
1428836487966040064
1438666921893777408
1381938450698395648
1420746799346712576
1374746292253904896
1374124457090981888
1373950405810429952
1373937769563648000
1393918103881355264
1433249972175003648
1411762904697774080
1412230602342887424
1419642618712006656
1434161433030258688
1440509808126279680
1408975207881084928
1432277939555651584
1425038258510077952
1429399916057559040
1427225812231606272
1453695195837394944
1423857349073141760
1437061413973856256
1436595288060219392
1440829713874776064
1421440831961976832
1429306405064900608
1429081275785113600
1428317131452518400
1383839838433021952
1447070570034581504
1450870496644395008
1363058163709190144
1428320981030817792
1427928802903035904
1427495482394234880
1440159638263984128
1426463285264539648
1420152440867889152
1430857138075668480
1419412555336863744
1438864324181692416
1434471012033122304
1431169009571930112
1427052373898190848
1410807537528676352
1409110357419851776
1431965418109865984
1441176836319244288
1436342003701145600
1411263533019324416
1428257236824907776
1425480024262463488
1425355369501532160
1425295927514861568
1417842218417549312
1431082088808128512
1416913988449828864
1429669452988043264
1456388305130438656
1431769584390991872
1425967231444209664
1438503334583799808
1438784722310623232
1402923043727429632
1397030223095341056
1395113032162807808
1391618633302904832
1390128348542554112
1389289164584087552
1431569813969637376
1431517275559890944
1431442568756162560
1431204749039136768
1431157545813504000
1425578214349410304
1419096879128715264
1423176374383087616
1423021070018170880
1426381164583944192
1428572801405833216
1428297247851048960
1431098512280719360
1437585722433703936
1437929676505174016
1435566315637329920
1430916058295062528
1417642519693717504
1433604903314681856
1406761988709961728
1430675657478918144
1430316517879541760
1430117790862614528
1430062134390448128
1429948165512331264
1429765979890806784
1429733376286609408
1444092910375366656
1434452362236547072
1420870854225760256
1418817269396869120
1426242858063843328
1418498110020407296
1417280192368713984
1429915093463011328
1429259504646983680
1434440131650277376
1451111736652677120
1427598696426860544
1419990313087627264
1428187474518364160
1424402972549672960
1375952440994922496
1433356034374922240
1431218167909470208
1431788567638937600
1409689734826270720
1417729835552575488
1398315218279616512
1397377348702326784
1430442238505480192
1424523083516239872
1434439947717545984
1429696361759346688
1423560012434083840
1429665673555243008
1430672075648241664
1438423439807705088
1423607460925829120
1448471190692007936
1431012277382049792
1430551243970072576
1430548049512652800
1408539983531544576
1368734822907084800
1436100803471699968
1422802520783540224
1448526633921515520
1435728076332158976
1434427541826138112
1452579780981710848
1395233218048139264
1394182007731593216
1388989226276966400
1427660733605584896
1441375451272728576
1441033416405774336
1440874867323129856
1434001119886274560
1364384383512154112
1361876713395773440
1446106870695874560
1431116608978624512
1430997362323775488
1430855125698973696
1423991176932192256
1423263486528815104
1437227722451738624
1432148568291246080
1438864915939266560
1422768633856487424
1436280203467100160
1426023326435086336
1415148225103679488
1428608867223576576
1427279222314201088
1389532408140107776
1431172905736359936
1433268455046672384
1427210112691703808
1433595159669665792
1410554206046416896
1422032885826015232
1460224796881416192
1424212254560460800
1422521025170862080
1425603051851706368
1417585395282321408
1444440084703440896
1425823379832012800
1421490097552171008
1425781230583259136
1416000129086025728
1423530584454828032
1433028044789207040
1429803404914675712
1424142561552199680
1424133134786863104
1434390868874588160
1427925043502227456
1421763939889598464
1421329107833425920
1430680993938116608
1431545893119938560
1422202857969709056
1442746969852497920
1425800813113339904
1427197815462109184
1420876082010464256
1446388571510689792
1431933182392168448
1434794162369429504
1438063549394210816
1429827816531533824
1441653786586451968
1428716300382007296
1452550224971386880
1436661030487093248
1430442854162178048
1446038815009693696
1430498973349924864
1420519795250765824
1432185622463016960
1433042954466193408
1431056342257524736
1430141045510004736
1450964272255627264
1450696345816240128
1450637327160668160
1443346484347371520
1417034567018377216
1434511397451288576
1445275349491675136
1443189638764457984
1425836203715088384
1446334820846497792
1411498821431881728
1435795545688141824
1424371379386740736
1433940621274714112
1433618652478148608
1409410090071855104
1444453198748471296
1437353708761718784
1443093299724652544
1447468041512448000
1438757159475376128
1431253908425363456
1421845932513976320
1451822481057013760
1422157058695069696
1452105201343623168
1433419424971649024
1424634414965739520
1430973758584496128
1430462668100435968
1437793778614603776
1423895381641863168
1440818102594269184
1443958849023594496
1421368609503211520
1420004759788941312
1407653254108827648
1433151278163582976
1427212737508122624
1444798875890380800
1440107415546908672
1422569283939409920
1434490291340201984
1425433178668367872
1423421698213224448
1412250705109282816
1448234607858511872
1447889531814830080
1447454321436606464
1422011273441538048
1425990083274891264
1421857199354122240
1426542181444046848
1430743595930185728
1430113012963188736
1413836562907897856
1425263077423865856
1448021067528687616
1440811319003795456
1422104097826566144
1425791474063474688
1434384193543278592
1426482606506348544
1432131190132072448
1441293821556379648
1426746249064058880
1428981812521365504
1446650185258393600
1428980044408315904
1432641836355506176
1426529757714255872
1404379010415554560
1428701333549293568
1429044045901287424
1428604837462085632
1425938789080322048
1437247511706488832
1430499519901290496
1442861222928412672
1433426277684318208
1434684227618959360
1448546589362950144
1423203762978443264
1435538521578618880
1428203358863511552
1444158765842911232
1443907931284459520
1443877527852699648
1435115631234277376
1434724900913119232
1434433019171917824
1409493257466253312
1430875322581340160
1421620690214522880
1433309848548954112
1413339151005491200
1412333015762575360
1423522522138509312
1432327567269187584
1434530446101016576
1431983962226782208
1431593555382849536
1431423845089439744
1428353613663936512
1416246034372517888
1416039936709382144
1439530217974890496
1423645322882867200
1434974858278965248
1436291112772112384
1424669456895205376
1440555584349114368
1426117023549988864
1440435298245103616
1440688022295506944
1432320050959052800
1428495652783230976
1448505775442173952
1440129912954712064
1431934316213268480
1430702828964569088
1429970246086008832
1429368456227344384
1449486477092540416
1433362184214507520
1433337445118930944
1430143515216945152
1422136776668311552
1408765026089902080
1359173714114322432
1386793218558226432
1422533025343021056
1412239689927430144
1424232923553697792
1429969905344864256
1427830432335204352
1426210595041251328
1431975189936410624
1428664448600862720
1427927823973376000
1420375910654439424
1449744554458972160
1424174433996918784
1421036549949427712
1419285789825921024
1466883133480054784
1392198835225645056
1439111878051991552
1429784627447615488
1430451877406142464
1387273673015402496
1422792366209986560
1436609469970935808
1430091216226447360
1422326210021912576
1421065138891726848
1432102690230730752
1431754603305914368
1431495846835617792
1434501825802031104
1430477166869827584
1429737904427847680
1430662706630041600
1422670386911539200
1441194781162438656
1421462594586480640
1414221017296248832
1418006413633196032
1446112111743025152
1442759813394354176
1432702978780241920
1437250039399665664
1425673914538070016
1422788307985977344
1432136607415500800
1424499541601001472
1458729515513901056
1438350906098028544
1440001563586560000
1439208472394887168
1451535612868132864
1429450518305263616
1410513987146375168
1446835965431980032
1392840724975030272
1392741227741605888
1384843223852593152
1432974183978323968
1445852472543612928
1433044264565411840
1432967350567899136
1432798696949764096
1432615777627095040
1432525604222500864
1411218048107749376
1441626727042617344
1424273728758636544
1421793856333352960
1421626598843813888
1421624457077006336
1418379873807003648
1418984345650536448
1447077680633974784
1431750731829166080
1421847760337133568
1423788660344823808
1390707725957357568
1432247382561878016
1429654748924301312
1443945506791571456
1436308407921754112
1433924014393597952
1446657705616101376
1441323413386137600
1445481473910267904
1440898051854401536
1433024523817734144
1428163527064231936
1431047845889540096
1425718391558443008
1419500847747141632
1418474628343767040
1425713896409624576
1425276294598520832
1422968681395486720
1420163392367579136
1419805482512912384
1421797956336844800
1427056135966658560
1426806857499168768
1426442557140074496
1438063749798064128
1451336409122414592
1423600159133368320
1421981795470381056
1426340727559114752
1419447834659590144
1427558926510301184
1473125369293447168
1431199567618342912
1410331146630488064
1426023081005359104
1418013162570354688
1386652747538202624
1425314546466521088
1444652516671557632
1444386690911518720
1437163188361957376
1436842065816551424
1436794468682797056
1436625422549020672
1436609732660236288
1436473157368442880
1436429503601860608
1425508622025379840
1422723293488893952
1433698192332255232
1431832948026724352
1428153784157368320
1452046406982660096
1441753486157246464
1438832204734341120
1449277175547379712
1428962458291490816
1425983029818793984
1421079716421718016
1446969729139154944
1431564808956956672
1397466622307098624
1383330155582484480
1423287749193334784
1426805970970169344
1426804403823022080
1442312483755028480
1424357338392104960
1429249654508593152
1429067496032587776
1428991043014324224
1401666858080620544
1425572223016849408
1428876988295483392
1441939421306126336
1433380438450442240
1419904511515131904
1431642121803501568
1431641496839593984
1419090563979087872
1446462065229529088
1436180885250797568
1436124886406086656
1434068002408828928
1428191971118522368
1422904759602716672
1424513950645768192
1430000631910080512
1394758537448853504
1443487254295441408
1443371123446476800
1443095167469117440
1443025549471805440
1442078794215424000
1423439896677552128
1423304396473962496
1470115342147936256
1448500190747394048
1432349767888084992
1434690581062692864
1426815668838707200
1429043327773466624
1424688845874876416
1423777953918308352
1443067092798824448
1389971493736439808
1447039000468852736
1434465145242062848
1442875679826079744
1445707127993946112
1435449666145976320
1431789017297608704
1448219941706993664
1434763259580538880
1443144753197948928
1453148767251681280
1428350727160664064
1438744896978915328
1428730568728977408
1440585158688591872
1438416723430891520
1428730672705785856
1424335350726500352
1430755783122116608
1367826315051601920
1436179803963420672
1433195423250796544
1432895077588733952
1417124547409575936
1438554658084044800
1423825081151541248
1450025545312337920
1429464258647973888
1415173898186870784
1433176523587080192
1426043197810102272
1438401195639332864
1436218084050702336
1436124817011326976
1436074805460029440
1436038833028550656
1435984069104267264
1435864545487065088
1428951161399222272
1428576151677509632
1428505775303905280
1428307486214287360
1415267437688201216
1438209138912161792
1441720525374455808
1439366967610118144
1439252762005438464
1431618038365786112
1433207897341579264
1432861946571747328
1420044759335202816
1420025547900456960
1419930632717684736
1414561431404519424
1451483163440533504
1450325649663483904
1439433386527903744
1446743478495432704
1419579836503269376
1411283079721746432
1432566557742297088
1445627781644124160
1445277913176162304
1417415511525105664
1393098653636567040
1435891460931350528
1431970548456718336
1411447586351849472
1470385566139453440
1450450400318943232
1440959336864387072
1432223404166287360
1430842502970429440
1431795913601609728
1437683608035082240
1419866932392566784
1427808503108800512
1436663630712299520
1425401929874640896
1440629050829983744
1436994144291885056
1392089162132516864
1431406335325720576
1425022571116781568
1427075201758490624
1425214912285061120
1439653949884096512
1450079412200697856
1433670630403022848
1425808248641265664
1433419309146017792
1442070962178981888
1432728734939766784
1427800042656571392
1427630929116385280
1427582171510763520
1419983728068096000
1435446239529619456
1426493054366613504
1431521926174834688
1435448853856014336
1436154937411452928
1416034076255952896
1427042033152126976
1437388063785635840
1433273833369128960
1446815777705758720
1420568782863355904
1428567475336089600
1425339445008424960
1424606607787192320
1424212391059808256
1424142404450353152
1362580147543502848
1434041539802501120
1436493009705529344
1428706733002612736
1444586686566965248
1444453212036100096
1444254892684558336
1442306313136971776
1439475647059927040
1432171692852269056
1422886534332616704
1443197474236104704
1439487163125559296
1426481933190451200
1393211990848380928
1387687189023055872
1428222239657271296
1428041651226779648
1444053910046400512
1441978516799508480
1435237623853895680
1421306161194704896
1449506646233731072
1428342359205421056
1436941856097464320
1436825491822964736
1446655063166894080
1428111751313182720
1441324285033791488
1393766346819661824
1380680932659666944
1413964093501829120
1434361271835521024
1425366156005703680
1438703636519944192
1423051224635494400
1422958929978355712
1422853836943749120
1421320891816841216
1449383400532373504
1449364427992489984
1420578427472474112
1420329815748481024
1419589989407416320
1425712044590829568
1444192884836630528
1432882438284275712
1423089698268844032
1422512589221761024
1431637992641376256
1431590924396609536
1425722023100096512
1437482919153442816
1434328514363215872
1448588341381787648
1432908941017579520
1429745820245524480
1439073021529001984
1439071412631715840
1434915024221265920
1431429593999634432
1391982794033680384
1428706183204917248
1403139509114478592
1451007849153236992
1433742394680217600
1433723971753574400
1422850380220624896
1397105521065267200
1431496493408550912
1422350436535738368
1421839420508893184
1417691386086760448
1434648441318043648
1416713707439091712
1416497335287246848
1408712897295839232
1438166315806576640
1424921692028039168
1424549783637692416
1424011806339522560
1441209527085395968
1429381494112280576
1451311684103016448
1421978862330679296
1443035543198003200
1446994763505233920
1429240689775104000
1440912788038176768
1439440179970772992
1431763113129308160
1427977920312532992
1430903102371024896
1419412854499807232
1412621086378774528
1435946290001575936
1434837888647122944
1430807506582839296
1389486511356190720
1428207748064288768
1431777384928145408
1435500347531747328
1422866605843783680
1443398428906573824
1443378728780795904
1443055346008788992
1422776569630580736
1419408639798906880
1411884369988308992
1411520620953706496
1411258434624753664
1427503102798692352
1427159159447834624
1430022481419538432
1459734198210551808
1404652967517560832
1424110823362813952
1398195163546202112
1419189148863266816
1444216814624333824
1451927757428908032
1422814245561913344
1432325706860548096
1428879727901569024
1437362198288896000
1429693100507557888
1438054421611438080
1382055184268812288
1435130263411908608
1427451161263579136
1416253212303134720
1416021424548958208
1425003904438181888
1417298631678324736
1429674080039407616
1433172050605223936
1410601321707626496
1417682085838409728
1449223485805383680
1424687664641437696
1443510127579992064
1443222491304841216
1424332813545861120
1442431207682154496
1437163947883302912
1443699073328967680
1442618857332477952
1442016981440364544
1454308261226696704
1426129069972754432
1454457700276858880
1443814461278543872
1435885144729010176
1435546400595460096
1435521326064685056
1423515532586745856
1421379832064090112
1429260057246527488
1361885956157054976
1427796855182696448
1431099451821608960
1431447115264245760
1431019651341770752
1423528841771831296
1427442864414367744
1363493686911242240
1363478586162872320
1433026476245348352
1432958941206487040
1422709803042758656
1422323664461066240
1433180084505137152
1432448222706896896
1432227002229026816
1432999283268018176
1422527041140789248
1419862805885296640
1421986776470593536
1443043213997006848
1449944407889747968
1416748654438752256
1430676421152677888
1430708122918670336
1434462546090598400
1434292440702218240
1434014766943522816
1433913814659985408
1437001576103636992
1423602413685022720
1423281796255387648
1422573920348086272
1422327288931119104
1442115166213001216
1425705829202759680
1433290674648928256
1437245357683974144
1427137716450316288
1404813980657500160
1398089579350036480
1455883459457531904
1436831345569787904
1421946033135767552
1414419960114286592
1433792630945554432
1450356677954342912
1443205950693724160
1435171428282687488
1411148280201838592
1431498289275236352
1423897085783339008
1408759149685473280
1422451640913719296
1397081341125042176
1388236962809610240
1414397182078193664
1442771564638834688
1433322095254011904
1475335716901355520
1428673829388251136
1441776772534603776
1439585332232654848
1430347934969696256
1436239110365061120
1435783659689185280
1428861016490741760
1416171087470088192
1445651534105120768
1427625746403635200
1435806934305673216
1446764023467294720
1454368854738493440
1428733718395424768
1410609296841134080
1421628096176791552
1439163266958123008
1438979881426063360
1431354838290288640
1443491513321750528
1404369762017112064
1424201433440681984
1440655593677606912
1438804153216606208
1438480307871617024
1431582126592303104
1431449305152249856
1431274442949234688
1431039442089775104
1430892358963396608
1412107646090375168
1438481510328201216
1432574229338202112
1432143431220936704
1445672510071078912
1425430880374255616
1453525955943690240
1474618312655273984
1436183625389600768
1445169614749532160
1423504400664842240
1440599276686512128
1440226726978600960
1440175635171733504
1440099575566462976
1432588128204718080
1428227603899375616
1423171032546889728
1424549971701899264
1449346598622822400
1441703331060084736
1429926748087455744
1436357779103510528
1474537434876891136
1440087394527571968
1454790987281141760
1451518766685118464
1407736553212837888
1437315558253293568
1425081595346620416
1394891198293106688
1452393239336476672
1426444356878147584
1430003577330692096
1429922780154236928
1435043391755067392
1427260505249370112
1415718472240168960
1439563373369196544
1436082761299750912
1427891722621636608
1455046316350787584
1447310373099487232
1428716308175065088
1420992975706812416
1431044720919146496
1430777842262892544
1447535960187490304
1447138201978560512
1447074101776961536
1446593183891087360
1440602231925919744
1438432750529236992
1432198640756420608
1473054007413604352
1421743041044369408
1422539665274404864
1452246905753247744
1429043099506921472
1422842642316943360
1419220978974957568
1423531745127718912
1423404731452428288
1423378058963128320
1423325516703014912
1416229162579156992
1475342423354388480
1434313239748177920
1424031338735144960
1428526564677799936
1428434358726242304
1419771173936656384
1421614254730354688
1430456290929561600
1429081075909758976
1432150234398822400
1424502655544553472
1438136932869885952
1422945292903612416
1430409310383722496
1452969921898377216
1452786311497093120
1451899023980253184
1444464604092907520
1457211442256486400
1457210498903019520
1380028434554888192
1435834778599583744
1425774559605624832
1415693425911877632
1430773500222992384
1424742713757339648
1428244710435393536
1428095945275674624
1427920906718904320
1427794037583405056
1423070281648668672
1415073427082280960
1414967237455212544
1433673766555451392
1387728659474157568
1387526096330149888
1387372983023439872
1386910747947454464
1421702480707014656
1455095948477042688
1424493677548695552
1438628477037473792
1428490079052328960
1424575886255288320
1424311578002812928
1424207783440785408
1415968941701165056
1424914149113434112
1442429490739625984
1424729322800091136
1440992918395781120
1439791301176614912
1432739414950637568
1427400741212196864
1427189438979796992
1419498100100460544
1422382916152139776
1423583855714263040
1444247038690922496
1436278634025680896
1420702752473186304
1455376434491314176
1445915014372618240
1440154090479112192
1435585220871217152
1430787241618538496
1431804962338590720
1439706223150915584
1421641388236570624
1418586259404988416
1430331054552801280
1434350224554676224
1433659230825811968
1452280004746768384
1425026621493239808
1424735783919882240
1424477584113344512
1424378702293471232
1424344576840540160
1424324764517101568
1434161231653339136
1431184547194888192
1422436751725920256
1435152018276978688
1431324271008116736
1430723181417885696
1413393453086494720
1425065930455846912
1427430107958833152
1438100333280989184
1410560991746674688
1422572248322297856
1442319911074754560
1441316586325897216
1426928838274011136
1415482087428157440
1429352450469756928
1424498534166925312
1427221020780351488
1431910614666936320
1441252619557638144
1442495494593286144
1433710619945881600
1437837095968595968
1424235397500989440
1423547324056281088
1427829221267677184
1429797117518749696
1419987021834035200
1393148064349573120
1407772526025994240
1430936884377620480
1395758392459677696
1441297857483468800
1440875830486323200
1433180191556349952
1428708589858787328
1421701854807789568
1433776725033324544
1433776718901235712
1433557231644000256
1433517280449597440
1433415785976717312
1422527048560484352
1400753793394827264
1422018060899127296
1423197827627323392
1438727181778100224
1432295776755982336
1447924698923339776
1429290054694834176
1426918475679748096
1423327469701005312
1400031094452277248
1421132642146082816
1428193158203002880
1417471432632651776
1415570414613368832
1419551300241350656
1439815079847886848
1431904752804057088
1422614096604659712
1426589021078056960
1437684773703458816
1421243804028338176
1437549668922105856
1430381498314608640
1436279382314676224
1408652489147047936
1429395588018102272
1434445518256558080
1442619214368415744
1419143281598812160
1432504830912729088
1432296796265484288
1432233217721962496
1432144735129403392
1431995716499435520
1431916760085663744
1432188713895825408
1428740167733374976
1419090531439706112
1411623673782439936
1431526886174126080
1431170798543273984
1442525529517662208
1442524021103333376
1442521692685815808
1438334649755832320
1430349509490470912
1431042282036207616
1438942814121848832
1424334133380096000
1424988564824096768
1431534783834705920
1428959809852768256
1428857402829332480
1421612001206308864
1421372209294049280
1398895296021614592
1426534196122587136
1452513609045602304
1431582972726046720
1442716462167126016
1430379624685473792
1424990475954491392
1438377238055981056
1442846913473257472
1448829212786266112
1440980361324871680
1417111158587203584
1443290536895414272
1443288998999310336
1435619339860799488
1435497120543371264
1420003601645068288
1433396969741819904
1439147023463161856
1427915936896471040
1427426607304634368
1423075665343967232
1434348186559074304
1425679088031735808
1422908932964507648
1419218520169091072
1422539703799009280
1436915608881229824
1388360164957249536
1380324013109510144
1450766554606366720
1430150296265629696
1431774041031917568
1431512906751873024
1431480513613602816
1432985403854778368
1425066969317797888
1440587297808736256
1440430791821987840
1432851500024221696
1432480896288845824
1431949163948699648
1431511969912160256
1433750414713786368
1442043249229647872
1434812684017410048
1424979109445128192
1440671405985570816
1419283715604115456
1419112373357465600
1437315407669436416
1426338202797838336
1407582847402086400
1410981237733216256
1417619425251913728
1431064727145222144
1402963025561231360
1426867947708944384
1439372958980456448
1411466773853990912
1436510806229667840
1448954908191776768
1422139133229625344
1418706629139124224
1418329355508346880
1435969867891425280
1428145476512088064
1428321887017324544
1422587408327970816
1421971039437787136
1421591248909963264
1421365445244833792
1430442165377802240
1423443079143444480
1432850763995238400
1423585298865217536
1423229687652708352
1423058296613736448
1422918529783799808
1422890028166828032
1422872153951596544
1422809924757688320
1430901153512890368
1406217920682754048
1434702010977120256
1432218317666729984
1445912780121382912
1399621064301301760
1432130048979443712
1424618753401114624
1443853607200194560
1430711817655914496
1428939368685703168
1452257462279569408
1474748972497797120
1447409538974425088
1437379936298225664
1449703867386503168
1423892159841722368
1424951931357646848
1432549343907639296
1441695796282359808
1440637948798537728
1431855603698176000
1443409593653084160
1438134114113097728
1430793591564079104
1425462992938823680
1450668353207504896
1451160385495597056
1450807673461428224
1450682456403636224
1450356801099100160
1450356451877163008
1430467374335991808
1430405903207985152
1433704537399853056
1430814002414714880
1419900697097621504
1436990119152476160
1436150331365212160
1420304735324688384
1438663289127399424
1432548883687612416
1434069704755220480
1432639290568155136
1431940615470661632
1430048028417613824
1422133922964541440
1435688414641201152
1427220715074310144
1434895346266636288
1433945946644119552
1433548381960368128
1433513043153981440
1433407818829221888
1426370633630322688
1426162982602514432
1425824847087562752
1452668776474808320
1402988220699222016
1463344159729717248
1434034643095883776
1431946776898990080
1425610765638070272
1426489390721769472
1443349588597882880
1442965324236668928
1424964888259031040
1417848386649161728
1421277470179819520
1419829460409278464
1436579341249351680
1436038755513614336
1435872960808505344
1435818582835744768
1435777110279290880
1435761162474246144
1431152257081376768
1438642419487035392
1433087655818907648
1380433138107609088
1420219506551443456
1420190202849419264
1420379044315492352
1412768045966061568
1429783766692552704
1440832489073692672
1432979666139160576
1436301876832575488
1401866731430182912
1444628782720053248
1438120388374843392
1432666436107792384
1425390555295490048
1425242546180026368
1434161491305926656
1434335663495651328
1434502879939743744
1442039236354478080
1448835739664322560
1450758971900325888
1433778884344877056
1445989565286662144
1400338581718245376
1425699039085879296
1419128356180688896
1426786097544130560
1435717033488883712
1435352266983100416
1434499295097470976
1433630557628297216
1433618208158666752
1421331068871843840
1414705254457757696
1432153087985086464
1430708592210894848
1429392142644834304
1429247565061529600
1397087094309146624
1446333432397660160
1445357194057191424
1437026188711530496
1476146141695975424
1437747491303084032
1431986980154347520
1429448976856621056
1403570963904491520
1430086521537765376
1412769783141990400
1452150635831250944
1441934733496111104
1435465452361175040
1432863572707606528
1430985968773828608
1424154948963508224
1412423215041892352
1421026146154467328
1413390343660204032
1437357406619521024
1429458014453460992
1421006411400552448
1409145303542886400
1443860923819585536
1436128022998835200
1418361649912696832
1438852949128593408
1436935509037576192
1436496875008380928
1415974118697050112
1437797772179107840
1429382541706858496
1428711954365915136
1429359102669426688
1415602773786198016
1440450384397357056
1436163815134023680
1422347684254425088
1421676607287169024
1414574587459690496
1427571233172819968
1426710914913378304
1431536466149011456
1429291180445954048
1434140476991438848
1435829965279301632
1427564138302033920
1422209651009933312
1421029866950983680
1391573415908282368
1434644048615129088
1434345367361888256
1434299622818598912
1434132937050517504
1434074259408580608
1433982953223176192
1433932613354278912
1425647532894416896
1426435590065582080
1402632203423477760
1440277620977909760
1428743395502018560
1423895267028340736
1423524861251444736
1436313400749944832
1430120642641207296
1426867641956794368
1423290798641057792
1420179795472568320
1442017825380442112
1434411032122773504
1421296815773601792
1398764551391399936
1432841697260568576
1427785303608025088
1435539075574820864
1438383927392096256
1428937509484916736
1431225316169555968
1423794128114962432
1436081203585568768
1396772829266251776
1380779178857963520
1420015930457960448
1426368694867816448
1433024175367606272
1460871714301087744
1423961219640139776
1424683299578859520
1438529345299968000
1438157903253291008
1437811290915803136
1428862032183382016
1421029702622404608
1394955483778371584
1421846721894641664
1402091800454516736
1423949538146934784
1424331891814014976
1436304918395043840
1440286122467151872
1425017602603061248
1434819046185209856
1417276683963441152
1440338118968627200
1432738324200837120
1447028538268286976
1439235677531504640
1451528789444362240
1416759098314420224
1409125886599696384
1423911719751938048
1442486524294041600
1427920945696542720
1426182745890320384
1423211182236737536
1450414723619442688
1436890420114444288
1431821113269489664
1424009834442022912
1417362793833975808
1392671610071437312
1435175241282514944
1433310730938302464
1425795580886802432
1457188971771940864
1419508596954439680
1429581672362561536
1429452859645456384
1429412383370354688
1423473640247480320
1423421864932626432
1425246819966078976
1406699443500457984
1476401539350941696
1422726000027127808
1443908244338982912
1432970424640409600
1427639368420843520
1413880475463168000
1429953072441085952
1418329291863982080
1432684807729733632
1433956940858593280
1437923159022338048
1421859632125935616
1432661727078801408
1432638610222694400
1432575302585106432
1432567849990569984
1432478714181283840
1441264399289749504
1444983494766067712
1442268024619237376
1429224824849584128
1428697533748944896
1432183525533356032
1433030789168447488
1425501576588791808
1446822278243622912
1422812603638685696
1430831444369108992
1421095156728557568
1437329939301220352
1428833440829370368
1428780846148833280
1428679966841982976
1429364565997887488
1435500982415224832
1447336138218242048
1432196650693320704
1421558889472946176
1429963651591532544
1439438186715893760
1439162792913690624
1438404300984569856
1438002039053643776
1431794523198287872
1431612639826747392
1428550503022039040
1390092002323271680
1427857015963996160
1435393564339441664
1429292003196506112
1429671704549199872
1428146431953494016
1414610997109661696
1444467231887282176
1403558661637623808
1420192301595303936
1436118026454134784
1430670017876529152
1437091431919751168
1441273006668455936
1447698326682406912
1437345969360683008
1423480725580386304
1431892513275531264
1437025550187433984
1418470404289531904
1437666992824061952
1392733731316658176
1430679953624821760
1451751921706942464
1441017419795812352
1437326308900409344
1428181458103930880
1428161720921460736
1422808652595875840
1422532412542652416
1427447205032468480
1429641125741039616
1422385964991717376
1423944162253041664
1423440705146408960
1421646272675520512
1374225668624371712
1421318165175234560
1421371086579458048
1446445513675468800
1446100034638925824
1424602217898659840
1437057173406711808
1437056469988306944
1459519716842561536
1431560471157428224
1431163145146404864
1423954412746072064
1426655082305658880
1426200601071800320
1426588495661830144
1434304872476667904
1448793125867057152
1435034932078809088
1434403521210695680
1441024200492281856
1435213477275078656
1435209475791622144
1426901807834419200
1426900731739598848
1422108119220428800
1442753921118658560
1435873805860151296
1422070784369979392
1394529987097767936
1430721673892831232
1423091147941900288
1421746042907680768
1417958565055139840
1420252869261873152
1421622871617572864
1417278812644024320
1429971751631429632
1424126677165101056
1438679441958268928
1421651161346560000
1428188567520518144
1426466424147484672
1425063252577292288
1440475251956015104
1427503171564306432
1428588093745991680
1427291181239529472
1422333823119806464
1435178103609856000
1428605436601585664
1400380590201868288
1432498920517554176
1441978648798523392
1424190769129082880
1441423266908815360
1424997550231224320
1432923900376072192
1420903348442517504
1432900738271768576
1440843658127806464
1432860581422305280
1427150809381294080
1427054585282109440
1426997343455305728
1419614896447102976
1432165791747641344
1431614870701572096
1424310322135846912
1430656659660042240
1430655357370572800
1430302668774252544
1430185127011708928
1430068056684843008
1436609888612806656
1437165652662317056
1435039686385278976
1431807144370728960
1424003853993664512
1440654967161769984
1445003786469007360
1433161487330287616
1420299802521202688
1431782574808977408
1431596793934929920
1431442734619914240
1423802940821688320
1423641614916882432
1414524968210026496
1430566979249709056
1427980469161717760
1427939836330057728
1419626937274691584
1441608448622227456
1417453977239650304
1423574180964958208
1423435973489094656
1438046785499394048
1435720035054473216
1445027446873489408
1429774967231500288
1429694366679920640
1443093547020812288
1426153694026862592
1421441906441998336
1435952168356384768
1440264421712879616
1416201294318952448
1447919542223712256
1447376424575258624
1447376103933308928
1436919316419469312
1417819863024771072
1414757375471357952
1406821336958201856
1435809006967091200
1442974299493601280
1435765142868750336
1435372270667460608
1432588968835440640
1432547052467019776
1431895278538280960
1437046857914478592
1431970136001445888
1436314543731343360
1395646763902464000
1425848001692504064
1425656723042275328
1425461110774267904
1427933691896946688
1435849838638211072
1435065366552584192
1428292718698983424
1474057356891738112
1473510591209750528
1406356161293520896
1456429414191820800
1426384520010289152
1453107280883294208
1445259209109508096
1428486589055856640
1425818631825330176
1448656446556540928
1434054651360333824
1429573185129783296
1429025847197929472
1421223939632558080
1417739412650139648
1447905669948928000
1436924766456205312
1426893954151116800
1420242304107835392
1435405540604067840
1441058318118576128
1428233835737587712
1436645521775476736
1427616824342970368
1425822083741720576
1427934443323359232
1436181426404093952
1435756339423182848
1427814828505141248
1440851106163150848
1440486882693955584
1440261135920349184
1432508914365460480
1425752844360060928
1425238312206307328
1420044296179179520
1428958057006915584
1424323050787377152
1393439572739051520
1438018819646132224
1447048614526611456
1435413241241300992
1437307176956022784
1431403004717002752
1421389385761648640
1409448291763298304
1421632474069671936
1436360732229074944
1436603423902691328
1444479615574044672
1443339230768353280
1426873706228289536
1426524777569669120
1426557717120835584
1415950474520403968
1428209251793571840
1422166272150708224
1402940795066327040
1420824655489732608
1416691839327899648
1422924187052634112
1422183231349170176
1452104215690579968
1424730511667200000
1419178167000985600
1411568672716443648
1438843194507030528
1423525932434812928
1422427638606430208
1448538043795705856
1425634109871693824
1425418261382897664
1435623808002453504
1439076061040431104
1428663791936368640
1434278313799786496
1432113352466071552
1431066552837701632
1431022527329959936
1420987504715472896
1440558041733103616
1422188544508928000
1418963436336263168
1437449122814980096
1443951814185947136
1436209061171658752
1425750670863310848
1427030316212912128
1426678330414092288
1426474278283661312
1420751463928659968
1422112857324351488
1436141692399198208
1434322979127652352
1433337797486678016
1436027680130932736
1440678954377961472
1434860363325968384
1437372214160936960
1417721149710946304
1417343506473885696
1426786636474454016
1423285421295882240
1450289955322744832
1437353283824209920
1430704679055364096
1431628524192890880
1420689602508050432
1420634762478194688
1441195891767996416
1440882289827729408
1439092774930829312
1438740440853868544
1422458790666903552
1422455710953050112
1441266915901521920
1435489332538662912
1448386211651805184
1448212677369602048
1448181741827461120
1448153336356556800
1448121952674193408
1448109894473814016
1448091371508801536
1438244505304514560
1440193462033289216
1387477983590445056
1419866969994452992
1456447893653495808
1441217248253726720
1437231622068129792
1429048900963295232
1427810640526135296
1431907101639536640
1414703522759659520
1407680829732450304
1448449087473274880
1420311032065523712
1419295877005385728
1422416014378115072
1442227192570662912
1429974325046640640
1428879217530265600
1422760266672922624
1440944223570694144
1440808250652299264
1440548185756168192
1436832638816247808
1418359281296973824
1428941923138506752
1439249976672993280
1438448627194601472
1410036054350958592
1450675948328652800
1425103939318452224
1424766059626725376
1424658955536519168
1424440683692052480
1448076178175119360
1410970614819483648
1423444811843981312
1422671978276605952
1432915530529193984
1443905397073481728
1435912295075303424
1440553210146525184
1425237986648596480
1429652858454953984
1432131308449193984
1428032402601824256
1420545207137759232
1410579422084624384
1429353140571103232
1423848926830940160
1440915276187377664
1424557665863094272
1415816228375908352
1429271229215563776
1423593966855868416
1416901893763190784
1414950699927023616
1433038686002712576
1400596744140820480
1366899298332340224
1431742364381376512
1400652630901198848
1434329609479151616
1436161505276280832
1436066160491974656
1435842235095031808
1435775375317954560
1432877105247776768
1436072839359057920
1423683181228662784
1439533572428161024
1432241913554345984
1431843388077207552
1436995590840209408
1435525733053452288
1435417857316122624
1435218600734822400
1411645916684111872
1435009540638986240
1420750802814074880
1430652112468279296
1430642156755054592
1430545402604916736
1425232786416300032
1415876628706590720
1433073064250462208
1430051517390680064
1429573294588502016
1433010067956133888
1425101566810406912
1423849338363518976
1423443219602239488
1432985316634206208
1421358100255166464
1427775943444090880
1441976838536851456
1441782378444193792
1441688816180367360
1441601597096677376
1434182514386472960
1413827072770797568
1356732094974550016
1402080424013164544
1449224542480523264
1438262003894677504
1440888545552392192
1437704801144356864
1430527663895027712
1430105113188732928
1441676253212200960
1441561793764069376
1451020944693022720
1429015530078294016
1395161197033361408
1429583858228293632
1431396383001513984
1436481289629011968
1434827941477715968
1421025780121833472
1422136821597696000
1414159206450483200
1444519817822695424
1421773414256168960
1437765757304193024
1430119456567697408
1421467161327931392
1378326610894450688
1437422264442523648
1434495194485850112
1436279817922506752
1416336389780631552
1423563691115487232
1422953701036105728
1421249998361030656
1421102520751968256
1421020957771137024
1420953374971682816
1420883402165608448
1420702529139007488
1413775474602348544
1413441541205487616
1413130844458287104
1432141146684153856
1441577795969159168
1423687477831770112
1451186004539236352
1413342932493504512
1436460535868911616
1441345712684294144
1419518555142295552
1428400620659113984
1425295100184186880
1433360634540822528
1431814785826390016
1437358143822974976
1437714561277186048
1435214133465468928
1444627800887939072
1448894555894411264
1427403819516784640
1420349097978957824
1425601355276722176
1402122301420703744
1431292162486923264
1435473265342828544
1394682594541723648
1436157329695653888
1420194361342525440
1438434458357489664
1427185968004534272
1379835531194818560
1454500723421433856
1427762290531594240
1419589129646460928
1440719012111945728
1419819570697674752
1419474057494368256
1438695123664048128
1435529151964848128
1428107134458232832
1427978438619516928
1432485685697540096
1425936515029344256
1419271873188163584
1407272822246821888
1430077045220855808
1439529365092458496
1427741767604924416
1445358961905963008
1440688804986118144
1425418471853027328
1441513491421024256
1421010367904288768
1415651082487746560
1413685147736543232
1413386016484855808
1410394683973324800
1434000058303729664
1437589292549763072
1437365302690414592
1437289609772208128
1437224800334729216
1429390893589491712
1441263328920162304
1434020932574597120
1423769026564485120
1421077063126028288
1427806756781006848
1441376705453592576
1441311325292879872
1417683079171239936
1421117446367285248
1454040583576506368
1447148290881900544
1445022461171408896
1439203750669783040
1430608383925637120
1420344366556606464
1443134717197369344
1443010907647348736
1435420319779418112
1422452294075883520
1429060496800423936
1434905246728216576
1412739314505551872
1439825422867259392
1420066187501719552
1424554191649869824
1436624365412511744
1444262508714283008
1436880336919490560
1432338131508883456
1438753526960640000
1430485142431096832
1436998356232900608
1441443012681162752
1426506227694018560
1427438524656099328
1429105124790603776
1431228229650563072
1423903976269905920
1423878485752258560
1434395924550205440
1461308984975978496
1429345274057486336
1437162908329279488
1431119228380205056
1433687167939735552
1430865299830558720
1432278293290500096
1423222962296000512
1429385007890518016
1430957319613861888
1424740981065195520
1424908579262197760
1438637121917505536
1441594858569748480
1431567499909238784
1408607330401280000
1448609674194915328
1423573120951078912
1415983824022884352
1411659150665273344
1432700022458654720
1431380325041512448
1431158911957016576
1431079333381115904
1431022099196366848
1423187316810543104
1471355907485626368
1431547173775179776
1422048782447833088
1433241574205317120
1425705422900535296
1424244936296124416
1423843661024882688
1423510732247736320
1423269965218471936
1415902801025114112
1429119574767661056
1428841281602551808
1428736042681524224
1428638792743723008
1450325986210304000
1451097941121257472
1434716206053814272
1429801909272014848
1415286511524749312
1400641245181988864
1426836553955831808
1423470259076358144
1423086823505420288
1422893227275800576
1421981750952009728
1421646036234162176
1417094659818496000
1414043730089168896
1424684249823600640
1424548593482944512
1424357333727997952
1423923061011611648
1428553337658482688
1436312087098101760
1420146352038629376
1437411547639209984
1450111790088474624
1449520769852002304
1431217482216271872
1442462737573957632
1434432406195343360
1421667973652115456
1449668858038476800
1430070817308635136
1442779440925212672
1442332446255562752
1425003471544061952
1440184519076708352
1423617650370826240
1434194708687773696
1425329898315419648
1429834288279605248
1410987539167518720
1392029112252854272
1430356925644824576
1406789404169932800
1418025451906207744
1437290542170198016
1434111920663982080
1435092423307186176
1431116579626905600
1416978577694752768
1434168568489279488
1433081448676745216
1439084783896723456
1436838406152077312
1429239627223760896
1420048771539292160
1448274095930417152
1425285597850001408
1427287905576263680
1401646210008682496
1436324353377857536
1422485518067986432
1431451135458484224
1427936509382914048
1417042372244819968
1409508476934627328
1443476346139660288
1423259852395089920
1423158062370770944
1422823303459135488
1425367815574355968
1438276002161905664
1449572246628962304
1431945022513971200
1426058574803783680
1431650751978164224
1412908949796392960
1446251030048436224
1427132672657199104
1444059435928678400
1436490161957654528
1416938024697356288
1436880667405520896
1446730108643930112
1445042184554631168
1437429135375175680
1433050861568020480
1433044633508974592
1437121204880494592
1430017409277071360
1422858158834294784
1426517290346893312
1430113943389831168
1432078203938430976
1431917919114448896
1431893075664666624
1424343554453762048
1439950048121409536
1423841695687340032
1434666025304223744
1421983059126099968
1421694157211377664
1423393126270468096
1426091510164955136
1441789574103982080
1421458760761942016
1429010791236194304
1438389107642671104
1440446049487765504
1421290180942581760
1421018375065530368
1420928779967340544
1464591073456451584
1425597418217689088
1429026241542123520
1420734602298073088
1439856293947211776
1434496204562317312
1447445050711941120
1449152632249933824
1417853967397130240
1452627658693435392
1429206018861408256
1431872829994115072
1436563388591525888
1403178267444596736
1422095962932056064
1438097770540269568
1430523894692139008
1444631186769256448
1435450868795535360
1436532430576357376
1444958433048875008
1420970174543384576
1430180789493374976
1437287434706829312
1429940240257478656
1429645018336161792
1429555549390065664
1435915451641450496
1461686626178899968
1419180384730812416
1416771155550031872
1449272255800741888
1440391248615858176
1381428282306912256
1422069752973856768
1412894775427010560
1427951162024628224
1425130906453307392
1427971417375612928
1405929335047917568
1385059234388135936
1409121532136153088
1438453980468690944
1446506597132292096
1415655336069898240
1436501250573410304
1439956308849881088
1429745939934171136
1430581911601049600
1432980138778501120
1426075956460933120
1425708522398896128
1425570688589393920
1425449304924200960
1435100875261837312
1439384989787852800
1439209444110311424
1463383650100121600
1430042777740398592
1418146530364588032
1431176653510561792
1444488271589888000
1437051930031710208
1436162601281482752
1434887341781360640
1433616415236395008
1437920544687476736
1434046689464127488
1426470058700677120
1426337357649698816
1423524182046900224
1423055440082993152
1436188529319505920
1430374074476228608
1441650879518572544
1434723766261534720
1428896505847418880
1423167899309543424
1421773563917336576
1429734412791402496
1424933041948880896
1417451249478209536
1449746219744460800
1441238186210967552
1426321480804016128
1414938264700526592
1434724104066592768
1433413087734890496
1442703013752102912
1438055674143920128
1425400944792018944
1428900667461050368
1427950811200450560
1435607645356847104
1434546789202337792
1405500827402264576
1393397431996399616
1410601156175298560
1368412065379934208
1433043567816048640
1438000979899654144
1425316362721824768
1435601496972804096
1420540757434277888
1432147452417638400
1424185797851320320
1435149947125395456
1434894383304740864
1427415247573315584
1425819964951326720
1421630824806375424
1410571789990694912
1438818779769630720
1436295775634354176
1436088405578838016
1435880388673425408
1429212703248162816
1428857625957920768
1428273001204568064
1456731243073060864
1425374268020248576
1446994784397135872
1445663536437366784
1445262403042566144
1444957923617116160
1430794372866445312
1438692050300334080
1432914676317241344
1443174645780254720
1443173684290592768
1425254399073423360
1422895552618921984
1423234007202816000
1433068177303367680
1426821554147446784
1426702713639763968
1427907134038024192
1446391566352805888
1392574498289815552
1392574303984439296
1424923712126537728
1431850751932784640
1434447252907384832
1429410727807250432
1421710769914146816
1421450608851120128
1436494457734516736
1423425871809966080
1421818360187158528
1424672583090274304
1428882531940667392
1443309606659399680
1428591680177934336
1424154923936063488
1423556708400435200
1452627603982938112
1421781714704101376
1423212426099519488
1418844632201445376
1428758096873201664
1427449349974360064
1423097412810207232
1422814221872504832
1415311817367166976
1438356040156790784
1428875400520683520
1421466732925906944
1439390109573341184
1420838672073588736
1407927211869446144
1417829292520599552
1404798116826603520
1439032290181410816
1431604752463269888
1430839511810908160
1412325952860790784
1441186878246453248
1429798273267625984
1423472165366599680
1442421966321770496
1429310592972587008
1412917829188214784
1415052640489115648
1411219705147191296
1475089851225874432
1457754249165631488
1398654396590804992
1428628467596161024
1427611823012909056
1417386232355512320
1449709219045728256
1427427401240244224
1429761792213884928
1429754757208444928
1421407184680747008
1419994471798743040
1457971702923608064
1430528387924172800
1433341670301437952
1433070672020795392
1432288539887108096
1418079790708314112
1413062272293904384
1406448437101416448
1447358266686595072
1435909604974628864
1455666020203384832
1472894228481339392
1419093089155567616
1433370756780478464
1435950623111798784
1424890860945100800
1474047398502879232
1427288188251369472
1435047259738046464
1427933485075865600
1412603340186292224
1426410015687020544
1426115650909466624
1420269331993088000
1419516293762359296
1418455132316913664
1413444374579482624
1431472877195329536
1421791823022882816
1436182204564926464
1443848622496313344
1396120624230064128
1428949985815531520
1434349809943527424
1431359609139130368
1431234611317653504
1431143853482917888
1419851082608517120
1419835237547216896
1419832299915399168
1432002433312440320
1431515449225736192
1431129988049223680
1445654360235462656
1432837717562314752
1432836233860829184
1441975530517979136
1438843520521932800
1419476638337667072
1430463448127705088
1437367513197645824
1440506690646904832
1436923224776843264
1443077984122925056
1435896776834179072
1435584027050663936
1430192006085496832
1423134615892467712
1419275526628208640
1435503957934108672
1415949571067236352
1434787979193552896
1431766976754425856
1428268466113449984
1427781777607708672
1420024489702744064
1418024934089977856
1441767717988495360
1433010951922479104
1435911362140467200
1453719232747696128
1449753412380155904
1446102108004962304
1426191797437407232
1451569783267160064
1451219048750927872
1450753863221350400
1441448553134510080
1441267521458294784
1441081747483987968
1440908522783338496
1440686872921968640
1475109394719604736
1447064985222279168
1434675103711719424
1459709396087611392
1444810167497879552
1444796905205026816
1423458733263228928
1439919924370018304
1437360638372696064
1429700207764115456
1446076732922941440
1436607646988058624
1419586268661354496
1438919964405108736
1437304132063301632
1437189302979424256
1430001421550718976
1429565815557300224
1433311520075571200
1433729165748883456
1430833304526213120
1430654814908678144
1419598022539808768
1431557737863733248
1431020595102187520
1430701365727162368
1426466330924908544
1394878180494774272
1436544487342280704
1436715388553752576
1429070874393530368
1451953731772162048
1436959302023925760
1435845603704008704
1436296327185375232
1431580606052196352
1435949056082124800
1429324711301849088
1429026517921632256
1419143764837224448
1418927179585314816
1430187188524773376
1447843796381700096
1429379202944438272
1422402906003709952
1423147311249575936
1443805058232029184
1443719901932240896
1443517023506485248
1436169137030459392
1435982408663191552
1435885709064245248
1447489724189343744
1424186375608279040
1427617438267437056
1419957033843904512
1415219788406607872
1447071421809643520
1423819365531623424
1423439597036457984
1423119994162843648
1441407447697018880
1425421212591673344
1419592925248249856
1431903442545430528
1424010004827283456
1433237360271970304
1441027480811307008
1426288547393245184
1419354203210743808
1424525567613800448
1426420444307984384
1418034385769492480
1437295982979420160
1439753782724730880
1437941398045487104
1411971176230887424
1377311628245360640
1438309026165444608
1432306282006859776
1422037191580995584
1426901171441004544
1419743680689147904
1438436994107904000
1434660467075518464
1443362548829483008
1418883544911319040
1428677572250927104
1422815446596669440
1414538763405914112
1438437153751461888
1438007044343144448
1437912136299151360
1430399772158955520
1414065825309347840
1424627432405889024
1422402203646525440
1422106203732148224
1422014148238479360
1439192336366379008
1434416959941009408
1434364365801615360
1426604210829725696
1431842590920380416
1422919305629343744
1429803482068832256
1418118823027232768
1449745173622124544
1434789664641073152
1399341379851939840
1438125366493675520
1434324948592443392
1416844888579080192
1416568030935482368
1416534363806699520
1416338350617726976
1413691964776669184
1427067639273164800
1451045788201598976
1451006194491932672
1425314826314604544
1424131457933447168
1446944836444045312
1388297302943494144
1442660577394839552
1409804225555566592
1441074170486407168
1440903428713041920
1418041843837591552
1428250964947992576
1427762107446030336
1427569774893010944
1444797291072720896
1423288116861751296
1444447067917590528
1428700143000317952
1438478850682327040
1438430484204167168
1413773684485988352
1445269939254792192
1439793809882181632
1442114561046319104
1430669877941993472
1423403150803836928
1445653616778354688
1431047047612829696
1427949926223278080
1429632502650396672
1418050321444532224
1421469619517231104
1445359004184551424
1437234947308150784
1428617768576851968
1416896036027523072
1443045600929320960
1422711876585095168
1423547931517349888
1432568798368784384
1432340293848748032
1432122622003712000
1431887924077875200
1441677577924481024
1422575611764039680
1422467801306963968
1422403192344641536
1422337319353286656
1422124590243860480
1418001334968586240
1422868585215447040
1432991152962113536
1432224672528015360
1422331182050471936
1419125070274777088
1435635364668985344
1438822303748411392
1445132578160189440
1444143159001239552
1422729058400358400
1425652695415738368
1420273604126642176
1416656524647141376
1439373306075877376
1441903929801916416
1426431206371905536
1432193789024636928
1412648925035515904
1431045188361748480
1434095931121549312
1423895248695005184
1418431483526598656
1444132129558843392
1443922377327329280
1443747774818783232
1431478419875790848
1425685774452756480
1445077915780018176
1433943557652373504
1425295178344984576
1424717829878677504
1424713706684833792
1441250766912561152
1418791529733181440
1413645760151891968
1439395448540721152
1429692941413453824
1445255259916423168
1446440905125228544
1444554521477140480
1428824124160286720
1428035203851710464
1419645813316145152
1421353928080330752
1421021740315021312
1420601063770447872
1439384317801623552
1428312584378191872
1431561045479358464
1425329990887874560
1425103648477130752
1417029205875826688
1434457362144772096
1423537645909471232
1439772563702304768
1438438354270318592
1436625645702823936
1448172138230284288
1446772642023755776
1446646746059206656
1446039651085545472
1445970960297828352
1445918104249200640
1445765143128784896
1445518457366220800
1438003236003139584
1432860197962207232
1426541308718370816
1426189681163522048
1381173197014396928
1417670313710481408
1419864995844661248
1432183254388330496
1445207879036768256
1444604866026897408
1443937012579389440
1430366487773007872
1403385104345358336
1396748745606193152
1419318452540428288
1438075073571680256
1423513090880987136
1423497621151227904
1428559309433016320
1453562467049566208
1429993430151680000
1420734695566823424
1419388713633603584
1444629946823897088
1438377719226515456
1429728638857990144
1430356098289061888
1430097994888613888
1457134008958021632
1431103082763460608
1423514176450797568
1431062167915094016
1440665859735777280
1440450824610537472
1432834804970504192
1442263736463486976
1423918087653388288
1447485037952180224
1428996363560259584
1448560255881777152
1429415589722746880
1429412064326389760
1446742213384294400
1439428341526794240
1435798239479959552
1437392646620663808
1430193458082312192
1411994385332400128
1443143113355063296
1427828251590758400
1422074916879310848
1419831755310133248
1430638715672535040
1409492575820554240
1437719145521373184
1417424040516542464
1429299151783677952
1431555693736185856
1430683951643848704
1444783698537107456
1433048207454453760
1392992972325625856
1419609617944891392
1419604690774335488
1445000190809673728
1437159399936520192
1450635004569010176
1444528790172954624
1436513162832986112
1436223437853265920
1435731983548575744
1427479652499554304
1420222733657395200
1418808521269858304
1432320311073001472
1429939024534245376
1439163540749783040
1435821030371565568
1429772391530393600
1454607879869063168
1431796475722272768
1431737478977777664
1421470158023921664
1422341268894453760
1432336561798991872
1425455126005780480
1430894260274925568
1416531667921997824
1427248803921334272
1426780559309684736
1426689724639416320
1426687502518087680
1426448486292201472
1435236266187100160
1436444880432107520
1428354336065679360
1426856841372311552
1433048216438652928
1431212113926651904
1443742305555419136
1421632303072120832
1409127996267577344
1428721160376651776
1436681622661652480
1425085633819680768
1432932340926349312
1422113464688906240
1431074481418637312
1476452903842115584
1426397340445728768
1428656710449721344
1449324754825932800
1424527430396481536
1433548438902239232
1425438343475580928
1424943324620722176
1418055523115536384
1438365380246851584
1433343973012115456
1433257770287960064
1455470177693233152
1455364724334350336
1455173441682767872
1428695444931051520
1439404298958372864
1431559786705801216
1423122375046877184
1435081630922592256
1431582823828185088
1425315351340847104
1423879530519826432
1428701015700738048
1426922082164633600
1466270231236648960
1433631652576575488
1459168744622616576
1450109044136374272
1432840811616501760
1438137717376778240
1424912578157834240
1424586723770585088
1422725647370100736
1443001841827016704
1442768199389376512
1430413825875103744
1439786672711880704
1419830933029486592
1424169625474846720
1425611720966344704
1436501321444511744
1424529944764293120
1423446231422935040
1423248784750829568
1439856322648764416
1418087166761005056
1410112860647170048
1439101376928251904
1429432046821150720
1434752271380717568
1424245232091099136
1414724100908478464
1423581316927299584
1438290823678812160
1427158785081057280
1427048021410254848
1432288027460530176
1427166917488304128
1437644992651034624
1427743568840466432
1428956485858467840
1428265023856517120
1427878495896576000
1432484598374539264
1420654459135221760
1445303066182316032
1437712211758125056
1435168943488991232
1432886925719851008
1429583553205993472
1444229059425103872
1425878972554903552
1411302657084428288
1421395324992581632
1361528938959306752
1422009972544532480
1424222322290876416
1423857798383734784
1430027920811061248
1442407381615271936
1442085276042424320
1434738008599662592
1436967435865706496
1431807168307630080
1431177832936263680
1423477909931511808
1420595377858777088
1444520756386283520
1438011870900731904
1436979039109976064
1430474957268480000
1424713930731974656
1428144558592827392
1414083974893228032
1421736692994560000
1436877210741215232
1413371032694497280
1446050953610682368
1429433397789675520
1442038251351535616
1388921410375016448
1436598591791853568
1438669257554808832
1431408093854789632
1432168847419740160
1432155531594981376
1426367541258059776
1420494584233172992
1434445744149196800
1433558412130881536
1433406723415425024
1428946364906414080
1427144721592250368
1427076897075208192
1426692915791732736
1426593789917892608
1426335297499910144
1426030998207143936
1425809491937828864
1419172864423436288
1443842020523462656
1443809761196056576
1436452763513200640
1428899264562831360
1441421643591536640
1420174395155177472
1419843743113383936
1412211551084285952
1433298908323610624
1447734551527129088
1418950057206898688
1442490487428976640
1420256395459321856
1438152615808798720
1437273204645523456
1427450753619173376
1432546246539952128
1403627542771167232
1438688239326359552
1431250255882817536
1430881597197193216
1426910929535463424
1429088658431234048
1419993304586887168
1419953922630774784
1440370194874961920
1439966352995852288
1439593195076161536
1449315464186765312
1440550797989662720
1421966269507457024
1443680340652875776
1436324868925001728
1433644676876173312
1433577794483601408
1433377106457620480
1431905472093638656
1441626517277003776
1441550932622266368
1441295175704219648
1446818103661260800
1423195219420336128
1428182257294921728
1423980533193736192
1428595937220337664
1421087065836453888
1420933787404230656
1416736880771571712
1408743893001064448
1425437711880527872
1421715032912453632
1421350889311281152
1420944848111112192
1414047753336889344
1413648302428463104
1401859681740484608
1394200964735717376
1420137631304675328
1419965234379333632
1380142524128317440
1373988884762161152
1422092291531960320
1421177857565335552
1427563193899962368
1441774605203476480
1429625520287670272
1420372600518180864
1431810523146846208
1424648874409426944
1426941771045502976
1434348768346849280
1439577769361305600
1429445452475158528
1418959285749526528
1427433685310087168
1436198531983765504
1420648795285508096
1436540658307657728
1436156709546835968
1422087332849610752
1438133771652370432
1430006139677122560
1433349851656310784
1433349251623424000
1433227656296685568
1432919654603784192
1425703206487658496
1428278194554036224
1423482174548807680
1425851960389824512
1415123174233051136
1436978385792557056
1413067503761199104
1418184119066890240
1426042267228262400
1430328375323729920
1439770848198475776
1431895748753252352
1433789830228414464
1426391401739079680
1436905419528499200
1431672641400676352
1431295721219641344
1431222034361577472
1431097144706953216
1430943408470646784
1430797466648027136
1424060806384128000
1423334502466678784
1442519797686628352
1432901709659971584
1437355299308929024
1433684549309906944
1433444191741169664
1433028443961135104
1426587887697502208
1426032153079390208
1468888194079129600
1400008594519560192
1426866217910882304
1423548898589646848
1429302831543054336
1424724773418934272
1426065427273175040
1434763083331764224
1394492521812611072
1445345775991488512
1469748974974210048
1414988747628711936
1398836285775572992
1392549076810358784
1391986334319865856
1421742708897370112
1432235605623066624
1428596412976013312
1420739885678268416
1407238453977247744
1436241203335348224
1430166682673295360
1437751684009058304
1418394190874963968
1418374309525954560
1418127610425446400
1418040570526638080
1424288767725039616
1436922231502737408
1426834837428531200
1444868344574664704
1429992832425631744
1431194302042894336
1431169860369793024
1427027938218627072
1433510136178348032
1426558729961443328
1426118513719070720
1425784277061406720
1425472127033954304
1432629765739999232
1430129442811125760
1422736655551631360
1422476655159771136
1427529508324745216
1426100342735851520
1426897054983356416
1422475346465591296
1431195733143658496
1430931812151222272
1432462293665648640
1444455691423412224
1438797131477762048
1437916061127495680
1428937927959060480
1427585665672171520
1436103457006514176
1456442153270321152
1448793008615223296
1425067293915041792
1441956830545022976
1441509445297532928
1441342991071809536
1451824091095203840
1435534597589061632
1431605857372950528
1428412364181831680
1421065473915985920
1423481622091816960
1439182773386838016
1431462119870894080
1424599735013306368
1439213729665585152
1427580267128967168
1435949953684164608
1420137920116133888
1424276303193251840
1420211135681236992
1420926411821314048
1436200822799364096
1431239109696126976
1471023150922371072
1434423421157343232
1414822071771697152
1423106107816349696
1445924847154909184
1423197484847796224
1422494958422986752
1474880204296552448
1421697967874973696
1435762744288972800
1423512800031244288
1442640601678155776
1442322662206803968
1420475541107273728
1421628798169092096
1401629914785144832
1437971720866988032
1398181580447776768
1438154379568107520
1430708958440747008
1411953026999328768
1429824166711099392
1435801097600307200
1435763518188388352
1428007749669949440
1427950571273605120
1444440963380748288
1421741020434157568
1397176100136972288
1444802858734350336
1433990305305403392
1433986343508480000
1430882886383595520
1427594951714508800
1430297813389254656
1424266341297524736
1398021189197438976
1442349375980666880
1441167739465338880
1410263661264834560
1433362292893048832
1442160195103182848
1427222882229264384
1427002831760855040
1435485055896326144
1427675814997348352
1423414111157641216
1419888496018214912
1419303754747154432
1435783961431535616
1435533355139809280
1436679632548286464
1428714871273574400
1424353859632123904
1421768656120270848
1421691442657775616
1436570105379373056
1430356776231206912
1427064201705529344
1430133505460097024
1421455752212860928
1417312431336878080
1416947371812950016
1416739530183380992
1416489048022011904
1416433268052819968
1416254863499927552
1360967215965642752
1436469616688070656
1436105118009618432
1436104297276600320
1431637034456662016
1434867362272927744
1424606377125715968
1450295000592384000
1436328846060515328
1436201332461821952
1408029666674237440
1430708620354736128
1430633387845308416
1430513399771787264
1430465230463586304
1449614445697658880
1427158231625867264
1441599428914081792
1430785897767661568
1430113366345797632
1439940254031511552
1435787928316223488
1428031409847881728
1415876867479855104
1429346385371959296
1428919776160612352
1428554173306458112
1408024831577124864
1432685149515251712
1408962775494184960
1433263676543299584
1426834326411378688
1434360440750940160
1435432523966783488
1432198969673740288
1427164313182109696
1437905853177229312
1432538051306164224
1444500942846529536
1443701080789970944
1435090483076681728
1434726442688909312
1420237113769922560
1448677469943328768
1430116126034333696
1439022867497111552
1439005493578637312
1435415347763449856
1431421512720941056
1446298096162336768
1439508808527605760
1444890698801508352
1439185297388945408
1442703760027910144
1425785829671112704
1423145348441071616
1428250923965444096
1452909837667340288
1448566947088527360
1448160927224713216
1429408971593457664
1429198440135729152
1428991731224121344
1428897460559106048
1420160560616804352
1453465537824968704
1440538421785554944
1418794563909537792
1425365384933167104
1433540831005196288
1433352243919482880
1425739960854843392
1427765295343538176
1420151003853164544
1419986345976467456
1430300133829251072
1434415266213945344
1475790204024033280
1447765505708728320
1416992744522674176
1430744729868595200
1433893876880736256
1428901328512700416
1434452468868345856
1438116847316979712
1431061194324860928
1421992318362476544
1437217867854876672
1452474857774411776
1430116556017569792
1429979338519191552
1404225601037209600
1420745947311534080
1416170941554597888
1426163958126313472
1429432924126908416
1433885028073684992
1433710404044161024
1433680352321540096
1426121880889479168
1425788580174077952
1429418262190649344
1431147053250347008
1431137150154592256
1431096240893149184
1431014486366769152
1434660624122847232
1434413962859192320
1422051203794358272
1432777628990128128
1447508138932899840
1423954962896199680
1423427440240693248
1440602387907973120
1428364743572475904
1442111957872480256
1420340903739224064
1449640821767110656
1449586879125360640
1442334775688134656
1429663562344013824
1424238949820637184
1433031468469481472
1432597988262617088
1425431524384526336
1424969299119120384
1428726146204532736
1425793346715279360
1445393873317023744
1436606194060169216
1422569633085677568
1436002290561806336
1435099184621776896
1430323569905455104
1435178460939382784
1432901743004700672
1438146943633428480
1430785818864406528
1386539555067613184
1423620908611112960
1434068956449366016
1419958036739760128
1432584151492820992
1431201222518661120
1430715456097193984
1424359499347873792
1431556874713796608
1412254949115785216
1426206852199575552
1439200223461396480
1429256090869399552
1423889285942370304
1439807668349136896
1425254839408201728
1442734584588750848
1454016204813701120
1442400881316556800
1427615963038375936
1395608837244162048
1395590612905168896
1454379959569444864
1446845819462713344
1423976616502304768
1424303013812834304
1423789308331233280
1430825111326580736
1422906287998726144
1437733369064792064
1447763979091079168
1397334243210977280
1431562441054253056
1425341174517174272
1424855741937053696
1437039410449551360
1436323785683079168
1429682888488800256
1409452850262863872
1426070568516820992
1426069864456675328
1446842651395833856
1434884847743356928
1426911083235733504
1439179424293740544
1426349963030646784
1438784586301931520
1451848231218925568
1442410519445458944
1438672487668072448
1438311546958999552
1437719363037982720
1431048690907549696
1430636782727548928
1430504982055247872
1449570872457498624
1401355670163709952
1421678840305250304
1434361378437959680
1422112497360785408
1430541822405742592
1420874420231442432
1418217626409463808
1420028064067633152
1419865017264922624
1411140219517104128
1449531571459923968
1422477822837153792
1429390853198340096
1430520605585993728
1423510183553028096
1423045320175349760
1413755484918542336
1425964008859787264
1428837582125735936
1428487095845154816
1433413633447370752
1438061185853579264
1447497320312963072
1427172350798278656
1427170872566112256
1437014995485614080
1436966563119190016
1436942296277086208
1430316047756795904
1429590624219533312
1429446574212476928
1441617168114745344
1433679355012468736
1436686733219827712
1429036332605607936
1436301671068438528
1420690113130991616
1454652408009670656
1435664575739822080
1445233340781453312
1451433663887904768
1442042142893903872
1415968493132910592
1428205580703780864
1441893709960736768
1438034657560260608
1429993826333069312
1427650326165745664
1428707584102436864
1426742373946564608
1421528189470314496
1446034521757937664
1428623509396234240
1432237956236910592
1427933321292509184
1420516219002626048
1453649685013413888
1446385328940478464
1425761346692423680
1429852442934452224
1433825478238867456
1436838761258569728
1439430882838790144
1444424557993988096
1423795075230826496
1438311573525655552
1438310303045853184
1427543524879204352
1441696885551468544
1426158501038985216
1434785016366596096
1417975751912017920
1441312799125168128
1451340503467786240
1426300295080865792
1405143346377486336
1427277571423563776
1446433020483751936
1445845573630783488
1445739530535927808
1445690556496035840
1445682003110629376
1445650085249830912
1445625837500260352
1438516562726555648
1422943852915138560
1423231749312573440
1417311387097845760
1417072796450975744
1400022994345332736
1426729988489834496
1425977304304394240
1418374573226004480
1422827475625603072
1440647345683587072
1439491016600403968
1439470491677315072
1437617894771150848
1433168320086294528
1427237257581236224
1434866729310507008
1439405902239391744
1445745879990767616
1429238285415501824
1439221574964375552
1429076090908143616
1419786744715628544
1425036131586822144
1420267259449122816
1410678708583559168
1422810238567124992
1443920417199063040
1429787801944432640
1440810052818931712
1407934874254675968
1455534095476330496
1430741148553777152
1422842310593634304
1410790695049187328
1438458502951817216
1432158781136269312
1420771437934043136
1424241203210448896
1423597482634743808
1423596033553014784
1431848325368610816
1420297427936956416
1439715985536086016
1425678930812411904
1431769521526738944
1424169582609063936
1437045134181339136
1436626452292653056
1430394452581904384
1430739968716984320
1430465128462360576
1430377998092443648
1445718310272729088
1428344968146395136
1428164363752333312
1427899909634617344
1419535485689483264
1428338031187005440
1420693248696143872
1451072670691254272
1450986116329336832
1437218064035053568
1436545631833579520
1431737024243908608
1431463518595784704
1449557732059607040
1431792294919688192
1427542848497278976
1434053936302886912
1437943573807177728
1435959757722906624
1435376671901708288
1435086323556044800
1433968821807640576
1428313866312687616
1427955013939126272
1427748066749079552
1427259194151825408
1427309034848153600
1426900350527709184
1423893337996611584
1423438315315810304
1433746334440255488
1424943868890419200
1445015835597103104
1422464815629438976
1419847417600430080
1423171201698996224
1430702584277336064
1430697280827318272
1430688159302488064
1449706545449558016
1434833996609847296
1438097625991942144
1431214661702086656
1438601879672393728
1410025902369435648
1437204581784506368
1425250726247235584
1425046469745152000
1435740140861722624
1424646298611851264
1421656087434915840
1420886260114104320
1422114723114348544
1434447231608705024
1430985115849486336
1429823933268725760
1436376358217609216
1443635458940944384
1440935026430865408
1434036811601309696
1429618719840370688
1429617528334995456
1429576875446214656
1422024595075260416
1440499324937388032
1422475249199632384
1428867119052062720
1424861590935924736
1422741706349301760
1420181426108985344
1447298867146346496
1437784846219288576
1410249151720280064
1429244458999054336
1425855511648366592
1424272293681799168
1431162461906870272
1440900161966731264
1440917352250363904
1435388868564455424
1422728349281968128
1438284813828444160
1441349032727646208
1441025333109530624
1443877013148766208
1443744969311678464
1437029606561751040
1442258724270137344
1442406627223633920
1432937560775397376
1432906453879193600
1430651757131014144
1430386757258801152
1430299266623279104
1429949762573197312
1423221208661647360
1422538048114360320
1422522725818507264
1422521170092429312
1420394675752431616
1450996592111013888
1438747587578789888
1431212287805644800
1442698923341062144
1441627245571760128
1433739845101252608
1435833678421184512
1422700831120396288
1426183848929349632
1435842021235646464
1435567013590548480
1435479829483122688
1426553566810951680
1426155598718984192
1437693198709575680
1353564567805149184
1428502899223502848
1433213927966404608
1434392518272061440
1438838610120232960
1421271775455842304
1427273993866792960
1417399498007973888
1448275964115308544
1422391314390212608
1434149495218925568
1448429982653452288
1423750432992550912
1423409416980680704
1422856844943396864
1438756707233009664
1396809517229219840
1432267203592687616
1461314697358020608
1433710413015764992
1452960531048845312
1452782063694745600
1452432232317014016
1425611052041998336
1425353358995460096
1425212975640563712
1425065916308463616
1418541916166053888
1432914732722241536
1455821586003480576
1426062422675116032
1418380615343173632
1475567245057495040
1423999891504730112
1416362810959810560
1445825239078760448
1416102345587392512
1439184210107850752
1439147817436545024
1439102013527126016
1438975118047252480
1438926344868356096
1438838066131599360
1438808603507380224
1438769920477569024
1438715473844002816
1436671513118212096
1431207273741783040
1424721106036936704
1424470683677958144
1437356502830891008
1407602321438040064
1440532254426492928
1443192854537400320
1442766498171215872
1434616903830368256
1432190321497047040
1430507681245106176
1442732077292556288
1372658689950117888
1435546449446518784
1427886952846532608
1427775283151527936
1443399014901108736
1449574178147876864
1449537853180940288
1449467841548206080
1449232270477258752
1441780778438836224
1438496801271664640
1430435466382233600
1443781951567978496
1422156524248440832
1429364059665698816
1429768268693139456
1442439666771238912
1429623031018647552
1427249217140006912
1439612041908555776
1421803236026060800
1432131416960077824
1421815240556118016
1427572814291226624
1362874834250657792
1425666792249192448
1423379241593282560
1429735182723031040
1422318245743259648
1430497640228085760
1414857373429108736
1441685088668839936
1420641302366941184
1411899958781911040
1422118436524544000
1419830515599769600
1411889501274730496
1432291372959031296
1426807746460995584
1426383406221316096
1418882947390742528
1421783264994287616
1436951975556366336
1436608612248346624
1436464978039480320
1436316620725448704
1429029070038204416
1428695693489700864
1428665627963641856
1426757345648939008
1426651846794375168
1426507701593378816
1426439173322338304
1422403563729260544
1435157667278852096
1431408159634059264
1431215731874545664
1431195825292513280
1431181772037898240
1431163247957143552
1431141843924754432
1441649062885814272
1441216269051592704
1437055642141802496
1436477586633203712
1434356196153040896
1422810969244274688
1433046978250756096
1444629418278744064
1415652746707963904
1415098927292973056
1437054869093818368
1438075557648896000
1430339035273125888
1425612952040722432
1427946387509977088
1432124632178434048
1431986705007984640
1431879239205195776
1440555267465179136
1422670077820772352
1434682636857839616
1425101440851202048
1421062572766162944
1420984208864931840
1420931861308600320
1404131671180414976
1432840648562860032
1435608741206921216
1437395725025873920
1435887045918924800
1439163234901127168
1421699489773940736
1421619479545409536
1421375749026574336
1449892242030678016
1398919487726911488
1431775721127436288
1431607585724006400
1447466703152054272
1427858707895832576
1405520335215104000
1437414287207649280
1432703936323063808
1421099572798001152
1420671062338007040
1431508743871553536
1434800870298816512
1434794425520050176
1426796146123362304
1426785057948127232
1423279003423559680
1447123247279984640
1425709717821681664
1450196535438839808
1431807588434284544
1428960932575596544
1428949938931568640
1424406341888536576
1434312946344103936
1423264705083166720
1437015592058310656
1426715462604267520
1424416103946592256
1428261790056546304
1425385185093165056
1430512834618683392
1428269058554679296
1437339678777090048
1437764582336962560
1428956375716007936
1435889521803948032
1420923948775051264
1418721944396914688
1429354273234579456
1425762372363251712
1435498811279888384
1454306425270784000
1424579984203517952
1439104348429111296
1443484280286449664
1423574452286025728
1436847031843049472
1436817893090463744
1429237790689021952
1435861700809396224
1424723600305573888
1439352631177007104
1428116849313554432
1446272852437602304
1384068501845864448
1421991153767829504
1421708449893601280
1421723115063681024
1421390325973602304
1413603336591269888
1424528989947793408
1410853717478285312
1440924721982291968
1409115342933159936
1459505302420672512
1393049680745926656
1439091594460758016
1441036072893358080
1440090307589115904
1439937585095135232
1439790943268339712
1439726186662297600
1439504615762907136
1432693307411292160
1432300433767223296
1423252442758533120
1427402544129576960
1425732463746195456
1418539337289895936
1418414522310676480
1418323042950737920
1418155043727896576
1444835697303560192
1431382715270451200
1443874959558799360
1443124137115881472
1442774848023924736
1438015444086976512
1415658188213415936
1423273646911492096
1431055609252638720
1474933147473444864
1421704118079397888
1432696369802850304
1431069163137630208
1443556986709233664
1443181325557579776
1436649875052105728
1437970062615330816
1432809187197603840
1392007696644141056
1414365270584434688
1410879141214265344
1428141917821304832
1438760172004937728
1445935624662388736
1427810696985645056
1427808938716631040
1428585460226351104
1437756760832413696
1420267623594426368
1420599349394874368
1435601020629905408
1421271062956806144
1421022748856360960
1438857711068717056
1434450848487075840
1431925120977686528
1426740627434213376
1428552799629938688
1424570740867616768
1422380208707887104
1419134284867149824
1418828452233363456
1418767555334852608
1414070200870133760
1413109652213035008
1425302382506692608
1432666111867195392
1436546679373586432
1429754956437803008
1420634407958839296
1400690662610141184
1433270049393963008
1445598578743791616
1431509998622822400
1431878166046404608
1449729915679428608
1447037318213214208
1451865637735723008
1450079683563831296
1428852283731701760
1418715511349669888
1396143106454605824
1432590541850480640
1431264582480191488
1427090348954710016
1428243852805033984
1394982628000944128
1430008074341785600
1423294463523258368
1439930395663822848
1439408851099344896
1439408252945453056
1430467271655264256
1444594570818310144
1422689241293758464
1443202560760836096
1397180761397207040
1427218830120525824
1436899222289219584
1415277998396215296
1431221815968296960
1441503710392172544
1441721230990536704
1441667764419117056
1439158488979042304
1433822420134096896
1429762621616447488
1446606802389377024
1424406224699723776
1439024833451290624
1434163590085296128
1430476307213668352
1426431129720999936
1431935156441337856
1428877272425979904
1452530777111994368
1452448292470616064
1422147948318658560
1422105024172199936
1425422697115242496
1430892601381580800
1438512006508650496
1431969883508539392
1431823997650419712
1379486335350751232
1432830066384244736
1413804103973568512
1437754919944003584
1437742215799836672
1456919357909397504
1442541477410717696
1432692615061803008
1432110757953478656
1432345392855740416
1422930009077944320
1431593130801852416
1423480933252943872
1429293635695046656
1405869956428746752
1437681576637190144
1434887709869305856
1433926134853345280
1433934377054978048
1421597974652542976
1429586458948431872
1438828281575317504
1438826765925769216
1427140469260128256
1445765202234929152
1422932981346291712
1423133815224950784
1432691068525371392
1351486275426021376
1436169315955273728
1424460193513885696
1421757789244854272
1466564791057920000
1436824608833867776
1429214625950625792
1430315985429405696
1435822406325530624
1435533531392798720
1418822390423957504
1414152041534873600
1433398205236989952
1435050905758404608
1431455231380844544
1425842731776188416
1385598695039815680
1414073268030509056
1431864693224730624
1436133473320779776
1424520887466823680
1422732543862837248
1422403007396777984
1430422434146963456
1423458513544650752
1424561300407930880
1424416905532608512
1424321576271372288
1416934815220125696
1416751932127858688
1433958041817280512
1433891646001737728
1450111820732112896
1442268070949445632
1423903742638755840
1423765071478460416
1423076785986543616
1422914262683381760
1422691172380598272
1422493382950080512
1422342920623968256
1431568054907912192
1475773743792541696
1437623456607002624
1434778017746731008
1424107962415534080
1425302837748142080
1420486840692342784
1428697160757829632
1424895988343336960
1428294727183466496
1438248705182748672
1423935404886036480
1442768499525357568
1427765468287303680
1423088534047453184
1422921230869417984
1431559647823941632
1416193361946419200
1443171563671461888
1435342186535653376
1424837172142780416
1440819624174518272
1409844724085649408
1432283808083038208
1435811750977294336
1435245749629976576
1435234231504998400
1442288894188273664
1435828735219884032
1430374773196951552
1393133726591119360
1441532009445146624
1441337816659628032
1420441170178572288
1425403820113207296
1430891203311009792
1426868972503199744
1432174749422002176
1428451615221059584
1419073805033476096
1397369501683830784
1400364491632627712
1391983074972295168
1430502611279441920
1443876465368453120
1429769906145267712
1436957182482731008
1430008518845763584
1430126754853621760
1451918777839284224
1394124948461953024
1444228562492350464
1423227816997314560
1429795385522810880
1423634069003247616
1448273070305599488
1423675936801628160
1443908287376678912
1443563223513387008
1436670662718865408
1405523987388452864
1436859781990338560
1429241248049598464
1423782535226556416
1430735932970266624
1406223385118445568
1459718297809670144
1420527299594575872
1423438857463222272
1408750696095125504
1439167597564477440
1438770216993890304
1438484719318958080
1430829793587519488
1431301990307405824
1439954119880425472
1437360122985017344
1473697527405092864
1473694043595239424
1409638466846040064
1434302850096525312
1434056257552322560
1426160718076731392
1441303957406552064
1435515021056823296
1425475154100948992
1438506251386646528
1438411826786488320
1430851033278808064
1430789491581612032
1430775648184717312
1430448176096366592
1436940732372176896
1441696553383591936
1429905165474156544
1446731314925690880
1443132275428757504
1433318837894541312
1432662445076586496
1434836813688893440
1433403594112335872
1413779193599463424
1474586380450021376
1421116133659201536
1414771334379307008
1445440857595736064
1431150383091515392
1445005353620434944
1434513703651590144
1426347849302691840
1423580695293616128
1430681708907536384
1430536542624174080
1422780264183336960
1427552041312808960
1425460994453557248
1433751906602553344
1427839022102056960
1449211375893434368
1447024700169670656
1446433451092021248
1426923736905617408
1443473659612446720
1433051278112800768
1425730319701794816
1423063186673061888
1423164537100898304
1412092193594961920
1449436275119771648
1432312561051975680
1427999445325520896
1413278061651402752
1361520659625431040
1361517274885091328
1446439840430493696
1437025540506996736
1434890374288343040
1446329221844910080
1437882651659042816
1437449374171217920
1437540612660555776
1431717580952072192
1446335172270387200
1418332467262496768
1429217814619987968
1429035866077368320
1428885855909810176
1428697466082267136
1452550928825917440
1418225338996334592
1429072713482600448
1420760244272078848
1427167124712157184
1428582211989630976
1433221597666611200
1424210240627564544
1424200834947063808
1443482042474192896
1430717023017791488
1439490299944787968
1432520696899325952
1436175504785043456
1436082600620158976
1435979034479849472
1435895118649704448
1441300990829809664
1441301204655509504
1434506845700300800
1434506124019978240
1427716414891171840
1427579626562363392
1425665598600531968
1441514278427582464
1423510155409383424
1423234565515083776
1451817324915224576
1452420542154215424
1444913233945497600
1428607313145782272
1427531993785376768
1441971571971686400
1425627635736989696
1425467680077746176
1417777053621915648
1438471540010414080
1473850395487535104
1419272540959043584
1444092741739110400
1440471349823033344
1440607460193026048
1437255715144359936
1417866411368599552
1424451095594602496
1425635876160245760
1425634732096647168
1424560209914073088
1424452585461665792
1418148474407710720
1416747903226286080
1410244224923037696
1429369775348588544
1429220351158849536
1424664243350081536
1421397474879496192
1424253327701778432
1423275753362247680
1417683095180902400
1432720457237684224
1432702318156386304
1424716566214549504
1424556282766237696
1446350317633691648
1443181702508023808
1414953538707410944
1429080680982466560
1426166187164008448
1437708510100275200
1434483764919365632
1421233736574672896
1413171209525661696
1476731873481027584
1424666004802605056
1430094817460068352
1452521600591429632
1415490271966470144
1448476597518888960
1433744341080559616
1433738978205659136
1433389513045254144
1425052573824786432
1445012978470846464
1419168241138733056
1438115188209643520
1437294678064336896
1445269303670960128
1434361449288122368
1433348506974965760
1429203035050315776
1434164388798218240
1433034193919885312
1424673202182049792
1442430493568356352
1380496522354196480
1453504308192833536
1429761463153881088
1421883392283475968
1426939896912965632
1421818105492246528
1421795070169075712
1432331907996422144
1419488383030611968
1424667237592354816
1455126755472072704
1433007565760188416
1460366468583809024
1429602393402974208
1430463734359617536
1422404595515478016
1429678016871878656
1429632033903452160
1429248198967578624
1429064456332447744
1421697135502782464
1421440616005705728
1419883687219392512
1434754255886319616
1473658780260970496
1454263198622752768
1426068022960132096
1422877134884806656
1429395668435554304
1425036766067630080
1433359195030450176
1433186863175454720
1426102743324762112
1425534781073149952
1452233232599027712
1428019918373494784
1418461754359619584
1421592795471437824
1423422450583236608
1423231496312082432
1461230261396332544
1449198204776435712
1432237159767969792
1427667099141349376
1426126161126461440
1424968571570974720
1424642125551992832
1426471818399862784
1387194314942414848
1432698621519085568
1427307973462806528
1420495692687044608
1415157422604185600
1466317647251787776
1466255584349413376
1434402874474127360
1451526306563194880
1435866605762727936
1421294690758926336
1456952744384684032
1432232059607531520
1431812521665581056
1418405910469234688
1424326439952736256
1423846856736403456
1425130913818578944
1425980688734441472
1451507694179737600
1431672148305727488
1425518865388163072
1448716400319614976
1431135335405146112
1438332829289443328
1452352543791587328
1452997055182516224
1452464184860442624
1452203735174684672
1445685666193436672
1445274757625114624
1444896973769691136
1444770182631616512
1444752834591748096
1456636786977902592
1437327612955660288
1433439400025739264
1438079797502955520
1420197016034975744
1419699926582239232
1437447757363494912
1436286526497853440
1459061010883497984
1420495337106534400
1420290627216969728
1377801420695502848
1426291446479425536
1419764535502589952
1415242178276642816
1438793463579877376
1393433567758274560
1426805423999385600
1430312639431806976
1433381315336753152
1426887973379874816
1409002766920413184
1433907757950726144
1429991412146212864
1436955396673994752
1434541196307689472
1389520203164307456
1435484521437151232
1428232300777545728
1432982742610763776
1432663034678300672
1436582441808891904
1431170077429157888
1408597900964163584
1393046952187613184
1417455622438547456
1417312665416855552
1417240594947051520
1417112649188315136
1416948308333895680
1409680111025025024
1409477874986323968
1409326627838783488
1409151245202247680
1400464731589156864
1392772480452886528
1431998325302063104
1424579841626546176
1453768124973522944
1434493624914305024
1433620733846904832
1433531581038096384
1433366997882966016
1425988072450105344
1425765421995622400
1425736115810668544
1448509296803651584
1404284873456558080
1434177443770732544
1433716627812413440
1436925764511756288
1437590707208814592
1430007721152057344
1428043689666826240
1433284544745013248
1435211314326999040
1426456912267157504
1442720784040873984
1436244170813833216
1425739390857342976
1396806419123343360
1432550231376154624
1424717350075453440
1424609645461606400
1423555027344379904
1417279256237809664
1433747571206283264
1429447248262299648
1428619184259272704
1428006242169982976
1422169178648190976
1432664025641324544
1429242287771451392
1428847465050951680
1428614070769389568
1427838099837440000
1446365784620494848
1430537685165166592
1426459087479336960
1426031474017325056
1431508557015371776
1429813041881776128
1427791522146045952
1419830559207870464
1425311507512971264
1413998281642979328
1427825553952759808
1461635781953392640
1439521807497760768
1423903496441454592
1422535466218258432
1431727288626737152
1436655283204354048
1444122862923571200
1420393408871292928
1430453333035163648
1436490339204808704
1434336526511468544
1440137252303097856
1415209650488741888
1438157074202910720
1434857748429033472
1443176106362761216
1440335398626992128
1430929457083129856
1423328895307157504
1448601755453775872
1433243952614977536
1439580009140658176
1435389518497021952
1442166353696231424
1440862216320733184
1434381978942390272
1431192481777913856
1446682946019102720
1460896906322714624
1442053265571471360
1435732529235988480
1430301363951468544
1447056024234389504
1420361719872835584
1395017079556771840
1435084766567567360
1430902463763148800
1443901264031412224
1424298876085800960
1424491829760729088
1413522238968532992
1409579419664982016
1395427059082547200
1366749408885235712
1361896416369545216
1421809479708864512
1445711556080136192
1410470048729341952
1435089239448834048
1447787893594808320
1440625493166809088
1452121836909518848
1430274368072912896
1443021090314285056
1455990255534837760
1444475632885256192
1434045846216069120
1448372940374872064
1429244099878522880
1429237959157448704
1429064076961800192
1430452977999892480
1423092378382987264
1436908707942518784
1436702511881097216
1434460289055920128
1442658244640444416
1438022910732476416
1431888438006095872
1446159644229980160
1442029508664565760
1446360662645501952
1446246249779240960
1446213488213311488
1445660841768984576
1429082196174774272
1426116428315316224
1420883125157076992
1432644956611493888
1426440902776561664
1441347071756234752
1424329728320704512
1444108663619088384
1430679289226137600
1430657770521387008
1432331917064486912
1431451117209067520
1436899981462421504
1429362411509747712
1438091390672465920
1438820459680710656
1438805120687300608
1427610722729562112
1427613774177996800
1446068525190160384
1424293391400013824
1436892572434132992
1427758841114943488
1457441126680391680
1365673130451111936
1365672523145256960
1429245974807859200
1435747078156652544
1443774835188895744
1443316158518546432
1432932133748703232
1434054512474406912
1433335757704294400
1435899386404343808
1435228920643686400
1431866506279731200
1435950640572686336
1436546560909660160
1442796027027750912
1432724482247045120
1429813346446938112
1432287026129240064
1429786084397903872
1430084722051321856
1443432459647938560
1440985081774891008
1422391250469019648
1423246944239980544
1415283727710625792
1462063242641960960
1435546536872607744
1434199206684545024
1428613407473766400
1431487557678686208
1425108478209806336
1452523798507384832
1433298199297486848
1433960649357332480
1437898413207556096
1437177862293839872
1418786694585741312
1423821590404288512
1421808939851608064
1429356556815007744
1452119923476484096
1454757958600912896
1425371044936777728
1417993275118538752
1417681852383449088
1435713770060271616
1442663849220403200
1442311270393253888
1442143912001355776
1434337097930797056
1473873009547280384
1439115419390922752
1415813738200895488
1432663469216522240
1466148104508301312
1458890862415409152
1453817051131244544
1441109321148878848
1431211496944508928
1400074302381117440
1435725743007223808
1428851784387239936
1418029852729303040
1416363183812452352
1441375008840765440
1411516175029133312
1436584110504304640
1443721246173110272
1433057118450446336
1426409093393047552
1419472345014566912
1425024589655003136
1431495055714361344
1424583010892976128
1440471093903429632
1449991045899452416
1427063960021307392
1457822502730616832
1412660395588734976
1422089395469905920
1430306029439361024
1451562162506190848
1431814128025300992
1431630035446747136
1430368405203214336
1399680177139978240
1435082841507786752
1435081236641370112
1434806902928535552
1431960667787960320
1439517596286521344
1452855538673348608
1430661479741616128
1430513927939518464
1446322050302312448
1437003104088518656
1419161381518004224
1410590904511991808
1410051323337199616
1419185288828522496
1421659683333427200
1435072622593597440
1429035941725806592
1449741314824675328
1431843417084948480
1410602544066285568
1393611017704382464
1393224708506722304
1425281521280114688
1436245933134532608
1414898418917408768
1439130932900818944
1431197198222385152
1442849886727282688
1443551753505415168
1430532122222030848
1426136580037640192
1422363655379714048
1420586887043948544
1431357933372071936
1448269372242337792
1435952456014315520
1431185936159703040
1422372665633894400
1437556916872376320
1452963024847863808
1428957483851079680
1427864276027379712
1422059018516795392
1425198389805817856
1431403038095282176
1433201249663471616
1425418010865520640
1437404911633788928
1450310826984759296
1438832611611201536
1451458440551751680
1440496212260507648
1437038600487464960
1435882772225089536
1444480578619944960
1435883211511541760
1436929181107982336
1390883159324205056
1378370963495120896
1438439581284646912
1429711070361358336
1428387254146244608
1423853368875749376
1440179407025442816
1433042619664240640
1427551617281236992
1437021540344684544
1420313705657430016
1454042402381991936
1453686601654038528
1446980070006943744
1446643811896029184
1425935391815704576
1430536863928840192
1402056102208933888
1440649796469985280
1439686523398492160
1439562715031224320
1432330612556251136
1437380487668912128
1421319124987256832
1432481623182766080
1427430406421311488
1429415779368247296
1445884254227877888
1431620853469356032
1429009736922398720
1423627320158429184
1431864095838330880
1474892877167992832
1433297143016558592
1427819562808987648
1423462334828138496
1431411230430818304
1431231852371582976
1424380937085718528
1423979232191864832
1457130017901604864
1437332641783562240
1448966472525434880
1440663061375848448
1437260034065321984
1437235718141612032
1427476234993242112
1424341078900019200
1429016098507149312
1452800380887175168
1445540534966095872
1444827880236609536
1437009734259806208
1432224459276963840
1452431328113135616
1431868533281939456
1458649685044826112
1452377350662881280
1447431815740887040
1440297652587941888
1439937408976384000
1432951344034291712
1438665213205573632
1411982327983398912
1444955916101586944
1437326637771603968
1374237847025295360
1426146244066381824
1425817480916660224
1438499734650441728
1435522589598760960
1426910001637912576
1443231438749540352
1442782713539272704
1419531361551994880
1413422264381427712
1422708987649138688
1435989829745987584
1431927477991968768
1435898682218409984
1435506248028327936
1438929728656666624
1423044990008053760
1431870067000545280
1433220162438647808
1466403537848467456
1458256363302240256
1430446764381769728
1383926430128508928
1432250833823883264
1422491355591286784
1439894356006109184
1422503745619779584
1424230038400954368
1447737776472948736
1435255779985002496
1435045454614462464
1431968395419783168
1420413659868581888
1436940052471238656
1455181999014965248
1449201102860156928
1446429100780908544
1446329794841300992
1434355930016088064
1447123014110236672
1442470973316337664
1424312650951905280
1418314533982982144
1418110524630310912
1419931861871042560
1431955325721083904
1423983762275139584
1440852248423067648
1430822500867264512
1451891780710850560
1423630017762713600
1430344718940966912
1423125782524612608
1436590584131506176
1442661062243880960
1440120530955169792
1429651296991080448
1437252282039488512
1422576778455838720
1436462926404087808
1435563089387089920
1428227957739319296
1427916338194894848
1442443499454885888
1441706584938205184
1437421605886390272
1431425182875324416
1423134444290863104
1423755970241462272
1425938098605543424
1413290201628102656
1436494780662370304
1416406675901149184
1423041448320978944
1428184865300631552
1437042077133459456
1436466273651597312
1425896909965647872
1421686469916119040
1426840850013638656
1413623187003293696
1397460695315140608
1397012073645707264
1385965170992640000
1385961117638299648
1379701542677139456
1374487487947567104
1365245721520218112
1399551073715556352
1423410080297402368
1438357965602312192
1425433084858486784
1439465705141800960
1429233535383085056
1434264920065859584
1409922216548966400
1433757393381322752
1398163352728129536
1415146828111114240
1436651708969467904
1452725927645904896
1440530846583123968
1431187294195576832
1420327233038667776
1447458634380705792
1420542429652951040
1449339712489938944
1443800474105233408
1435987603468140544
1427522153952407552
1436165406901751808
1424343200836161536
1423979597436051456
1423870920087638016
1412374072357314560
1414910767640375296
1413659878711726080
1420644910185676800
1425703402789433344
1442385460316172288
1434779732793442304
1436568687939440640
1436152794352795648
1428294155923464192
1428212413225074688
1423408868877426688
1431807069628162048
1430834445037170688
1415482753412329472
1436606679647358976
1432479777634480128
1430141705160859648
1472211630738255872
1434671624339394560
1432893171596349440
1429973443538083840
1429824172524376064
1427194490066903040
1422134048743251968
1422086898105798656
1435607549345079296
1423837907693887488
1438521930051567616
1430929378385399808
1439448975602438144
1430474436138786816
1423105306062589952
1431721206529490944
1432960476841857024
1443700889680629760
1443506975992516608
1443460175986192384
1443416252123258880
1443230684403757056
1417742343214493696
1438317730000617472
1421010835392974848
1443891174557683712
1406198755028705280
1424379703507374080
1423546929003130880
1431250217135869952
1470273072397963264
1438680779433725952
1438062601414451200
1430709531739230208
1434078626782220288
1380457602035802112
1423954624935960576
1428230301780561920
1428910797002997760
1380463877402468352
1421713205009686528
1436949362110701568
1428205969289322496
1436177464699416576
1427266070528741376
1431763950853525504
1433305817554456576
1433287517097234432
1411671334908612608
1436591158474330112
1427613633979117568
1426165009168560128
1441576816754368512
1433200851368046592
1433054921805369344
1430685324108173312
1424933045186949120
1413348136974635008
1427858431042412544
1439201747034013696
1435524843898691584
1436287321628762112
1437238409269964800
1436751160807809024
1437680782265380864
1423560506502123520
1413475547942817792
1426508450805084160
1424366748480860160
1424303301164601344
1424027092069486592
1423895903987847168
1429723704569655296
1428490351753371648
1420910819764686848
1420907648849899520
1428305203523035136
1419457225626587136
1429031054493446144
1475236855964925952
1423576226392805376
1412692230435872768
1426447816755269632
1424604106941820928
1436586718447108096
1429211022418583552
1429238355011670016
1424692704210915328
1411471010226860032
1435475144810450944
1428331892126879744
1429003407302348800
1447069504559669248
1442775414191968256
1436557233421107200
1432962356863062016
1431120437803507712
1450161098569568256
1433584216470536192
1419653133626593280
1419510072326057984
1419464611506442240
1419402087805325312
1419392587857752064
1419360331550265344
1419348548974387200
1419333188531359744
1438343447593697280
1422184704720076800
1436613343364534272
1398000660289839104
1450281352931069952
1449920697665425408
1449704138044968960
1447528687268601856
1434489325211635712
1426773922494615552
1414924634080743424
1445011364087418880
1444934192165318656
1444829979259248640
1434755260145287168
1427579371531882496
1438653363973918720
1438081723317698560
1407321247847903232
1431573828375777280
1439363245693829120
1431603178655522816
1433069105582514176
1430023874620452864
1426145264805367808
1366982272683941888
1422069246884913152
1427455260059082752
1437415435352166400
1423536344261816320
1416024838389440512
1445111521294512128
1434062737261223936
1432492311963832320
1437068557649526784
1422109293671636992
1429659087394926592
1412655063613394944
1433379983993434112
1420535541620101120
1440229351669198848
1433447322180984832
1432623091360821248
1421059242895634432
1444114598483791872
1438644553670545408
1425656583715921920
1434059942885949440
1445339415748890624
1431865778651815936
1423999164891877376
1423947027449147392
1423775196364742656
1430317572767981568
1431815213091680256
1424700631667732480
1444849351394619392
1419785519144132608
1413468645246738432
1407458516705497088
1428651582380408832
1428351289780367360
1428250794311098368
1429049775488307200
1444209447044145152
1429676880882331648
1375466324390932480
1448572323280293888
1426873776617127936
1421036588994158592
1446322283585228800
1421083044232847360
1448836309905133568
1431509744250884096
1435825515571474432
1435600455166349312
1376960813907374080
1369439013275394048
1431836974982197248
1439441008853340160
1403632158963609600
1438848434023194624
1431391732143300608
1430340556849172480
1430536904634552320
1423217083077173248
1431600275219832832
1424655359780655104
1430317208979214336
1428204116136783872
1450400210308386816
1441694625643712512
1433660197973618688
1429354523131224064
1427196879352176640
1410373605637038080
1431482425033441280
1429766319155519488
1419911851903574016
1424720049810534400
1429453370461282304
1435088504464175104
1447687050258313216
1434408354269437952
1430081159996665856
1426861560241164288
1423600415388569600
1427974565620113408
1421943918250262528
1421729108317204480
1421248697946361856
1428519071805415424
1361264590802223104
1400436587901554688
1412206915237515264
1428790100134035456
1432137268773285888
1437406953941045248
1429783118609719296
1448508324417138688
1442893249857740800
1422519568308703232
1443445201385635840
1420716075012919296
1432507032628727808
1422526393607356416
1422073454384218112
1435052119678087168
1424475735637454848
1398612042089566208
1423058828405264384
1422829997127995392
1422779422768123904
1422681137936179200
1422591716196982784
1436270724067385344
1431369315425525760
1437381346305871872
1434566966526676992
1427588802898382848
1421957482818146304
1421800901891674112
1421681076389355520
1421297687048036352
1437926865881088000
1437628246493855744
1430163925547499520
1420859223517274112
1421075725277220864
1422682342078914560
1434320169011085312
1437243216063959040
1431156522076172288
1450651434576343040
1433362452058607616
1438832645341732864
1439166415181811712
1427176008814252032
1439182478397239296
1431202023400083456
1409755390531694592
1442622898577960960
1430853291945070592
1441317047544078336
1435816287758782464
1429651650302513152
1430480576776003584
1434345893214359552
1434012378014887936
1425996368842162176
1437312224381394944
1423232315325440000
1413453912254803968
1405741817794949120
1426723015769788416
1426539191899328512
1426485294048505856
1426340694910664704
1430786471850483712
1427112385924374528
1429923781036806144
1417080698037436416
1444586064295854080
1426438788583071744
1433764547836317696
1433372159863246848
1425707534560550912
1420857437846790144
1449500655358406656
1472300457104228352
1421617821767720960
1423641514861760512
1455088671657365504
1447318965370245120
1421988119612583936
1435254924539940864
1442258259482611712
1444269796376264704
1421434045196476416
1422472329880240128
1427222313607438336
1433722916378611712
1433248642756866048
1419442461760360448
1421069457611362304
1420196125470982144
1418732979032006656
1432190178064408576
1434313225797988352
1440090388228759552
1435066919980204032
1416940723245490176
1440653771760029696
1432620772263006208
1421443342777282560
1445615235289665536
1457158964496404480
1451538370480377856
1454494449736642560
1416007225802301440
1433775350106914816
1427223866653298688
1432509366372945920
1442742323830419456
1439780709581791232
1439542370819719168
1439501214186500096
1439149866421133312
1417840368716980224
1444880490230546432
1437915242684506112
1425332744381337600
1447036987655942144
1425664857127280640
1424980138542858240
1424692707633467392
1423649420709568512
1418131515364438016
1437000610855849984
1444084820930285568
1443848277686845440
1436826063468785664
1458542464285896704
1433732924830978048
1440284751168884736
1431593143158198272
1430120372179898368
1421333199993524224
1370918548374089728
1425707667520065536
1429052601912291328
1432174411843457024
1424714465627410432
1436203290732023808
1423855647179755520
1419655260105183232
1404987034985320448
1416956320247205888
1449702613524496384
1430750963527081984
1439571228302327808
1449325371975815168
1423119957806620672
1422860222834434048
1429194320637087744
1428979692778840064
1430019684645048320
1429675401438134272
1426366026682290176
1421425913615421440
1421997605983113216
1426816355257380864
1426043279154442240
1425684579566821376
1419151236633272320
1452099824187105280
1442885772663672832
1448426547887493120
1442278661680287744
1442115112102293504
1434318843694895104
1438072829455450112
1450025999706460160
1414502591216504832
1426807727313985536
1421594856837681152
1442840142935314432
1435406002321387520
1417041204559024128
1448957221413425152
1448939383084650496
1435205831121768448
1397872723477532672
1426488543837257728
1438895036184215552
1413355790673477632
1413353689511723008
1439860746804936704
1430746864693829632
1442793698467532800
1430457992604831744
1415236468906233856
1432319112982634496
1435981661246668800
1430103146269843456
1427832142252318720
1445169141841727488
1437445677949194240
1428601696473665536
1426036800875753472
1425053280510496768
1422032416022011904
1472803804303470592
1440977585177989120
1392184389547790336
1379526760463806464
1422861107249647616
1422721038006185984
1422552264217186304
1422511383606747136
1422418611918970880
1352252313004507136
1448281661821444096
1416950866804760576
1392503456611536896
1361131413416734720
1427913196547964928
1434125317006716928
1426723552959500288
1427414622747848704
1437382439685423104
1420648658454814720
1453191949297483776
1452483255467266048
1446005674660417536
1445356328835182592
1445244600763830272
1445015297069441024
1444863743213461504
1454988253992341504
1418413203747348480
1430807700846256128
1409410794786230272
1444886514945572864
1429035249908940800
1431232484620967936
1436582259750887424
1436850654492839936
1434864323004747776
1450673327559753728
1446686450913734656
1446716934926462976
1439381353410154496
1439114305916465152
1439061169319206912
1436714378858926080
1428001108371202048
1413514460182978560
1430698172930658304
1428213283081703424
1412456308935069696
1404435702041825280
1439946167198969856
1431447057533861888
1423918401748049920
1432850270053015552
1445238415012683776
1359083411919446016
1430024734557630464
1429322939447447552
1428855229236191232
1421053174186582528
1424210590369714176
1422501979205423104
1430440489849790464
1428287849799905280
1423770524467929088
1427091199169470464
1427582213093150720
1429011372243701760
1431925361617473536
1431818960907882496
1431743539797364736
1442048558400634880
1441602466441687040
1434360329950035968
1421393690392547328
1421268000485695488
1421041921024159744
1430653509867687936
1425042941521784832
1436890078882660352
1437964078572441600
1425962421588426752
1417827517767962624
1426006069881438208
1431371151511412736
1423780466524524544
1425340599952035840
1422063678241738752
1423912754193129472
1441950232669917184
1411831519140741120
1411661002282733568
1411489180241125376
1411318196976504832
1402058178481688576
1433405780208750592
1433018727507718144
1438637529473765376
1437299902644572160
1419420651639631872
1419291252508422144
1400894323378442240
1441974671197413376
1392445593205841920
1430461040324534272
1454626428880777216
1425941095943315456
1396727086530793472
1391888565483700224
1390512618280865792
1390511775024517120
1389379011776630784
1433052913077682176
1424663951623659520
1423498907040899072
1423115171854049280
1460895396541075456
1440182243423522816
1436880575852257280
1435117384092717056
1433210734570311680
1432890145368264704
1432840841962217472
1432721198409035776
1387397681060925440
1429949520691949568
1419586560442310656
1438807638188331008
1419595525284765696
1435626826907336704
1421725627531497472
1429234510357405696
1369632083161853952
1439102564348272640
1373291479670554624
1409473034881097728
1439526505604812800
1429820332110614528
1430729986076397568
1430285818082381824
1421403624014446592
1438665037128736768
1433385193201487872
1436464284918169600
1438722577011150848
1433356740624478208
1434102056428531712
1430571268084965376
1422950101081751552
1422795729253265408
1453354631262654464
1432900699793154048
1423952784462815232
1424494381952737280
1437167852054712320
1421697256030310400
1438792697590943744
1427546103163940864
1440637642811396096
1443136020791263232
1431000018731687936
1463105858934833152
1426756830504488960
1426458271758512128
1439512567131508736
1438343813357924352
1442324593918689280
1445554472931848192
1418607712229728256
1427406552663658496
1424651933109788672
1424039965642563584
1416558598545559552
1436514959257587712
1431948451483320320
1407524582139994112
1472201159582838784
1426798778174951424
1426525713629212672
1443920485717188608
1427183801126383616
1427526977003528192
1416621281328259072
1432659312329953280
1402975240766951424
1441319706770563072
1440888464099008512
1433416729829384192
1433054734630338560
1427265613609639936
1427185401223991296
1425360894813298688
1444110299053760512
1423942954360532992
1416200034404667392
1423254605186551808
1432483954422996992
1422846393811537920
1423629201077272576
1412483496115806208
1435616447867228160
1434129989989900288
1432276532119044096
1431808917571391488
1448070491768565760
1405732413456601088
1429651290305429504
1429340207006896128
1436343201791569920
1428855651543908352
1426870814322749440
1434114561108426752
1435905045610987520
1411940651583774720
1439022987550740480
1431965844905422848
1424910896673918976
1423818525756387328
1435449823583301632
1422842831912116224
1421458419995725824
1432850836367970304
1431136957522845696
1422859098849046528
1422796884943409152
1422424259352096768
1422361751820005376
1431472660500779008
1423191355556130816
1419801327048167424
1410098996480077824
1409669420230660096
1414840717864701952
1431548914973306880
1424237916419592192
1429301575848120320
1430745624027156480
1419837434037112832
1427233347026051072
1440876099345387520
1421692652190199808
1434781007442427904
1428163483942547456
1432314041549033472
1422220223243980800
1427048876351975424
1426501595974438912
1443759698361020416
1419974933275287552
1421787730111983616
1434847824517103616
1426770537208975360
1420518791373414400
1430122058592100352
1426167697042116608
1418983184004485120
1435371670173216768
1427405731045597184
1427223688076615680
1434061603192770560
1425042332882112512
1423236225255690240
1423227737385226240
1410061063677042688
1429381574550720512
1444805309373947904
1436289599316189184
1438835441931669504
1426815176238526464
1428508343354597376
1437276127580418048
1420774357719076864
1431424434036887552
1426086240449822720
1442275155825152000
1423141137879949312
1430349938525761536
1431446474940837888
1430798631636922368
1423098137560879104
1456475493163622400
1450305761641304064
1442858619758727168
1442440665778966528
1428968733247111168
1430477685340336128
1433233703308709888
1433333151548403712
1442510407298551808
1453538554391396352
1437283883259625472
1436889328240627712
1443120618510041088
1437409037163794432
1437873315180285952
1424884674732584960
1436494786068836352
1438447538604888064
1437537318450040832
1388129420033073152
1430180649672060928
1425634590987673600
1433048626129879040
1438095905228394496
1430914893885046784
1429704852565757952
1437747520721981440
1441950888428400640
1436151910206095360
1436317170695229440
1431259319387918336
1430934595357134848
1414536543138578432
1424207821067878400
1446847424019013632
1427819468785283072
1427607709910589440
1420370927582203904
1419992263292162048
1419549711871008768
1429010019131953152
1423523216568455168
1428889066892775424
1428553443057180672
1436291275574050816
1431229845942325248
1432002378446753792
1420409152656969728
1420226909774893056
1412931817607286784
1431255783757344768
1427029163676815360
1426864547990695936
1426818387213045760
1426779020377477120
1426669300505473024
1426551999462400000
1419658611068833792
1423264569032466432
1419568622754693120
1446023721517391872
1423628724423913472
1423458477041614848
1436837126767738880
1436645417068863488
1436580093690728448
1436536523659231232
1428663242134523904
1395300426354814976
1450051790527864832
1411834744942125056
1432871608218128384
1408337154342744064
1427970156441915392
1420401067309735936
1438282040227553280
1437422644111060992
1431764131116306432
1421298134076907520
1453695267580960768
1421686112410423296
1421110332848697344
1420606291693637632
1423757323512651776
1416360155323666432
1424387697540358144
1427901699822284800
1431861165320118272
1443837512833650688
1423110832347508736
1415303147807854592
1424988848845586432
1436908675000459264
1422912633007611904
1436304169908899840
1433768460203401216
1431896157769256960
1438527519133601792
1436621517274578944
1427211138744258560
1410749380945084416
1425773630626009088
1427850085606379520
1427845961598922752
1422781932316680192
1444127914824327168
1438843149913247744
1469520617791983616
1426008474203291648
1435894743582449664
1448903126543519744
1431176062310895616
1422685448049086464
1423609296466583552
1420213311317053440
1428239708237099008
1428090490079956992
1427848335306629120
1427769948487622656
1429431167787307008
1425869831245484032
1426733036318593024
1421625230162677760
1421081575551164416
1421038324471406592
1436122309899603968
1436572872512729088
1422782782007218176
1421423734657720320
1436155969478672384
1424096108666507264
1433307528004202496
1440089134119325696
1429456603321827328
1440863939823243264
1431842981204529152
1426122726519885824
1422852857854713856
1419830724920680448
1425097091970383872
1438093880214233088
1392833615470333952
1431838708706123776
1431428147350683648
1431183027648954368
1430117589582184448
1433613074422927360
1433073017312079872
1425620663788732416
1437172587210018816
1436159946031185920
1428919763258933248
1433918915105615872
1432681619588935680
1428292216414367744
1428964297212792832
1437348924851773440
1429957462476480512
1425647997082243072
1416729657051795456
1390197736364859392
1414502919072673792
1423568459246411776
1427428821276389376
1422901319627542528
1425350527999610880
1442469949000142848
1416747880774213632
1423078248745902080
1422731734555131904
1415154744184635392
1417982160389042176
1474968859761590272
1419595368220659712
1421461036704485376
1425388347254448128
1427999624464277504
1417836735388553216
1411313040834719744
1437714691984224256
1435042591200854016
1423587470935879680
1436912040224849920
1433057052234969088
1427814912353476608
1427455677690040320
1435959580119355392
1441672492125339648
1441811157245779968
1407240111431979008
1438122442656862208
1430425110834421760
1429396410554716160
1448231264532586496
1429825025998082048
1463906248017866752
1434874951052320768
1436920130349400064
1445974907603406848
1434894470168780800
1433612771275395072
1457609442082504704
1389176418714718208
1431308531014123520
1425676797165793280
1425623607548342272
1423905002968387584
1453680559671033856
1459427721722068992
1450619367155134464
1450289865463975936
1450228536380329984
1426874489871081472
1434330869024509952
1419293236191891456
1456774010167906304
1445896611998044160
1438133565909209088
1420191294278701056
1422422246253940736
1437692692025073664
1432063171653619712
1445674890929922048
1437657656206921728
1423963555431211008
1406957273017065472
1415972986851450880
1411174058947870720
1420034434422775808
1419837458754146304
1419666690925764608
1419521866054574080
1419515582337089536
1419459138824724480
1419184853124190208
1411183666823274496
1431117804854407168
1412318547204882432
1412032210333540352
1417816538220929024
1410395314423402496
1408251871844732928
1420374962964078592
1420369633832361984
1419813892801241088
1448046332661276672
1438316462364524544
1464066620394196992
1455757474116431872
1453937265365831680
1423731214679121920
1439867305966460928
1436064777806106624
1438377773861462016
1433079426179158016
1425823875862982656
1394256605395386368
1424105168778317824
1471774568184692736
1428585921306238976
1422001841970159616
1419840436496068608
1420795211202981888
1437929450407034880
1440934338330169344
1433323454556639232
1429043156444606464
1431882176132358144
1435419938051670016
1434796081276014592
1429522547100377344
1423696618084208640
1434379332907003904
1429257337676517376
1421834220364697600
1432654506555154432
1421582960558444544
1438344727980490752
1454325673766522880
1454247455042666496
1446387753948565504
1434141308302413824
1426121626995740672
1424564717192847360
1424348442797568000
1424276892857761792
1445704525608677376
1436167256791085056
1446388688737341440
1432597743634038784
1426143153682223104
1429052502264094720
1452234842796605440
1440839998320754688
1424527620029382656
1423933096483704832
1423788219561172992
1423783952624492544
1405876458967289856
1419669580880904192
1435037844024614912
1437050403787399168
1427163442218033152
1420306441122947072
1439010851055308800
1438645386101485568
1438463115016871936
1438456382945067008
1380511055537790976
1385922767866929152
1421332975451480064
1429613461349093376
1429402771371876352
1429332326291439616
1449620074222948352
1421704233955381248
1427229237992300544
1452752373143592960
1430746043763757056
1437586635651223552
1423182669647515648
1421429933683798016
1402869362923479040
1428643063673487360
1418917431658131456
1435425091588804608
1473138249753587712
1439128603946483712
1430063750321623040
1390368197434482688
1437767401169293312
1424238651022614528
1433195094560030720
1456444178091577344
1422181498241708032
1419226914930106368
1415246690219556864
1425358360677732352
1425255159186161664
1437752585591476224
1421902125634838528
1437549156000690176
1428671773634043904
1440526987655729152
1427452162074845184
1440234919171559424
1430789855512956928
1454780476913111040
1423488845094408192
1400445259495002112
1434286498296184832
1434129143659044864
1440471604597690368
1439796176283332608
1439724134175371264
1439464686185902080
1439444369979817984
1429739205974925312
1421321286215618560
1420508973992529920
1453560124090380288
1363682654328025088
1429239742835527680
1435769320781479936
1435585151552004096
1431478859963068416
1429720743026171904
1439415669687144448
1449648472827654144
1442013613258985472
1441914563230781440
1426200559174885376
1425417081231601664
1425098153456504832
1424715974003986432
1423268665424744448
1431178970041516032
1430922546887553024
1451047204815183872
1440995920628248576
1433251263517368320
1423183460164726784
1435632811206008832
1421622354464043008
1366750746474016768
1418532191231909888
1417811260767281152
1420651838374772736
1441938128969682944
1422425493249294336
1432642107722768384
1431802307478360064
1421587295572881408
1439535915408388096
1431195819173203968
1423164620257120256
1432133208158523392
1418196844178329600
1418016519573839872
1444255397078986752
1437939714409992192
1429614621174886400
1439380617574060032
1439163567832330240
1431767160716550144
1426094204548116480
1408804123588370432
1448451336366817280
1404565553575043072
1398422233341628416
1397825890575335424
1397655343308722176
1397635017858236416
1443790851579138048
1422238011140362240
1423225768235081728
1422467470627987456
1421386563003420672
1415264538929233920
1429310815505551360
1421429257390092288
1434444314700967936
1434166866289725440
1433766681516527616
1433626144205512704
1433364059059982336
1433331789750157312
1446711316232634368
1436964190036520960
1435798846425100288
1435793131060948992
1435114519177486336
1421362463203758080
1435792541891260416
1442030359571361792
1434417967584870400
1384361572697403392
1435816142350675968
1431097785000992768
1381784442235056128
1410232550446878720
1427260993051131904
1431075698907648000
1423251139366055936
1416011494337105920
1444814203995373568
1432806004610142208
1453881095183757312
1453273486051393536
1445384153898364928
1433687039208144896
1446020613710041088
1442638416840040448
1433605882252652544
1443858575760113664
1443808695083622400
1436252138632450048
1439177038032605184
1431255268428431360
1423648669262221312
1431975497265647616
1419651241114619904
1422192640452300800
1436704844182528000
1443505521617620992
1420342147358760960
1443867260058173440
1435503755554799616
1431542409897254912
1444084368767545344
1433287287584948224
1436675887022313472
1436519700205228032
1419599144432193536
1410928994338312192
1420892810488684544
1429716300440346624
1407721104727216128
1422707576853069824
1447844479608623104
1435429397704556544
1434621470160814080
1361054738515599360
1433701986398924800
1427416343196831744
1427231041798893568
1427202162489135104
1427069425367150592
1424352185786109952
1447515942284455936
1439530474167144448
1428167483085578240
1420879789427023872
1420517555425345536
1420194168475848704
1441711667667083264
1433287971931766784
1455581516126244864
1425575296640503808
1425435570646360064
1425283972142014464
1425237922580549632
1425201497344675840
1425095433370619904
1424495814127144960
1429972307531812864
1419677398371471360
1436251355442679808
1423161155984379904
1419553105960607744
1428948503615574016
1439215828398792704
1440852342027403264
1425313027545473024
1398392316725841920
1425776795949801472
1425758743283658752
1442343253458649088
1410871086502215680
1431553378803326976
1423490023580606464
1414740970311065600
1433032319569260544
1424351202259603456
1417081844097376256
1441855432348221440
1435107068369768448
1435105861475524608
1435100324063109120
1427309569726849024
1440978360469913600
1455493368981512192
1443469661694087168
1422397310806331392
1406186040742662144
1434272127721492480
1434090079455100928
1433935184605286400
1433682443693789184
1428323806112665600
1420241382162132992
1432168972749721600
1431906519709204480
1432673542424838144
1434150626141753344
1445369850965086208
1437415579644686336
1431355765579653120
1427567360567693312
1434040459190431744
1423831319457320960
1447860299327967232
1435948604145893376
1428951240772243456
1438086250221637632
1423835216477528064
1421388017046937600
1412339579953115136
1423395977809911808
1444606897764519936
1444342777010032640
1420431290768060416
1420297519033032704
1420128392947458048
1412654609382854656
1413752495239663616
1434397117028573184
1426805219879309312
1435083171662499840
1435082697735487488
1421771744231137280
1431304957664268288
1428373510015963136
1438557427058708480
1438680533161037824
1430777979316031488
1424148097773436928
1429342669231165440
1420564672516820992
1406582110756896768
1429771572697473024
1433464763414028288
1442093199166623744
1441336121967865856
1438316199461359616
1448614383039352832
1422727008329420800
1445674393175158784
1437372397770788864
1437213465823744000
1436970240252862464
1432209828760358912
1433371516624719872
1370128273221517312
1447035672469000192
1432337485187616768
1431264577375793152
1429778278676455424
1425377916905349120
1442805887307943936
1432532928265785344
1430016577525616640
1429781105813557248
1429735271378022400
1431754474863820800
1433282567491313664
1429413684615385088
1422870047270244352
1431891592546177024
1430491476216061952
1424316891347095552
1432640716258250752
1421679957168689152
1431779309572657152
1431629772375814144
1426823129544859648
1433155956255379456
1404936420297297920
1430934263143141376
1421056474545999872
1422396109410865152
1430493661842743296
1443022012067115008
1442481079126945792
1442278979306549248
1442120013909921792
1435950424964550656
1435480233776349184
1431604417686487040
1431404696334336000
1431327763038806016
1468808360761856000
1426451738232442880
1444300975565512704
1450820059010502656
1446703604371361792
1435432143551754240
1436568742234779648
1392991041012199424
1432553021028716544
1422838708764479488
1420515319349616640
1420174330869153792
1419858356030693376
1403900592745975808
1400037854575738880
1425690380268310528
1438868329934909440
1416318891421093888
1431956313966141440
1432817050137759744
1450732076479631360
1440122564458659840
1439493766335774720
1424910396889001984
1418819672728813568
1459882369796612096
1419305779463479296
1461287935618084864
1430134543650983936
1449859035591634944
1426891430254022656
1426486802286739456
1430109029733257216
1412792408207593472
1406252935395250176
1439749938691252224
1401530732074483712
1399202133229064192
1375914135897038848
1427963257558503424
1427829343741308928
1427780465566437376
1427621732937093120
1427527717474291712
1431411618273849344
1432998982800723968
1432370507010109440
1429632301789450240
1436121596100427776
1435982520781205504
1417024485753040896
1413039435327975424
1426088818961043456
1443492663458627584
1432527040419274752
1432121132656705536
1430069517145677824
1429600051282604032
1415295045570207744
1414659486921334784
1424925478498967552
1424924993016655872
1433214855494864896
1424544469236420608
1443896097961746432
1443372056775585792
1433590584992624640
1428185035446710272
1446624393942036480
1464824507168743424
1457194107760041984
1426752970348134400
1434458757937860608
1427945246231449600
1423731272707416064
1440951178376876032
1476012268404248576
1427313420664119296
1416227328561082368
1434808904844603392
1438640665429098496
1431062338119999488
1441925464646320128
1451340809106649088
1428908708654764032
1428019595923759104
1427170260336058368
1430832951097368576
1416326738045390848
1452179192867483648
1444274130891599872
1412986054164979712
1395170358160990208
1395007411744755712
1394857786840735744
1394764857564565504
1437258132325945344
1440517662602240000
1433789342346973184
1426735033147031552
1432289363140890624
1426023156448325632
1417234800260222976
1439122370455740416
1409125501084442624
1419863987156504576
1453825822540722176
1446016929081139200
1383299898351579136
1434412192271458304
1372683093962846208
1437330895321460736
1436087609265057792
1434790817411964928
1434485330413973504
1421852015672500224
1425944576158691328
1439839851734462464
1444784857419169792
1444408246828036096
1443226570856943616
1426896377016033280
1443926418329505792
1459654814493671424
1451820155311255552
1415576512238030848
1436171068088020992
1438799172056981504
1436864367421583360
1436481383606546432
1422177507596333056
1410915178036613120
1420477071311081472
1423251245691674624
1430690559702691840
1438406658976149504
1438268382533406720
1438095106809098240
1452458480367857664
1448049606944714752
1435949641728544768
1426604394523480064
1425256046742806528
1424211639557971968
1423996436832657408
1431447153176580096
1433444856420966400
1433162041590784000
1433014498453975040
1443136819424415744
1442825686360592384
1435208607960735744
1424990995792371712
1430887528828076032
1439545845783744512
1436881286455463936
1436797506944311296
1451192922150346752
1472906485248425984
1419300729391484928
1419250162627579904
1423830333217148928
1430845092785389568
1430792688257798144
1430789917152448512
1430780363018629120
1437077364790366208
1431891192652861440
1427187736692203520
1426944449578364928
1449565970012377088
1424181960570642432
1415280272908587008
1382079495365029888
1435171484972961792
1460116248168001536
1435531952614903808
1444525135994576896
1437187915063316480
1428369546201628672
1443355271053467648
1424377276355936256
1415347982468149248
1437381371060625408
1412056139110359040
1422945866004893696
1431840862355406848
1442705636886650880
1445023580945727488
1436279569846190080
1423279012432936960
1423475634156707840
1424597128299515904
1472586852033048576
1472209817188061184
1429846373936021504
1444509459565346816
1444192920001662976
1438379315658321920
1436595705401929728
1434451119858589696
1428320854828470272
1428311126421372928
1427050075168022528
1449351176726532096
1430112195153600512
1429376098001772544
1429281347051216896
1421625299255451648
1410239064012251136
1443759005558403072
1423779517710012416
1431019130648350720
1414581459508031488
1415188702372917248
1425205423741624320
1436887555392172032
1429242124336205824
1415311300595372032
1435112697532608512
1423077261801000960
1450990136414511104
1450747842499256320
1450744941135552512
1410382565337223168
1443030094667149312
1434520898426400768
1428838495016026112
1426472486078537728
1433037215576125440
1425349654342868992
1457213439034597376
1438154935728705536
1424555434682109952
1410582499843993600
1449569170840965120
1437283911810174976
1434428210536538112
1434062906702790656
1434060157651021824
1426191912487120896
1422560994547490816
1421025102997585920
1450357646775635968
1428148628997038080
1446017407881859072
1458809243646128128
1438302233527914496
1434030934165110784
1433204310830030848
1437558028451004416
1420658629871431680
1424671289055186944
1420576257574535168
1419574416703246336
1414718891050168320
1413115218868129792
1436542742620827648
1425206933481418752
1424151322186555392
1426411870798303232
1422960578071470080
1434044909762142208
1420542540118298624
1439491292291944448
1429737488399028224
1426234188546465792
1425453465279492096
1418191284204818432
1428586718484000768
1440228419023769600
1434293956217499648
1423961922542587904
1421401931587588096
1462030745652789248
1427182614692040704
1415597139053350912
1441609968768065536
1468054526796378112
1438357405021007872
1436245556775383040
1425392509446881280
1424916722515992576
1423029918376468480
1422677766198030336
1433613501465989120
1431788044168749056
1421601278677848064
1441565054243983360
1434307706005823488
1424902443079405568
1424827653077405696
1424617514789576704
1447537335004905472
1421066653404602368
1431799469209649152
1423169980938428416
1422822338920292352
1429082273505103872
1428857917680226304
1427901423585353728
1426742332485881856
1443815967843180544
1423188288093908992
1441674428190887936
1407825541999198208
1427660414913974272
1409438061172199424
1429428556971450368
1425578484294848512
1416206162643591168
1431842754393358336
1449597387752677376
1436321325778227200
1429832365489090560
1430483847301324800
1429050062353567744
1407856582734401536
1431241174371602432
1452555127441674240
1451559799376601088
1431040342912946176
1424755325844869120
1427100683900129280
1426868716231225344
1418618332492681216
1417931576919265280
1416747009923600384
1436583137522319360
1434012625893953536
1433634315838001152
1444277592131923968
1440142821059563520
1437995338816634880
1437520627452170240
1437401142472810496
1436874772189638656
1452423645435891712
1451751549382713344
1444874682256158720
1444304008579928064
1430858018938232832
1444500355253878784
1439410381600944128
1405008361528074240
1422730750680436736
1436528661096587264
1431576478362206208
1435452638103932928
1426753318928326656
1432938558973616128
1431968215366713344
1443041735555248128
1419575409927016448
1444120175066763264
1414399181708431360
1428947036259295232
1447052987558367232
1444275775838949376
1449389057809682432
1425986750631923712
1427531179092168704
1417518200850305024
1417111659534036992
1421437413063151616
1415702957077659648
1431194331189108736
1420022636038524928
1433969930173440000
1453966780464914432
1449221965030432768
1430668323331534848
1423796976559157248
1415872855875588096
1424707061649080320
1433367894428045312
1443767206278430720
1425082376166678528
1449875274640728064
1424947715171962880
1424604431652323328
1424219041653092352
1423895047942983680
1416884675063074816
1416884673632890880
1416595251670568960
1414228188507611136
1404896734430572544
1404118326507446272
1427997388132651008
1450543750321561600
1401489860834193408
1396247345864462336
1423774139081318400
1435615019186540544
1428876091339337728
1428254398296231936
1437013358029332480
1428863668163256320
1423887518164951040
1414672076024156160
1412521909376352256
1434085785792253952
1437641750370140160
1438825628371877888
1424316245076168704
1433366915506794496
1436824432199147520
1444583744401121280
1442247672681746432
1433401521656401920
1433089837276356608
1421066533619392512
1404258747782811648
1422679822896033792
1423064118655799296
1428531273065058304
1432210308219637760
1443136551777566720
1432383362849640448
1441640809397321728
1437780017673613312
1438787824145166336
1434828624536821760
1429790794001514496
1421836086813155328
1441015805047574528
1436838529305243648
1446638592743251968
1434065109664501760
1443421221685657600
1443420039621722112
1438493797831249920
1431204162839015424
1435561438169354240
1431532500363317248
1434285963312721920
1469763508237922304
1434837226366504960
1435182233111785472
1430074130351607808
1429689038705811456
1426590024410165248
1430058607068925952
1423230763487555584
1402927087825014784
1422746406356496384
1422532935937372160
1457142483620556800
1447575730284421120
1422525072313442304
1421496493861527552
1431134893036113920
1436586100743491584
1428234974562459648
1412403417235005440
1421123236780150784
1420527186839105536
1420167224120070144
1438696524871979008
1438612076558094336
1403433428385685504
1444484915333009408
1454009353120276480
1443423564221140992
1426141059260719104
1421247804857487360
1427770041420812288
1427723399653060608
1427602648417505280
1427588790369980416
1427549226473443328
1420095723736010752
1414074870753677312
1413757816343461888
1434051248894869504
1425748013889163264
1438414074023317504
1423884937824923648
1430393088082542592
1436161175549460480
1421214769550221312
1420703571494928384
1422944336426135552
1414878790690381824
1438807520563195904
1429410291868069888
1429075395890925568
1425057213584793600
1424004386896809984
1416596055785758720
1434258510624088064
1442778651951464448
1428866312021807104
1428655666529374208
1426068876693970944
1422455976012095488
1428193238377123840
1456380046554251264
1386111412188192768
1440085022925627392
1475453880763023360
1382214462141190144
1436302190709116928
1436137508782292992
1432597075435212800
1422096349999210496
1420899772681003008
1420695658122473472
1413313155518799872
1436926869434089472
1441294628427206656
1430409385184940032
1422108683589218304
1414862282035658752
1424164256195305472
1423490160751046656
1423179897791401984
1416199686826856448
1415645549940731904
1427855929370832896
1428672468646985728
1424952437798961152
1423629728343150592
1434399446754754560
1433312918905389056
1455944329697001472
1430637773271171072
1436306496115986432
1442307184071622656
1381539493790932992
1439152091205758976
1415677546662797312
1431423894624161792
1448258593917005824
1447120533024243712
1437963689487831040
1448311157723316224
1440992777274224640
1436194341999898624
1428228543750709248
1421782709672693760
1456661683166855168
1425010720958160896
1436913883634044928
1429297407230050304
1437658288103911424
1418498704663666688
1416899598598098944
1446740587265159168
1415959101872369664
1401353497942007808
1446483561268142080
1433353483990691840
1423079240812032000
1445587813970296832
1438008609523126272
1436922835486740480
1429335663208329216
1425677051172818944
1418160079187021824
1423304258133258240
1435794546286206976
1428878877179277312
1440127570423345152
1432170688631107584
1448137385447854080
1412433092648726528
1423557326682820608
1425406373932638208
1424662479355793408
1450071137489088512
1429673860471812096
1411337183374450688
1424579178620362752
1424876813356998656
1442887157962579968
1435260527941283840
1430728585250181120
1422806371892752384
1446362092634730496
1439464190071083008
1433638655478755328
1433277502261137408
1427771838076055552
1427602648471990272
1426100478744485888
1424555659517853696
1420199402522570752
1408753111678668800
1424921858512621568
1417105871302057984
1416865405293850624
1416523763844214784
1409275370386321408
1408916821168689152
1408748558329671680
1431248231275458560
1422456269453946880
1431002143926853632
1422863849322008576
1424236852391780352
1457568386108432384
1449467935131684864
1436163970226814976
1417010472256081920
1431199797168377856
1443040879753658368
1428944203506065408
1411222561912811520
1436116519704948736
1435787905042042880
1428341523951673344
1435377452922982400
1423820389096955904
1432278272298029056
1437194305710407680
1416278220173807616
1416277394160193536
1456895332835487744
1426742605581225984
1443464560313204736
1452547088697344000
1434779534356742144
1434413637335072768
1423024824473907200
1422891852185751552
1416317166840803328
1424982620052488192
1441300759602073600
1440569525980655616
1440568927793254400
1443202463872421888
1435459898892898304
1419242434597322752
1411277669971288064
1438711679928340480
1425283337799618560
1436974737532489728
1435197995285237760
1436852490788478976
1436552529312026624
1440946298564202496
1440238509726466048
1424189769446088704
1425603658289336320
1435939543958519808
1426413120495362048
1421471315408560128
1437894136439271424
1437246379143827456
1424138276735123456
1423774880034553856
1423774307495206912
1423391787482157056
1423254076649660416
1423224588184408064
1420862349712322560
1423819049193009152
1423919876477915136
1423539005610553344
1419483056272932864
1454362350178340864
1435889132467736576
1414736528849338368
1438741114878496768
1437041859545632768
1422039785913286656
1456124736291831808
1421305037834244096
1445874567512137728
1442757191568556032
1435953241590620160
1395251089604169728
1431457689947705344
1419261327856455680
1448610266782990336
1448528912003190784
1448474314022395904
1448149040151994368
1448265455018250240
1436492850892468224
1424336720787476480
1439753354813444096
1439523162316677120
1416600692651749376
1419660228044333056
1425006460602179584
1443797140296253440
1443602473487269888
1446489928850808832
1406382314603483136
1434723765829574656
1429821514459742208
1425766794082492416
1422672875056623616
1438996419453415424
1434829059561721856
1430284682990546944
1440959705002614784
1421759244995424256
1447205584466366464
1434324945077604352
1427252997688492032
1426748140732915712
1426395669074309120
1426121502135447552
1419131323378143232
1419074361168785408
1418809066755821568
1418512664632856576
1421622891355906048
1421357523328667648
1421293966855573504
1438485766531796992
1438316235884617728
1414734362831056896
1449905652692779008
1426000332056793088
1450305559157096448
1404456807507001344
1435147834429300736
1433233223845306368
1420057897816367104
1421269340502982656
1430863889806233600
1429269923209961472
1434067687441797120
1435000185516666880
1434770907843678208
1435998299274706944
1426742475197083648
1425972772509872128
1425857854322274304
1425820680679870464
1425742852965900288
1425685627106840576
1418378314717171712
1418019885314023424
1434740577828933632
1437223241492271104
1445921752400293888
1439337258029490176
1431649221489278976
1474005002696138752
1414422510188171264
1431835449702584320
1431446576761688064
1448281397412519936
1433593564265476096
1426125769147748352
1438800114919751680
1425058676478398464
1407094893936185344
1427388967083642880
1431194193448239104
1436933387093045248
1427078680216440832
1421769236603490304
1433051047010836480
1432952815656128512
1432583875000094720
1423607470006571008
1451469127630077952
1437934139391426560
1443783186912219136
1442824474127077376
1442667516459831296
1442474569474789376
1442102309396234240
1442024636678488064
1441976806156816384
1441931312760168448
1431494243797782528
1444557638822293504
1427983807865450496
1427500771390619648
1427482667683962880
1427259541868089344
1427237993870331904
1427196235987881984
1447449167949746176
1427919570514288640
1429230807504195584
1420708851670609920
1442039985121619968
1441880167266209792
1432219155344756736
1431973280903168000
1431597029260611584
1431526664152903680
1431426962283642880
1423801258834497536
1423597283468210176
1438128472627441664
1433651125459173376
1423494740822020096
1438051111793934336
1432981222490210304
1426533722904436736
1474737553068937216
1440133492298313728
1423414605825544192
1461182790595080192
1436633545435271168
1367096522567946240
1437338864603959296
1381390601950650368
1434768392234291200
1438450202541580288
1429575193895133440
1425990946500448256
1420841588163452928
1429042967897993216
1419127684697706496
1428172850398068736
1428693524225019904
1430028130006167552
1431055156917936128
1430721536126713856
1430458502867132416
1422930690811654144
1439029481029574656
1422506381756624896
1426208569788035072
1429366196315430912
1433067475260768256
1424251648986075136
1434057302185627648
1433405473605054464
1443181386915930112
1426564624946647040
1428956398042238976
1429027583002255360
1410479763190280192
1440475438208339968
1423769540081553408
1423369421045735424
1423244160018968576
1431493905971757056
1423634230416863232
1431446222217179136
1412257472966905856
1450265721368240128
1428790207562674176
1421030160493539328
1421364485210574848
1421364483587379200
1422504214572400640
1424530989594779648
1424375952121819136
1424323565952716800
1424272458543030272
1424226489839407104
1424133449422499840
1424083939044388864
1423850115681316864
1441695574760169472
1425757855987081216
1434648048882241536
1451366414044958720
1424569766442790912
1423623363071594496
1423582063022669824
1423480178005577728
1423479373110251520
1423280255150673920
1423272172642992128
1423155136323416064
1422829481589239808
1443426846930968576
1432659492768911360
1430528064522358784
1426095101063745536
1425717442936852480
1425699329705054208
1412361751060881408
1423766066107338752
1430520654822928384
1436925166936682496
1436669607754960896
1421295496195280896
1427281307613110272
1438422539072512000
1438019470459473920
1430175962843521024
1441927808448548864
1421702760303513600
1442386396216324096
1426640974256644096
1384869982551556096
1442526334580707328
1434434661476814848
1430531125005357056
1431879160931053568
1431229620724981760
1430958856583016448
1421573776278319104
1421395017042599936
1413833316696924160
1413665812368396288
1413437182308536320
1440949902347964416
1439767279613349888
1435234415349751808
1428319754289172480
1437399839713546240
1429694688991186944
1426847378032644096
1426890783299231744
1429390097300942848
1455153035936628736
1444653016842313728
1444166324393967616
1427534869047889920
1427024170387312640
1421822983299952640
1441444311124492288
1443582242572300288
1421667994648793088
1455478146250076160
1430874043473809408
1420877599476117504
1435559538812276736
1427961671952199680
1400034392169275392
1428622968695889920
1438613144159457280
1409392639971979264
1429326414524796928
1428449072013209600
1428330647794294784
1428292365182070784
1428253272066822144
1428193680666468352
1428121269401051136
1420527403210743808
1420483706276384768
1411542317043884032
1396305958079397888
1444762971473780736
1420673402310860800
1404232991673520128
1427472128840900608
1429561308374999040
1429287568118480896
1424728928669736960
1449270268656951296
1439265163627012096
1445357981625847808
1433027279874002944
1429377718764793856
1420670419900592128
1430295540915339264
1429978110666055680
1429945279889821696
1429968879069978624
1435067631728349184
1434118348611067904
1424204624626479104
1423544143024848896
1430495773775384576
1447113436438024192
1406037662155169792
1425236388442644480
1410000745508708352
1437294551606071296
1444886040875913216
1419951884509487104
1443407779973058560
1435897866250166272
1435218902162685952
1399839762643513344
1443515935931834368
1431239117661106176
1426897311183949824
1449662443869720576
1452243979466993664
1436685249711280128
1414461413242785792
1444234940413976576
1474455261352181760
1420025208350646272
1417414520285265920
1428725575401627648
1451473335703924736
1433338349612269568
1432593827588497408
1428708668732702720
1435448143147982848
1449295449697898496
1446632053701709824
1444172014579687424
1433422543495434240
1431761392630046720
1421417092385968128
1431553365519962112
1413651734560317440
1437719838969925632
1423233999485296640
1424261958174343168
1431827607251611648
1436656008110043136
1435258078727868416
1437383539033460736
1474711931571556352
1436565559118741504
1429280933903884288
1436319004486889472
1436310531355254784
1420369608830185472
1419874978816675840
1446095448351989760
1437607770685992960
1445252871604162560
1423755809456934912
1442147806509035520
1428872377249587200
1433993923903442944
1435607867734642688
1445030132322762752
1438729757365964800
1431596440665485312
1443588764358438912
1435665939157032960
1434205355383398400
1416299361005281280
1446125095131369472
1387998219506896896
1444243597256056832
1416892537797632000
1370314260807512064
1399417353390198784
1435975880874938368
1424584115668492288
1420249348227567616
1443586505390260224
1443557408047964160
1443508859729965056
1435848652996505600
1438162233364672512
1437757676889403392
1430898154304544768
1430545036605755392
1441546653631008768
1454391545730256896
1439949082781372416
1420319866351878144
1431464506383732736
1431395620003069952
1428609295306825728
1427936928574230528
1438823261706473472
1422491817472192512
1417686981329317888
1436101385360076800
1428486604545351680
1393699862495981568
1393026010484903936
1440577751665184768
1439412507597099008
1439073393962225664
1438768152817504256
1438605027354939392
1438467300802269184
1431174480739508224
1428593182409826304
1426167870073966592
1440507342831816704
1432305285410930688
1394121427935133696
1470607069837688832
1425138695921815552
1415806229117501440
1398212681568378880
1432747065918967808
1447139543161794560
1434791000510062592
1440578162056826880
1432838991900934144
1443131888378400768
1433057612602302464
1409494507054243840
1421385834540900352
1421121261229404160
1423963705671184384
1425071550164738048
1415805669660270592
1444535805167357952
1435965626829336576
1435742740763987968
1435531415345500160
1435365437080944640
1435178884329132032
1429871785575534592
1421398849847922688
1430756236799057920
1420880482720313344
1433686474902306816
1436231472856272896
1415349024714936320
1424899542105743360
1432154905741914112
1381956236418064384
1455331181382176768
1434673401981927424
1439010924048707584
1442273601437126656
1370327836490309632
1429313504360554496
1425755178863529984
1442684386508374016
1442773431418687488
1438083155529912320
1430704873461276672
1430518869098000384
1427976840019283968
1419316494207307776
1431051543747301376
1448577463437561856
1428265473041321984
1449610079745966080
1447453993089703936
1409938976438423552
1418001105095516160
1421965573005582336
1446356253202993152
1438733600636039168
1423562987751706624
1422690137134178304
1422482635826208768
1408973133017620480
1404012684983652352
1396456544665882624
1395974856517193728
1433258457759502336
1423281630903345152
1433459178715029504
1433058938505740288
1447009439899258880
1423670520046706688
1442247291734147072
1419574640586870784
1432159129611608064
1420616011007496192
1411807086510448640
1430833029690183680
1433376234428194816
1443883110962110464
1434755269586657280
1422582141326483456
1414591150422253568
1436637051609239552
1436819256679694336
1436605039955513344
1436419422135074816
1410217618863128576
1444229525848485888
1444196547902599168
1444177099678310400
1424172591003049984
1453114202512510976
1434314835500568576
1437691552113971200
1423750208706412544
1423037225185333248
1415718005309284352
1432593996736446464
1428672860499836928
1425390814394404864
1427536082942320640
1423148647080882176
1395047796168794112
1389825432950743040
1378113985195646976
1423196477350842368
1430321521034100736
1443004783753715712
1410644131043446784
1427021799561302016
1420357688739860480
1421298510742245376
1421988158514757632
1412233851624050688
1475092736919629824
1442330535473270784
1442024050214117376
1424962289665384448
1423512828175011840
1375780273200066560
1435586644392873984
1435496607470874624
1427633535830138880
1446035541468725248
1445974351946272768
1438403544650895360
1386615172467363840
1424006175192797184
1420725246550700032
1438447673737035776
1437521747981467648
1433771175562264576
1430095368239210496
1429746213654388736
1428131552014131200
1427569797424766976
1425804360018128896
1421031288039821312
1443860573741928448
1436121372762128384
1423206682365108224
1439396070111334400
1432137171817820160
1424558625092108288
1432321389420179456
1416024090368888832
1433854295523282944
1452972417270247424
1444192491909959680
1436465330541395968
1428566527352008704
1422900719670087680
1423095651110318080
1425107312352628736
1475057065702064128
1434157656126603264
1428240347616878592
1437042402942861312
1439721766880903168
1439549136521420800
1439517818051989504
[truncated: 5,337,741 more chars]
