# Supplementary material for: Monitoring Mentions of COVID-19 Vaccine Side Effects on Japanese and Indonesian Twitter: Infodemiological Study
Source: JMIR Infodemiology. 2022 Oct 4;2(2):e39504. doi: 10.2196/39504 (PMC9578292; doi:10.2196/39504)
Supplement: Multimedia Appendix 2 [file infodemiology_v2i2e39504_app2.txt]

1401407512390234112
1410585872093876224
1428892231599943680
1429007482878185472
1429374352655413248
1476775981306179584
1407424519535423488
1407975918975348736
1380330108137914368
1381790509413318656
1426592023100985344
1446098908489273344
1465510776370647040
1431235245827784704
1395067949329887232
1425388460685225984
1422716413609979904
1468462278760488960
1409134523577618432
1429507737537236992
1443634198313455616
1476731486321582080
1429657429608787968
1344854347721523200
1448136538127093760
1451930112509681664
1469742025985904640
1427494908890288128
1439271823732969472
1397381569346605056
1415623229931024384
1398178172252786688
1417686939575066624
1414536440923377664
1411151763890053120
1427529631159099392
1431504444974252032
1406091468586983424
1440831713181982720
1419226657072713728
1439934671270285312
1409405150406451200
1349208838633754624
1431627654080315392
1430142758283534336
1390823013105344512
1416250851098648576
1424219482298327040
1430355748085592064
1385143015568666624
1407551924371480576
1417496484556251136
1408310734396674048
1452731195029000192
1415122878006136832
1417446922764185600
1426998487841976320
1429663905379504128
1429377630491398144
1431581400411504640
1449228142657212416
1428172465214136320
1448164505997889536
1448289273417895936
1428892640729178112
1431835189051727872
1426165053292617728
1466059110940495872
1347578240391528448
1430030842726785024
1432678474817282048
1440592064731750400
1439267911277842432
1396032278875172864
1417381929683357696
1401721057229217792
1407613707664900096
1469677164555489280
1456098305008553984
1433420108903247872
1434010907365888000
1349245805148819456
1440901678908133376
1422743738489577472
1422750771066507264
1435861427022024704
1423416993189748736
1434361350092771328
1429114814677151744
1436632014606639104
1456473857745776640
1431611539027476480
1430868439137087488
1434005325309366272
1407312329859993600
1424878886840541184
1421837511718887424
1427636895262052352
1427836425865629696
1476768813798473728
1349221214649139200
1414101201604415488
1426363972194770944
1428200974842097664
1438105631370539008
1446093241426661376
1430870776261996544
1429433118990077952
1419457560189362176
1431538424175939584
1349325094888251392
1404870885849407488
1447695565773361152
1433359493509701632
1434803952516677632
1442814322732765184
1433733542178017280
1423560678208532480
1437538767292624896
1426372771055951872
1436342820499968000
1436521823261257728
1444137350540369920
1423910070522245120
1397212337292156928
1443000092852572160
1444247863203008512
1444588957921021952
1456440692205449216
1459386561888337920
1419972432023244800
1409021949519360000
1436280137348050944
1418208485171335168
1348885518260469760
1460321201901895680
1405386219438022656
1429391457794727936
1396158908876484608
1428552825496240128
1417996719829110784
1403859769866207232
1418387010566324224
1431287099337031680
1452994574050332672
1427856323123744768
1423844520769122304
1423963388477022208
1424171422146912256
1476853200145633280
1477064085581688832
1449778842684514304
1462641865522442240
1431642172521005056
1431829026021122048
1432560419684564992
1425459003736301568
1389401491685871616
1431451242073522176
1439378402541129728
1430339017438945280
1430217381754798080
1421082816742363136
1432303479209431040
1427192929752281088
1450346984720650240
1423454868719628288
1350076163184476160
1454671936265637888
1429216996487430144
1422559421452808192
1436316811633430528
1426165371287965696
1426433247001550848
1443935895971766272
1428217999027146752
1428234356875689984
1452817285945561088
1460447420131594240
1462375969046470656
1430638885520871424
1430638888951762944
1424901221710663680
1405913008065351680
1438830488232153088
1452927460853489664
1423287354572230656
1426561627604754432
1416089877498646528
1421039961986322432
1396742248411275264
1433083026615853056
1468827643625627648
1426402987262418944
1426456715004813312
1422559596057559040
1431625603891937280
1429244755066589184
1428393222338801664
1445176619321028608
1446148093389402112
1446397363573059584
1460124892372688896
1460269248807202816
1435164345609048064
1431990986616426496
1439813699175280640
1420238040467791872
1417435164611956736
1426585344955150336
1426585765815803904
1440831928202973184
1451107883802759168
1432492679229702144
1438870993133395968
1439398212821929984
1427282650239168512
1442843457337245696
1442844947737026560
1450130025387204608
1424252397405184000
1469116233983283200
1446138455457554432
1430383228662140928
1438340626798374912
1408325299075305472
1446355074360381440
1442013298300362752
1441175440647884800
1422614692871036928
1467121596246917120
1432417995763056640
1433768291177091072
1415242038094622720
1467035687648067584
1417268497399259136
1445942125556748288
1376211134458388480
1417673834400935936
1469634947593879552
1405415324057440256
1405415762194407424
1437764732492996608
1463705093174300672
1426451673895948288
1460055877327622144
1422227834337038336
1396453952107945984
1412387351255425024
1420958462251442176
1423887287520141312
1433943324432297984
1431575478993784832
1431804486608064512
1426775331411660800
1426902167995109376
1460478323415347200
1435313726266118144
1434395356972806144
1465949917977866240
1367044096041254912
1431937835951538176
1433600396740554752
1469214333590671360
1439057153877102592
1389045363995148288
1423980984060432384
1432671842695716864
1449749515452366848
1450588826020184064
1428173908218241024
1398029489859407872
1424712684491083776
1435382530266460160
1427556359579439104
1380150045207629824
1433258590442246144
1433261703534465024
1423283773752238080
1435800875277041664
1397101289499099136
1452046617343713280
1435848269934956544
1436590034228940800
1465855765780963328
1442841998658977792
1445407347631869952
1423266905805058048
1354011075058880512
1427299362829258752
1461436272908521472
1429127194756874240
1423966746348638208
1395966742812188672
1429035110871928832
1446503899473408000
1444142683392405504
1431789850831720448
1450771571010801664
1430768051494948864
1429748846460952576
1429749041579970560
1403014992673198080
1389545515566645248
1436664184830263296
1391968056071520256
1445174460613488640
1425875264899194880
1428531325078622208
1459351937678069760
1435187327358279680
1435389661363335168
1421683117559992320
1453533347536273408
1416063907102216192
1426882846208118784
1470936105847386112
1423116685066727424
1424951501064220672
1428715424149999616
1445714765834117120
1411876691429888000
1447302201857097728
1427467801833316352
1427520583076483072
1395224997333934080
1428859077233238016
1423437696794382336
1431185940798590976
1431563698842202112
1386193407060582400
1386340511569514496
1413064514161975296
1428502134362759168
1426228204616839168
1426232827406807040
1433571496669036544
1442459600159068160
1443166931813482496
1465649993591582720
1431064995463262208
1431259536438935552
1407600018077323264
1429062062676713472
1425684687096143872
1426746732847648768
1426749133101015040
1445999983312850944
1443599033281368064
1443909957699600384
1428275704588750848
1428276274418438144
1428276402357342208
1428585377154011136
1432625927654047744
1428207524260368384
1435155628398235648
1435885999746260992
1434806621452914688
1423825847304134656
1429713675116449792
1465982015388327936
1439201026544787456
1464471932338782208
1445581835736543232
1431250458606067712
1425754628570841088
1438998893736316928
1439053883628658688
1350058137785516032
1432282096047771648
1456247972795191296
1456252628573179904
1430838116223315968
1417687640871108608
1473977935010820096
1468767846440128512
1355900366563508224
1456564805163261952
1476868240068517888
1446841090846310400
1410831016982319104
1476808179090550784
1432574651268415488
1391965204494262272
1434727897877516288
1427775601914519552
1394246960777859072
1408515022666534912
1425987416079446016
1406932318791487488
1431041138098458624
1433016087843463168
1406436301956468736
1422525186759217152
1417378000216092672
1430761790745415680
1390232176445202432
1426502492695658496
1401755445560102912
1447232710309597184
1422836731351470080
1430142113325277184
1444494252033990656
1421625850110251008
1424369584971284480
1432775371871514624
1425876566106468352
1436298824830443520
1433926364185305088
1448112378025971712
1431632283782418432
1444147373274374144
1463905061143080960
1417019815487627264
1422921815207280640
1426482317531312128
1424284636365025280
1433267578718261248
1412680579099676672
1431584626607222784
1435574533243555840
1429349604747665408
1394195554389823488
1425409275036246016
1427520002739949568
1445368790066221056
1426557776721965056
1426534450070913024
1422380149769523200
1431574722005766144
1432477728368852992
1430405048010379264
1434374653854699520
1422569152628228096
1427183650588688384
1429992984523677696
1444687768341266432
1430491451880738816
1446157572445118464
1443622800061698048
1455359382984675328
1430347893785858048
1387309999865491456
1410566804351569920
1431553874305769472
1352496687898484736
1390855932695912448
1432670310642294784
1462672395848740864
1443297386021851136
1423696364467220480
1424637823680798720
1432909670809673728
1441643334972239872
1441644608287510528
1425024915128782848
1472698874846334976
1430460036485050368
1431111707112337408
1431113043950268416
1454756395610370048
1394496880663404544
1440287049597140992
1427424081440239616
1429642315199488000
1428589993069453312
1433615182559809536
1433663076708933632
1423663070027554816
1436569359715950592
1431444234200961024
1464277838840799232
1464402492997865472
1438149454746378240
1395983109288468480
1439932835612270592
1427098020135329792
1427651232169033728
1456203938944880640
1429815338611273728
1430749889885921280
1429457224955359232
1432270310397526016
1442364954003136512
1424616975326605312
1395357845600628736
1417504245327175680
1445566474295279616
1451713115649757184
1444084615468126208
1444621450711748608
1476511099293945856
1424694313791885312
1475968508005531648
1422434245151129600
1433379349432975360
1440274720604123136
1440274725997998080
1475806846300536832
1476508646880075776
1436348581699481600
1383550965572198400
1442507203118657536
1431195911573557248
1427456264783634432
1413711491421794304
1422441124250021888
1438481466392866816
1426883930729291776
1411956233637011456
1434111597589327872
1433001375181381632
1392320689105825792
1424210118300758016
1476507310050533376
1429107180850999296
1433379152502018048
1425114110014939136
1453633390096355328
1446651291984273408
1422147424802414592
1446065536924729344
1446815081564499968
1439374249630728192
1426464957646790656
1430225848410333184
1429669481366781952
1429465377742852096
1438815334610268160
1439494787963314176
1444290580004028416
1432559884856279040
1456566634538176512
1438702125035372544
1439075766654758912
1442694071940567040
1397342113730207744
1399958728481280000
1399994857528070144
1440831575399153664
1395705418890964992
1432351553566900224
1428317339565518848
1426411158483787776
1464631103365402624
1445289051502743552
1412061072253673472
1436377719311421440
1460585024911134720
1436298552330702848
1436540050099953664
1460093012340469760
1440599795375116288
1436342049083588608
1436544449027342336
1463837282285228032
1416429679104315392
1435905125508255744
1470524254277931008
1465969116129357824
1428997674112413696
1459421132411469824
1379631667338375168
1417261463496925184
1427972768012767232
1436218356110036992
1436250445031231488
1446461746810482688
1474736301693804544
1399044263149772800
1404091202769756160
1460614261806297088
1424020814479826944
1426712756665798656
1426712764056174592
1425058799094669312
1424757231619174400
1431967730601652224
1463289587439063040
1423224766022840320
1436593159790678016
1462250426477150208
1462246580078067712
1476943608443850752
1446040337877647360
1426516681623437312
1419165229183688704
1423973554580713472
1431949643219230720
1426307644147470336
1350070086111879168
1431244451947577344
1431448477788086272
1449024797858414592
1349342551384313856
1426233896685883392
1431311149186703360
1435826758704517120
1445283565013385216
1390118151669485568
1430332409875103744
1426436874428567552
1451162812428873728
1417212198099865600
1429246649071591424
1447763010542444544
1464271120333369344
1425246792791199744
1425248099673395200
1458745775387643904
1425102996048957440
1425741577876508672
1430665736737882112
1426424811492835328
1430192856224833536
1426163259128770560
1426168595789217792
1431507293804236800
1431507297151315968
1431507298795491328
1423521766370988032
1425007810123767808
1441266782883303424
1454793654716018688
1419474047503454208
1422470659179827200
1427947829922648064
1440725058712834048
1441024572006887424
1446439903449915392
1439624468914053120
1443896821428854784
1431323559536693248
1448834051423420416
1431775149552975872
1432152109319811072
1434508361152618496
1365941016805531648
1365946098121015296
1457899660903780352
1430249278455255040
1470351910309810176
1470356698044919808
1470379627004588032
1424157644793602048
1424195575516254208
1424326429890678784
1431078838268686336
1428995254468812800
1461902285471051776
1462714019832221696
1462939524003102720
1455526238672625664
1431490962484699136
1431533300791840768
1432315237059997696
1443429082448818176
1428973187253948416
1443799963599704064
1419202671718780928
1426511576211759104
1450433169564389376
1424692785479786496
1426875546441375744
1430371445109002240
1439899182379249664
1428925978919665664
1431050702210560000
1454440415956914176
1431151348981002240
1424262776843689984
1424264102533160960
1462930190779097088
1438885660375453696
1446042582895632384
1434123823498940416
1406230022105362432
1433026833193132032
1410768421709508608
1468728529122516992
1422006028686696448
1434143999472721920
1428289659344281600
1427166019668217856
1432962034371489792
1441163866642128896
1441570410466734080
1426475368907567104
1451859882550853632
1415231918254088192
1427587213856972800
1432602668279558144
1425084225624023040
1438290802707361792
1456306901835141120
1424405099636355072
1430011524463038464
1432851116497113088
1427514916261351424
1440584377134575616
1471366293919973376
1473588201038106624
1439042450027257856
1449652179820683264
1397535861026131968
1431209215360585728
1432543569814843392
1431487459641024512
1442777660115935232
1425406718771531776
1429859729560379392
1348652271286960128
1415893414067851264
1444112317818425344
1439428858441125888
1439490054540333056
1429650217566019584
1414426753209012224
1427181431189512192
1463672029471670272
1394669453212749824
1439752090918678528
1453516885945774080
1429693375708504064
1426910464080977920
1349933510727856128
1453866218985721856
1443034986731368448
1397516301640212480
1426727769455554560
1426916548317310976
1430812237942300672
1432653330816192512
1438857754874023936
1423663631284068352
1437547654381146112
1466976061770506240
1429811466341806080
1433761731659005952
1426456615360765952
1439064973573963776
1449384855452602368
1441404287800594432
1427118447901626368
1437444665779757056
1427459192332324864
1426792950189551616
1476788679871909888
1427432304658456576
1430492138635075584
1430357535878381568
1428576422038179840
1432377660496232448
1440144372515758080
1427929800719486976
1432896976845111296
1433064813446324224
1448055168252088320
1431083507825008640
1427611284141273088
1428663599166226432
1430154128865390592
1429248039193960448
1451212333036961792
1418229894945730560
1427193011591544832
1447460611189706752
1397258252308598784
1425836378739204096
1426015464660951040
1427637229711659008
1427597460231184384
1431541236435877888
1446071505406726144
1456473007812071424
1432962784388517888
1444173557643112448
1444175199222468608
1430381961617448960
1427125148860043264
1421280803338657792
1421396141216722944
1437432292264185856
1437490057552666624
1437755560271613952
1437693122079649792
1433774049075728384
1433988530380808192
1426233695191527424
1429705048804659200
1434073916905967616
1429642243070074880
1454367723958386688
1411113261592834048
1436931433067470848
1435595473788698624
1435787834808365056
1430805645075226624
1429330478272630784
1426537076917301248
1440856967019331584
1445677147524272128
1424596357671657472
1439829212236378112
1426554449980379136
1418094196024430592
1418096496629612544
1430501137166192640
1430501429819559936
1437954965859823616
1440960655503204352
1432900138297483264
1444870925338308608
1391812760837701632
1424649869243797504
1427979395491270656
1432265311084974080
1426501008612487168
1476360193348751360
1428731877372829696
1429769072569245696
1422500729185464320
1433955889321431040
1424901466876043264
1432267792993034240
1432671595034673152
1413433559864332288
1412971736551759872
1423247321265934336
1440920620003254272
1432980859066322944
1424313281112461312
1434503256521121792
1389410467202813952
1433280910024065024
1420220242714775552
1433104166407208960
1433939955043082240
1430860158091988992
1429075687378325504
1431047542091829248
1438399307166539776
1425804052810502144
1438494447562461184
1421677200311414784
1442665402526363648
1442669333738508288
1428565967693443072
1436589137444806656
1469927768024567808
1431590442076762112
1429089242756485120
1417504190876635136
1424042218466136064
1426119440517648384
1426205847063961600
1426211806519840768
1439204536250368000
1431655596231696384
1426710377333620736
1426711440052789248
1428559691437658112
1426815196509532160
1444148043188629504
1444628657897545728
1415508899474460672
1416262078445223936
1425724597056401408
1433088715698552832
1433184168876281856
1431884289478516736
1425617291064999936
1425820529232019456
1425978437726982144
1425978443255058432
1430930563179827200
1418547490320633856
1422521054916857856
1420227450487803904
1420228418856132608
1423633112647405568
1430875675641085952
1431061229104033792
1423850723998011392
1446132035718844416
1446537757841494016
1456772092842500096
1349338567043129344
1400068129485561856
1431904632968597504
1430002397326184448
1434517387844280320
1430523828149448704
1435063814127382528
1442699294142713856
1428720698734759936
1429004645456699392
1422126805117456384
1425976614811144192
1463177137440104448
1431046218214346752
1440967172742795264
1458711732604469248
1428743969542873088
1448127408545140736
1427617137544228864
1446711513679417344
1434266661717086208
1431951108981682176
1440972969610661888
1430587663115980800
1430708575077224448
1430674465264861184
1430430931920179200
1432471316750290944
1412529852918513664
1413120525581393920
1436753600877789184
1424350159945625600
1425795925255938048
1425540440900599808
1429049982783430656
1428371403019997184
1426819703343763456
1437679194599792640
1433809209225711616
1433993821113618432
1423824034655916032
1423897119610478592
1428978302715252736
1431529690569658368
1429822567934664704
1440892642431143936
1448860299369410560
1429994992064286720
1423165999457599488
1435254721824976896
1433002713306976256
1447404452802031616
1403999333838508032
1445577001654362112
1445541755986661376
1425405455308754944
1430113872548024320
1422556996071575552
1430180038184509440
1430204536111599616
1429689159959015424
1450478986207760384
1451567780965216256
1435252647448092672
1440682910521065472
1441262205186437120
1430825320706306048
1431098532149096448
1428752889715957760
1448139445442519040
1448214633702068224
1349314416446111744
1416610636721627136
1428008532645847040
1428010538223558656
1458684862408261632
1348920929225621504
1429325985531396096
1421675307224862720
1431626955825156096
1421628410309189632
1431837034927120384
1423282180076179456
1430702461577162752
1423657244382568448
1431565073105911808
1452568116152651776
1428706119271149568
1461486067840815104
1410549203449774080
1465268817681027072
1445832520658874368
1433881837902839808
1457698112122736640
1425057701961244672
1425361754725306368
1425657749564579840
1426082780367052800
1430682018199658496
1444849688927113216
1451691152713814016
1416669673035223040
1425282575602307072
1426133327518474240
1421355045019291648
1423965543858524160
1441380098477727744
1426046891381252096
1426121791307608064
1426169850917883904
1426178975978557440
1426464150402715648
1426758774325342208
1437790305777029120
1443596314655092736
1404280941707628544
1463126069431570432
1438876797202927616
1430165065085358080
1458976650310213632
1422493978843258880
1429601749363351552
1451362971263791104
1447712071643123712
1421254090705620992
1432461848108961792
1432707703508553728
1436245623867523072
1430484661055090688
1443140129472724992
1439614510440931328
1432751210579193856
1428704650006384640
1390887184660537344
1385846789295595520
1471067738638458880
1466784783812349952
1448857980775002112
1430029539724324864
1417172853577986048
1444551414852710400
1440683650589212672
1441342982825803776
1451151318479892480
1451386444308570112
1426556596226715648
1386559358339670016
1423160607834984448
1448209219665088512
1424621497411260416
1441077400654077952
1441238193257398272
1457653105177202688
1473862175257243648
1435170413995196416
1435408798294810624
1424682207256334336
1423918949779972096
1428930910980694016
1437925228374417408
1429430495209607168
1433223259055525888
1436308742077779968
1439090480814252032
1453625491219304448
1456060087559016448
1423793006361026560
1435438849291800576
1438118091381112832
1440544081994608640
1428177550619013120
1431494516985380864
1423830135585660928
1435982890567798784
1429302765776367616
1441701696313253888
1426228286196051968
1429387654517252096
1435417964317011968
1428941106188750848
1431242647788654592
1426393592860352512
1440324748768993280
1450439826772160512
1438510718823792640
1359725102389022720
1429321764627095552
1436549122559922176
1442799564944150528
1466013702163886080
1428987144870141952
1447935837728030720
1424897600793333760
1426465362103570432
1426910144940568576
1431979149896261632
1422548456648761344
1428936970663727104
1358569725303771136
1358605499592151040
1437371423031377920
1443164417391091712
1431590835577974784
1441603220531388416
1430413452837748736
1431177866302033920
1431447126559518720
1447755432211009536
1434443159631589376
1444587287342317568
1431574849617465344
1441048097077956608
1448843633948459008
1447163454956077056
1433013738177662976
1429612811215204352
1424675713936887808
1406549774069764096
1422734885840572416
1415640055821963264
1440133482345156608
1430797216067645440
1438108116881608704
1428370547923030016
1422715928416899072
1408063995932672000
1437056016873451520
1452967364329230336
1443796172074729472
1473606124842602496
1452187199143809024
1423830815570489344
1422880012944908288
1425802637845299200
1430054670488117248
1445591733236998144
1435034061869760512
1446440794601132032
1458062817274195968
1430714163823747072
1423961794234568704
1426795548963590144
1443035711788126208
1426817056884903936
1423991385254875136
1430354574359945216
1430535733408714752
1430665348567605248
1430877879458430976
1431061208598122496
1397360109743792128
1439961678162980864
1446475535320682496
1423878713683308544
1430404857811193856
1438455243549728768
1448558480378318848
1448857134263779328
1433903717149908992
1432149756801806336
1432525510022631424
1428389129583091712
1425267128953753600
1425986978856587264
1426682747368591360
1426760555067367424
1430381807673823232
1431268101367029760
1427951595006750720
1424248446412754944
1430497019223674880
1430328476901330944
1431812946842112000
1430093075586588672
1430427916920188928
1430698441844301824
1430075291024625664
1425311339031908352
1425314394326519808
1424436940045127680
1453894715338678272
1427477505833721856
1432716349206368256
1349327927473623040
1423567849755398144
1435890619214282752
1446510350841516032
1476091870308495360
1427090905656217600
1427096023353085952
1427160088725229568
1427174128738398208
1427208479740108800
1427267374978191360
1427277844858556416
1445031441146859520
1348955491272048640
1414278680256212992
1439946195946782720
1414223837479137280
1428567942153740288
1435147448649797632
1431179046419714048
1428522848578981888
1428688720455081984
1433328097688899584
1442013034403151872
1429065186548150272
1368046865736822784
1350052371448037376
1430440601950953472
1432562996820135936
1436885845965901824
1457253563017490432
1435257459241721856
1430382333887057920
1446288146983882752
1433859221020315648
1433863975729467392
1417423222140817408
1412607309885419520
1445937220150386688
1441755589374140416
1464584497052086272
1429032025587994624
1429868626367029248
1426122396835008512
1429751905392087040
1432465840528506880
1426238324109312000
1419476324008165376
1370069999579066368
1423850859234877440
1429788065531187200
1433098552406724608
1426317663542779904
1424205039854182400
1427818667379625984
1451825173494001664
1473093069507821568
1440598062544482304
1443362352703762432
1452431746624995328
1429362294027292672
1429719146745401344
1363721215626539008
1427538859768700928
1428122735515869184
1429681623239249920
1443324087816777728
1472643050455244800
1433008583633899520
1454634952499220480
1427440654636916736
1444540938945110016
1433419597185630208
1424625304518029312
1425296911225921536
1443043352006430720
1426846038694907904
1425724373357318144
1408751994177671168
1408923577726865408
1438748162664005632
1430589189569933312
1441009059843301376
1466250290856824832
1428741740245094400
1430468243924217856
1445184891503607808
1467474887132397568
1468054111216037888
1442478183664685056
1429077340634505216
1449296251908866048
1425396210915889152
1428790663793963008
1405104322287898624
1424334018296762368
1419892929020121088
1444996269122863104
1442863202828570624
1430518431242067968
1432670791708000256
1445283962683740160
1429196851903832064
1432811518232383488
1430865268511674368
1447844852306104320
1429260076578078720
1429775482485022720
1434109543466684416
1430495155736379392
1426184209530441728
1423592032988061696
1431998526238588928
1426696760529887232
1429500110765924352
1430507922325348352
1441003378872492032
1349233039595905024
1346320284740030464
1464240870018875392
1429016549851951104
1428661401833205760
1432961213260963840
1433376082762231808
1461732626083966976
1461902351359303680
1429076912672890880
1434338305743605760
1468182847244550144
1441026676230483968
1445728106489147392
1431509903345012736
1370626134245666816
1430842908152795136
1430912752785125376
1459350070663389184
1457023233765511168
1438563689825652736
1425050377699745792
1389493928479494144
1436348777686728704
1457989333760184320
1473410682347425792
1433279580287078400
1443535490599174144
1444449407680671744
1416471387556913152
1452677118551154688
1430346180286828544
1428482973716951040
1429071944096182272
1419670120604049408
1429740051106304000
1430860747605610496
1429444878845452288
1431831380242014208
1431834180237680640
1476052382320513024
1434133942232240128
1454091436027088896
1430274560868323328
1441358012711464960
1429031505200701440
1426540542666547200
1446372800579588096
1468560555598233600
1404753698518028288
1432499692466671616
1426181078662877184
1419989931686961152
1422506160389693440
1436251625757179904
1448098386519883776
1427630850284326912
1422403573653020672
1436804198088073216
1436896948288589824
1434349572038402048
1431809303313190912
1432274233334239232
1468440945284710400
1425663737701171200
1476112988675272704
1431794724495634432
1356648794473959424
1429036991325163520
1433972403936235520
1436328282534805504
1424989245937127424
1425032441052340224
1425338950177099776
1433803251258781696
1411037877312659456
1433728981086269440
1428001298817843200
1436997367094386688
1426695702067834880
1407285449006075904
1432541398931177472
1426324053082529792
1427547977501970432
1350041937282101248
1426888389505159168
1445592871197757440
1459054283379281920
1426865481533714432
1420004105120935936
1448913988071292928
1422901270222819328
1395044153227055104
1423442070534967296
1430711478667988992
1431086813800636416
1440550333910904832
1456522229332668416
1442008407960031232
1438882165555490816
1437559634114473984
1437741962270969856
1414969208216047616
1425983996350058496
1429255989887336448
1431574552505577472
1419964054739644416
1427574956729065472
1405818696182890496
1418179809281122304
1426765926393815040
1424590429433909248
1462659140845662208
1433060587072720896
1430096224523218944
1416983468949401600
1435837458088796160
1428324769091358720
1426523715387285504
1426479604336783360
1472930523563581440
1429744555042099200
1459828526454956032
1449247611710427136
1429020205754118144
1461381952804507648
1431449920729452544
1396211743215407104
1414399170614493184
1463475951052886016
1449618082243043328
1439209000357163008
1433421605451886592
1433606069557686272
1434055574971314176
1438478945968484352
1430840917238304768
1443932573218983936
1438385422254501888
1433354150268391424
1404623623717986304
1460582478930841600
1452756121664430080
1445931084068245504
1433799628168650752
1426031349744369664
1472075822462746624
1347861228798898176
1430392842652770304
1437405699122733056
1429727894654230528
1403967847148130304
1422763175611490304
1430358212335738880
1465848348892549120
1428551882419564544
1469073020467613696
1425069015890677760
1424739468578197504
1415530813832122368
1429001832148307968
1443432569236713472
1465144702072606720
1432623077163032576
1425915132299943936
1445609467379212288
1423399361770262528
1405478778986373120
1433074727451447296
1432977268201033728
1448647742369112064
1443441220680704000
1426151410744184832
1430660385212747776
1424350019449069568
1443561250277838848
1416397509535043584
1426171025927008256
1429838506600239104
1437595635100762112
1443201720918544384
1443439791018700800
1453996415269564416
1436380015793373184
1432250965520834560
1450828455256354816
1427042120762740736
1465505251713175552
1436620214922190848
1421696131977781248
1398882814561460224
1415848245763272704
1423576043772813312
1423592746292445184
1452324990003654656
1428220405832044544
1426943197712773120
1414927768358252544
1447865830499254272
1448790822422343680
1414030758621061120
1427643551962341376
1425279510992220160
1422933843896532992
1429451777892487168
1437461799981355008
1444194164342607872
1425260067117363200
1462221521175257088
1414935530995736576
1427420115973271552
1440615820900532224
1447198532578865152
1416606029538680832
1476528418699177984
1438695070232834048
1438174547451154432
1442363647171305472
1430704739272908800
1449666653654970368
1406905896727322624
1349534080929435648
1430530722209562624
1449557155808301056
1389186763134959616
1420657819397726208
1453880566512709632
1416357789463683072
1428714945617678336
1443975386472144896
1431795398440407040
1421681271403540480
1432361535704285184
1432704780477079552
1448359700538429440
1423278825727684608
1424226017569251328
1433493779718148096
1430558084561182720
1420309067004669952
1424034980045279232
1435194161485934592
1428582840082472960
1437065740557828096
1441335673353428992
1442117113271885824
1442669377233436672
1427531552645287936
1438694998300520448
1441028003505442816
1442688220374781952
1451150042933329920
1453681122626269184
1456573701554593792
1424375232605790208
1442049122077331456
1429978019649658880
1444105019188400128
1429339348785197056
1427309849910517760
1426347053597151232
1455696573120188416
1429305005874434048
1436224881293606912
1450812951179390976
1426756772434374656
1416813182564241408
1428236127937302528
1440726922997092352
1440769313133117440
1417133602853195776
1423940601721114624
1429281051398971392
1429495674383454208
1427460434240577536
1389453489412116480
1445522728451149824
1426568778284822528
1450791031469862912
1439672475625787392
1451154264206635008
1433415487161917440
1428250650727440384
1438036940805206016
1448627979538472960
1443876222841151488
1433298149481672704
1431839900752506880
1428725582422888448
1431015653553491968
1444056617230635008
1440497811808677888
1441669602421788672
1396173476260507648
1436679756955586560
1426783609407655936
1349180500858998784
1426031567122538496
1435117205574721536
1454643994969853952
1422522235034554368
1429623866310107136
1432460480795140096
1428380050026467328
1431562222002577408
1431650822404722688
1437797896062001152
1402485567846182912
1438405424445755392
1432046668355047424
1427185319812550656
1429326799511506944
1433936173638897664
1434093155238891520
1426124692264341504
1427275772868263936
1462030017601236992
1462619500440788992
1476025044002213888
1389485143052619776
1389535015214616576
1442365714489217024
1430172847612350464
1448705888039030784
1424023935482404864
1426075035781910528
1438071043000705024
1433609918896959488
1398146662674010112
1445204412083826688
1451808723232382976
1426495433656786944
1430683528023351296
1439951915467476992
1406040209511174144
1432891297686122496
1408668850527240192
1425309616817139712
1450258905594937344
1430181155500929024
1434009178037645312
1436516684035022848
1426905624873357312
1429257065759870976
1436311459328188416
1350440654401273856
1460927487383248896
1434091362123595776
1439801719815168000
1454776133602488320
1441203197951963136
1441663766576308224
1437666196803887104
1437053307227283456
1425133415272108032
1425964872831885312
1426327915197722624
1426328302046769152
1408741809967276032
1384542820984233984
1406494279837511680
1448545975555923968
1427225923552616448
1414210164316532736
1433824851333050368
1428953087989878784
1430304210721984512
1425659099396526080
1426914651028148224
1461243476985540608
1435621821932441600
1435837554771648512
1435928082314002432
1445631902749130752
1428261728035299328
1430049755191681024
1431795016574193664
1453437128063348736
1461668499302989824
1412302450107768832
1364930983284281344
1383614399554887680
1429351692093378560
1431509929068662784
1437939788909137920
1444271826008371200
1431339025273556992
1431399393547063296
1426727726413582336
1469284157838684160
1476555810071203840
1427528925308100608
1439813981946875904
1425390987715649536
1447080320881160192
1416588469879537664
1431918099423395840
1443806571692126208
1445207385568542720
1431249017564909568
1442789547880767488
1415725076423446528
1430083308692525056
1446657965809811456
1413703510256877568
1425388603216064512
1427582263059877888
1427598364145709056
1427610471490719744
1427765491272015872
1434839333752619008
1414610393540947968
1424303647102410752
1441029194893316096
1441030309122752512
1429937915824508928
1427873734526836736
1436646902204809216
1448254534774525952
1459589857072746496
1429078149359280128
1430563411243409408
1414639562593165312
1475856899979419648
1442821466425200640
1452977447956217856
1431458327582502912
1476859161736482816
1463903420830535680
1424208335650267136
1423482847122186240
1459031980582916096
1445431594651553792
1392441592397529088
1428745111886696448
1456251837221199872
1436442421642993664
1418868164310536192
1411907624266702848
1432854533290422272
1441616629645774848
1391957180429922304
1410822327911149568
1415252407055884288
1438535545873833984
1426476086389473280
1459145841197797376
1422461688490577920
1433342989900795904
1433702786047221760
1433703050720411648
1434053832514834432
1443753694118383616
1430828472411197440
1426439046318882816
1429292208318935040
1425441769911570432
1431102031914156032
1439099542746505216
1428705300119384064
1471798424865423360
1430809953418153984
1433913199913435136
1452268637721661440
1429291399451607040
1429758478990540800
1415328165606477824
1412524313916313600
1417110567303610368
1431393536696406016
1429220548395950080
1422494930551808000
1421070534763159552
1441603941507076096
1449212938724671488
1424744449188405248
1453178124779155456
1430210470745559040
1396066243916877824
1425428980321062912
1427504920635133952
1427779580643876864
1424941497875529728
1438886559508434944
1440336411467472896
1430502165827624960
1428329175388094464
1429142732111446016
1449195847984435200
1446413619399331840
1431462638161068032
1429709242815041536
1431600189370888192
1432334722227601408
1447132208842502144
1443375269352390656
1426709560878780416
1454342519056060416
1430739167651143680
1426494212468449280
1394155678596358144
1426468029534146560
1424275826141319168
1430458041325944832
1438169738543177728
1438416878582439936
1416069489116913664
1422546987333734400
1436752546610089984
1444348354113142784
1432198019663876096
1429411643650314240
1439874674314268672
1426753411827961856
1427994956459769856
1428600070480437248
1431071364522278912
1431848555661041664
1420676364357836800
1436509865749331968
1453144934274400256
1428138647048450048
1428518348367663104
1431124336568504320
1432240241793015808
1433457698012418048
1349336275216519168
1350401586602803200
1426178496309563392
1426766743632977920
1433037922320601088
1432536604883578880
1456993874174308352
1456994072128679936
1433999780313665536
1349351880263045120
1428636815905288192
1425666872897200128
1416741133594501120
1432338933321404416
1432488708767244288
1432489044328341504
1432490557322895360
1432638918512447488
1432642520056401920
1432903248143257600
1446700356797272064
1426852469284294656
1426856300625874944
1426861792014204928
1433827271471554560
1441253716074455040
1456153869176557568
1459462527968964608
1429676246544240640
1430601280217485312
1424679114959560704
1431765581837979648
1426382590219407360
1424740455221059584
1471039770331467776
1433754142699180032
1436571538317209600
1452537945584324608
1429019214304612352
1428753179060043776
1418862440612343808
1429074040530948096
1429096802150608896
1429387657289756672
1443813534312189952
1438679038915059712
1428678497426309120
1426141832941953024
1428908429498740736
1440531961747947520
1441348147599400960
1441437290123776000
1381561622666174464
1444517901394857984
1389359048676368384
1435073134437093376
1429070877321089024
1433606671272538112
1426690867058798592
1429999353062592512
1441631168449761280
1428705336244899840
1448866604272418816
1442069608161112064
1435597357064749056
1429155484204900352
1426201607977328640
1430171237670600704
1432869945264640000
1430925856604491776
1428667575718727680
1394621091000184832
1423982143844331520
1460252473675829248
1409034459987419136
1419480669839708160
1468470482689138688
1445370300510597120
1449548397724114944
1429652149873496064
1462929459959386112
1438606178309705728
1439216895563943936
1439414943451779072
1432714559173894144
1434690773866323968
1429970003214802944
1473794590104637440
1428894098400825344
1427160611238993920
1456499862497681408
1415534042125008896
1415534672822509568
1435952747992342528
1428902002751283200
1408301716160778240
1426191745197350912
1411270729627181056
1430545470531661824
1431545252758704128
1443946626884648960
1350343991166861312
1429749179178381312
1437753672675459072
1430454933644451840
1426141834720415744
1454777385497206784
1351169015415189504
1458982811520552960
1436515070381477888
1445912410850615296
1426370094276304896
1432622543538569216
1422558992434225152
1455750351269687296
1467139195122569216
1431209680508833792
1448443263149432832
1465222470512766976
1435564647218757632
1445605695601053696
1453947416860770304
1429668969410043904
1429781481119838208
1389044848062177280
1435893454890954752
1441390211292807168
1345928707802763264
1415674272861757440
1423277247641776128
1460582508672679936
1417132316728590336
1397212047323041792
1397503372668792832
1431543767102754816
1431626821519347712
1426458462171500544
1455424752164564992
1426105267716911104
1430681038536073216
1434725769775702016
1349312356220760064
1350036495378259968
1350040317580361728
1447792827149160448
1450621646977441792
1460450060072677376
1433364200739332096
1444199646042071040
1423229555704098816
1428204407401766912
1415666893302628352
1429055823028711424
1440996918302150656
1449286766481969152
1417830868937183232
1419600822669770752
1426170402984718336
1461769736119746560
1345149922740355072
1431840941300617216
1458273065448714240
1412645186493063168
1430533609828405248
1455526810599534592
1422355145426313216
1423421378112356352
1433783183724539904
1416389228502556672
1446507043473350656
1444883843874320384
1436093816314884096
1424254840578797568
1435779097657970688
1435949754983149568
1469580305132445696
1459171475005444096
1415549970002812928
1457889828461182976
1427842184670179328
1348860520523300864
1476531359233417216
1476545770996187136
1439006621514960896
1430399445636550656
1436527449857134592
1426837360008855552
1425799044866007040
1431107164043563008
1415027880170377216
1427951793128935424
1428180889188540416
1428263902073167872
1435478184275759104
1427525391862747136
1429089523799969792
1461304530537123840
1462076388186288128
1426883274274578432
1425793689826197504
1459899313627140096
1412401750338936832
1474429179126902784
1431875810080661504
1412398887399084032
1448929046063058944
1444111445130575872
1427127608676798464
1424821992104988672
1434084608014897152
1438481567379193856
1435118949813796864
1453969313438654464
1439211894401691648
1433960659952095232
1444116815630647296
1444208061279727616
1434736677486952448
1425804521968529408
1444908542343843840
1431981929902055424
1446425185087676416
1437054154128564224
1443982551974961152
1450777830325821440
1442842789033644032
1474390730101518336
1476353911124480000
1470286960782569472
1446487266646364160
1439599387538190336
1427985662523764736
1429191071804784640
1397135708515487744
1443678077247270912
1443679358183514112
1425673401717313536
1425481674729541632
1415701906152845312
1446632649859031040
1422880249155518464
1432336735166365696
1428515552973131776
1435478438748385280
1443857548126212096
1476699824816754688
1402547250119647232
1403552162332901376
1436188816281202688
1453977549537636352
1426546242654326784
1459364394144448512
1355702432999727104
1397275744875679744
1437261514520498176
1429058471404589056
1421394713039409152
1431251654238617600
1431447816526651392
1441603969051082752
1429308077971410944
1434031359664685056
1406244181974999040
1400786447720861696
1444508819866849280
1423723550918070272
1442295736092094464
1443960027601981440
1404830452926468096
1349767726131240960
1426444323252412416
1454088756441485312
1429136232622084096
1430885185596182528
1443520703039295488
1448992554901393408
1449561126883061760
1388144597151338496
1431507945859129344
1415641000744132608
1446146401755295744
1469687130498613248
1472537938357485568
1476162173399298048
1476584866879721472
1476835509741621248
1427820500114235392
1428622345485185024
1431056249626382336
1440656154191745024
1441326489945841664
1429090389697302528
1426509178084859904
1426724422275067904
1423210356986417152
1426510335129780224
1425805319213441024
1437290642732814336
1448667495544459264
1369229128189239296
1428286703232425984
1438402358078173184
1425644331315040256
1425644820345675776
1427131223520940032
1433993029400940544
1431117933531394048
1476538133743235072
1454021412239204352
1429103722487898112
1437980716826988544
1443495492718006272
1417511352843653120
1438003402697437184
1423932149258850304
1397438783608422400
1442116004696317952
1426370822130728960
1426743701166903296
1427063568826920960
1430021835526082560
1436473369503801344
1431302073681801216
1438973126298062848
1439147143906807808
1439151447027830784
1440941279928455168
1438799534386122752
1422810331991068672
1435738772704940032
1435866942473048064
1436149781588426752
1436208532718718976
1416220388577595392
1349331676518785024
1370036651532062720
1408500110267498496
1429102967383203840
1424491019253424128
1449352042254721024
1431272669261938688
1444827654461407232
1446413035724107776
1416343419098521600
1453783841970130944
1432291865223577600
1432745253593763840
1436477307657486336
1465855807191351296
1413506012565233664
1428672779012902912
1427100122467344384
1432202087463542784
1397135941563600896
1432136225712840704
1464524395909505024
1426478043845971968
1400613098742898688
1428507999463645184
1446605060931088384
1459520341387079680
1429097463613329408
1428841795761238016
1425794272050040832
1458116767989977088
1399994957578919936
1427854598828527616
1426402813827895296
1431260269552947200
1433093775358758912
1429678933876768768
1429870671564197888
1430174914556932096
1448777242905964544
1427962826635677696
1428580414902337536
1428934612152029184
1430296653483806720
1430547172932546560
1430853050214748160
1431179695073099776
1432687679490068480
1430052617313419264
1430206443479724032
1430751050307227648
1428738701614485504
1370947585951723520
1423706737148837888
1420058552236863488
1433432684320022528
1426774409067450368
1428707499448750080
1438414500126871552
1397119140939255808
1400675057089728512
1444910309827743744
1397859185522528256
1430679443777884160
1432868663015579648
1425017040654331904
1438492291266584576
1442051520938213376
1425826924236967936
1426714137522884608
1428652611364802560
1433592309409411072
1433711804283191296
1414497768681316352
1394976728808837120
1425786377279471616
1438917947334873088
1423619457008607232
1423925957736370176
1424226275988697088
1439094311535013888
1464499739722870784
1465102642393206784
1429082562320760832
1430876019506880512
1431205732150431744
1431628145648537600
1431971540719915008
1425330385961971712
1446820262574395392
1409009160298004480
1407711277225549824
1429264834110005248
1345218823939452928
1445003789522522112
1411146558003838976
1404716754509565952
1441554924530065408
1430137023168323584
1459601369166319616
1476143226234888192
1441654474783682560
1441789657205776384
1420545708961124352
1429736595561750528
1410728392765239296
1439216839674916864
1435470822064332800
1408126338049863680
1430414352557907968
1468418360220131328
1462116761168330752
1430794329883242496
1445330819304673280
1349687699112828928
1462014786242113536
1430069983669673984
1444072225003302912
1440208910464421888
1395973670930055168
1395996090663534592
1452743084119261184
1430096253744939008
1443404692009013248
1450276026450206720
1429013000770392064
1427126795480879104
1441175171772022784
1441181393891909632
1441181815738306560
1441182279900880896
1421080005644222464
1426754576347131904
1430129729386868736
1434449960691404800
1399521074019139584
1404633160969719808
1428973085881864192
1425684592929898496
1397104627766620160
1435615674412331008
1350089653810970624
1433281764856791040
1476417468226695168
1449611325378744320
1441686248406409216
1396851020492247040
1444239169300033536
1427239877997850624
1348271688081764352
1433753385321172992
1432204034073513984
1448488853392613376
1429244745407033344
1438276598902374400
1432335891280715776
1430098019123294208
1431544824424013824
1422322144185249792
1422327201450520576
1428894246501687296
1450428927227228160
1425700948991627264
1430309627359424512
1425820121109467136
1446878791649824768
1427853207028465664
1408285033048133632
1476423469105500160
1454358571911503872
1414927785123061760
1456173273771700224
1457598923367874560
1448824555569516544
1414533460157341696
1392486621430300672
1442443699170938880
1422725185715589120
1417149989369745408
1439375788554420224
1443940761934839808
1395334038404034560
1410107368893915136
1437022392837021696
1458377264215707648
1440375327734185984
1436968201103896576
1428538001181732864
1431495196789784576
1445925829016309760
1446057647468269568
1436628843192676352
1454712944734863360
1430133048641654784
1443161553415536640
1456538684157620224
1446461963895128064
1411183125292482560
1476124197768216576
1435757329291440128
1445717432232935424
1431576990314729472
1473640345686577152
1437604487145811968
1436298618537791488
1448830200863592448
1433435354137186304
1423611939201044480
1426124206580801536
1460761003579244544
1470059020002103296
1445313350712262656
1415250955101085696
1436944241335353344
1436945639477219328
1426725281058852864
1431804792104308736
1429021883853201408
1436891771942813696
1424229483406499840
1426911766873735168
1426311033052831744
1428742851978878976
1349303315612327936
1462398118020845568
1414847568899575808
1466299596909383680
1425021860291305472
1436727964628967424
1415691264301883392
1451877263197175808
1442717848288198656
1417311603465224192
1424268165182226432
1461277145708171264
1473898410046492672
1447775667236470784
1424026386134568960
1466436291827060736
1450042995554742272
1446382535932452864
1427300598030815232
1441789508610002944
1433272675233718272
1433272874702303232
1439939164045074432
1440224988531806208
1423794320981721088
1430200395729555456
1430203688392351744
1432308707979771904
1433934775752871936
1441057501982572544
1426379498258190336
1444879632075923456
1444883781832175616
1432317437580484608
1416285712391888896
1429400992991219712
1450103407797149696
1454299655617929216
1426793046205554688
1396139938106593280
1431047423128788992
1410084480350441472
1434012002733608960
1389429163883257856
1417073337159675904
1424030001029029888
1428559992081113088
1460221474942296064
1460558060066246656
1432598103094267904
1426918030676697088
1432333069768298496
1431522473082699776
1430432256342982656
1397843553640873984
1412322126284029952
1475778472119189504
1475949007226621952
1475971983284137984
1424604763371364352
1428158978861584384
1429286271386472448
1420293480526454784
1424037458342076416
1347070507712090112
1426846028892753920
1425632713483046912
1425716788675842048
1431609498066554880
1460801820872175616
1424920017590579200
1435786952708550656
1427087758342897664
1431654684696059904
1441015406588612608
1446329855012864000
1426359228990562304
1456441384089448448
1437958809167618048
1405117910385823744
1432491970379669504
1427112477838381056
1447487391313195008
1423242164578963456
1428761015823437824
1476126310820761600
1474696404647878656
1448144477239975936
1415664725925396480
1428035104224382976
1457326921969065984
1350632483478331392
1416386214836391936
1431840991581851648
1443520801571962880
1451122601208680448
1410371974560325632
1446686127482494976
1442049268932440064
1350744391581777920
1421150888756842496
1395341757760475136
1426370352280526848
1431925561669013504
1461634605522378752
1445987563420880896
1347307430430928896
1397461484964237312
1424922699638272000
1429423585987227648
1429624573029351424
1452065494127628288
1457353978069405696
1425116158714208256
1439451047672500224
1418452746491994112
1436896955926339584
1449200662391099392
1460198109867175936
1427467668043419648
1431187280257904640
1428297545785090048
1408760839058825216
1430511070163062784
1430674019464794112
1437004414934417408
1438175213313789952
1432170811155120128
1439142956988911616
1440990499372875776
1415991622777544704
1431833965254496256
1461203167949955072
1451469681420746752
1446765379963932672
1440765299314204672
1447512704546054144
1371350312863211520
1436267548186611712
1442667181091659776
1442667708462501888
1442750970786566144
1442821994571976704
1415948486810341376
1416020884234543104
1357624320973959168
1472137225479483392
1431581676488908800
1431167881014747136
1443943802352193536
1452836317335670784
1423159338063917056
1431452577451823104
1431495921909436416
1429315409199570944
1426512403571699712
1429742080771772416
1412100186214572032
1444615444342607872
1459361420470939648
1428696461089284096
1429025454808174592
1429277270368133120
1429650797999001600
1448160935906983936
1427265673193877504
1433523819294060544
1416312907499986944
1446314569559805952
1446668562408431616
1401174652714577920
1349203320531947520
1364599747017732096
1428266543293493248
1433686526769070080
1397497369638313984
1440356037983277056
1431379714887667712
1431380097303412736
1464528221626531840
1431165208991453184
1432146843689885696
1437782780696535040
1432629829409464320
1427545209739440128
1430389654977536000
1433805118558724096
1417695194921672704
1420239263841415168
1420239266655838208
1431549154803650560
1407877646327771136
1443028948019859456
1432283161459892224
1439783496730308608
1440070066712702976
1434825957479616512
1441511378183880704
1473843758131138560
1439830597044559872
1440939860009754624
1427060194979110912
1435826610020651008
1443521198353043456
1435123610272755712
1396454494892818432
1438737324624412672
1426358340506906624
1451545418425266176
1428359405918060544
1440632579397279744
1429404872470798336
1430725101369004032
1431147098141978624
1428202502097227776
1422862968526491648
1430250564596559872
1389371736060153856
1426810290193141760
1428252059904581632
1428959754878029824
1428368058427445248
1428893518668259328
1428727790329757696
1428865099431768064
1463564731717808128
1457621224591290368
1435949011962249216
1417851413426630656
1431036764781649920
1431102343366393856
1426250322872209408
1436665266000125952
1428184309622460416
1463175468476252160
1426314564606431232
1455516725898743808
1427248932137037824
1414587062741700608
1427639433986256896
1428957665611288576
1430581346540220416
1431809242185420800
1466756671238144000
1445985560699412480
1476616439343685632
1415636864006967296
1415645958742831104
1423423703161839616
1440643956396605440
1423612532699262976
1428768075868884992
1428244695570780160
1431671870709927936
1438345236615294976
1349959502720872448
1428880597393371136
1427958935818936320
1425780808699191296
1426855240972652544
1414108325264777216
1443618587072077824
1425609624099561472
1446304089323622400
1428669263204601856
1440199626842251264
1444479302855102464
1427872345960554496
1349390063923183616
1440235623785197568
1424326616587505664
1430142119902007296
1444337038002569216
1432864505252380672
1426055772388040704
1445911651207704576
1446055277740974080
1418507436491563008
1430920920797880320
1432512528215461888
1456952137959632896
1433681496506716160
1429086695429791744
1432538595676418048
1349907232033370112
1449326375362445312
1425379213792534528
1428891322404851712
1430869386026381312
1434499357064130560
1352566171342491648
1434445845961736192
1442791087559507968
1431402667226640384
1445581520312303616
1426721188030533632
1431617322289033216
1433615202671497216
1426682905523150848
1440493532016304128
1443897751217917952
1431897327585742848
1433458956643405824
1426595987481513984
1427919858088382464
1440132616791814144
1427778905021194240
1434060124277010432
1476076666933764096
1442065475442118656
1429764269080342528
1443082384434360320
1460278838718451712
1440792652044062720
1430473426444066816
1394228487175639040
1476145837877063680
1410621943405899776
1442005840647520256
1431642635584737280
1449017292306612224
1447899944803700736
1411236805609881600
1428871229792931840
1429273660309708800
1430553296922562560
1424742032732422144
1434489294500990976
1429966696639471616
1431406035298709504
1426538758065688576
1426461800896237568
1428938871060852736
1350039538010230784
1437248660195004416
1398105362058801152
1404589534688337920
1446960724631113728
1441302768988217344
1434887412275027968
1429315524496822272
1429250631399706624
1439900308197425152
1416364796237139968
1411001273113927680
1428659561125216256
1428623145796214784
1446314009611812864
1474227376150048768
1417320981849251840
1424661351075434496
1431060750122979328
1449686356679016448
1456546879450222592
1456547022866038784
1455734504652369920
1414012085449609216
1414014102817542144
1466707648175173632
1413832261422616576
1427111917835800576
1469826755632398336
1451960370881388544
1429335108905955328
1428999581765816320
1429684736289505280
1415312581976236032
1455497513385881600
1408537659908231168
1445176767480623104
1447450429650964480
1433701815963435008
1388723901916598272
1388746805580423168
1389601014391578624
1449561375261347840
1415945810777280512
1473713696807469056
1446413474590965760
1462812293939417088
1470919029304946688
1421022283859038208
1425792145982513152
1426905081664851968
1425035484489609216
1430181344806572032
1438821045054496768
1423619726035460096
1448461129928220672
1425291148583530496
1443139596015992832
1457043577666609152
1441682252555907072
1416226869947469824
1348831468173225984
1440145687664988160
1449666376122048512
1424022608119439360
1425101687342174208
1425803644067225600
1435566930883055616
1431166363033210880
1434505896609009664
1420177932127924224
1453647107642904576
1469009165330706432
1469100752589123584
1426520434997035008
1430056056416182272
1395667646910132224
1395670064435658752
1406845262723571712
1411888996502806528
1440665571612258304
1437438726498521088
1440199618092953600
1440205229857730560
1450278369195479040
1450324404349509632
1425245369718374400
1423212937963991040
1429223045378363392
1477055679240159232
1430859218790227968
1428850938379259904
1473881101479284736
1456259419046506496
1420248860677480448
1458232767943045120
1426476440355102720
1445930255886082048
1446325516177338368
1429050258055581696
1429632019026173952
1436690047361683456
1431515992937492480
1469097717905256448
1427603543133876224
1436210593963282432
1349383837114007552
1441360321780674560
1433088743695470592
1441268873047597056
1458402976180027392
1425079089489010688
1453375084471599104
1349770631361949696
1416035353819942912
1435261949881700352
1434122677845774336
1428645086246543360
1435359427356356608
1435895790040272896
1445731997935038464
1451644715649024000
1393120854846803968
1432845814125060096
1476565139948126208
1439070376923844608
1436322319232765952
1356508999558942720
1428934230071857152
1429412067124027392
1429419097637355520
1429301541433868288
1429827821812150272
1430154152097718272
1433302169931845632
1457103856073121792
1468544882306269184
1397473976108998656
1431531792926867456
1449550445693657088
1429103335517294592
1433068894084755456
1431185570718371840
1424745652177620992
1425376209613905920
1425378038787624960
1426054939080413184
1428977189274341376
1409682682842279936
1399226736579993600
1432004474449526784
1433081345899577344
1427609769976623104
1427611584940044288
1431275849941061632
1436475270551126016
1423563963032211456
1428505419798835200
1438656690124062720
1399954391319281664
1449729856871100416
1431951716283420672
1427282306708905984
1424723002613141504
1425049238757646336
1429575372534734848
1416225549542850560
1443893221952667648
1428603025958916096
1437006745306423296
1454339667684331520
1430352055147790336
1413813442218119168
1430141616245727232
1423671548641120256
1444532806978129920
1431620833017880576
1449127669694562304
1450122369087926272
1345304187056377856
1425871585919963136
1433327366869172224
1473601686568517632
1438758271788060672
1396281273312636928
1425785670287515648
1430838218266537984
1434225390461939712
1426371113727062016
1430904223953080320
1431372145502789632
1431206128302448640
1442361345358237696
1418399109778591744
1350791426687213568
1451860125858230272
1456225183245561856
1429590341804384256
1427311204230254592
1441271271224840192
1450999282484449280
1474337236392898560
1474413070680084480
1436946917263556608
1441002160213278720
1439459101369516032
1468422114885529600
1449196987639734272
1428615180267651072
1466654338315481088
1350233629662670848
1441220072001785856
1395726745324580864
1406220954708054016
1425394823394037760
1389577528663105536
1413733831920611328
1441127570339098624
1437554069908848640
1434355725015216128
1423817964306919424
1408629199191953408
1471850071578738688
1428875238578679808
1448113296150650880
1426599182719016960
1426011369824919552
1430762023080534016
1434829848870936576
1431508115430645760
1428389539379224576
1433468299388485632
1437030437063327744
1437031214565580800
1437032070186881024
1430805203410845696
1443857306374979584
1397426137211424768
1426008822821265408
1423828904029003776
1423882032480874496
1424321142337073152
1452606949090988032
1428957563219963904
1413743497216094208
1427965867858423808
1427966015078473728
1429423075355889664
1428331026477064192
1349753440797220864
1435508674303123456
1436275970722328576
1436639421873352704
1436643487835820032
1431425269743554560
1396822404916072448
1436227616281825280
1432270598651056128
1440859370087063552
1430117681533915136
1430719507077558272
1431199924629110784
1427542098702528512
1435924605500223488
1448333064971554816
1352159955822891008
1432307458274304000
1476003502727987200
1346807417640783872
1347440989141659648
1425821218024742912
1418183172349566976
1430137198020493312
1432596758865977344
1427463188136693760
1425315307313274880
1439765058079264768
1456296120028524544
1429426999529857024
1429043718728814592
1438696016560095232
1439937880932028416
1441678273281286144
1450795129640419328
1440585641134231552
1475673148611727360
1458802958582247424
1430366982973444096
1433983298309484544
1389045148319842304
1428386856492670976
1432484463150133248
1430079659878666240
1430345982575661056
1431381795509968896
1438499737053720576
1431647698310942720
1435405661228044288
1408726120300638208
1405049617792729088
1423991612200284160
1434550638495473664
1469662044613869568
1425008440083042304
1432703762926379008
1447808060609601536
1433729905104019456
1451885205396934656
1452128190638395392
1389524130798587904
1426169322657914880
1430184023188414464
1431472179632173056
1448284768433364992
1456432655361216512
1431348283050323968
1437298585125621760
1422900016901885952
1467664891418869760
1423441614605672448
1434143093012402176
1462056491666395136
1462384813164224512
1430337872276557824
1435890157903704064
1436329178433867776
1444921156557938688
1454350426850021376
1428913319037980672
1476781314892177408
1476824939525296128
1433789979793051648
1431550540995969024
1422836070664708096
1428879442605084672
1437020718949040128
1412260121544122368
1432161845561942016
1437221633786138624
1454659109379207168
1434757799674662912
1420482967613239296
1433272229106696192
1439216900731334656
1448750737677185024
1409528281272045568
1396345070492651520
1440584440690868224
1468214698323570688
1430855631854968832
1430472952470937600
1414385624547610624
1422407515447336960
1390762642550059008
1428338554334220288
1427252354865242112
1425700669697060864
1426345084170080256
1426595463344517120
1465626155906568192
1418842837907648512
1415187715188953088
1476878383019479040
1427834498813595648
1443088187442679808
1444630210746339328
1432289582993735680
1426844599897575424
1420391456078929920
1410946301735276544
1429815561928675328
1408094628855750656
1457353284470013952
1460376433298075648
1445403986438377472
1451323521942974464
1442349647956045824
1430548081565601792
1427561885864394752
1461989589426466816
1464389350657982464
1458469847306625024
1428921948394835968
1411302031499816960
1350304456840134656
1437906523523407872
1434382867740561408
1446830707808952320
1446286827359326208
1396126406346694656
1429613829135081472
1425226309081329664
1450922609789456384
1436152031148851200
1425889138809528320
1425122619058135040
1425018729436368896
1443931620151476224
1440448925891137536
1454787196204957696
1435605200622870528
1476369893951868928
1440357012697608192
1444920205856051200
1474961148562665472
1444245599524560896
1451172714434076672
1428027951451283456
1434686114019700736
1435779300599353344
1451581331230449664
1423398014597701632
1423398396136722432
1429400018008436736
1452611899082768384
1397396790035374080
1417428623229964288
1427064835284422656
1423712697447718912
1442427185772462080
1432848768852844544
1349288260174954496
1424887386027171840
1425634079035170816
1425634507634319360
1432640179567689728
1432857774782828544
1434447220141527040
1435912075277000704
1442683454315921408
1449558968464932864
1448909693108187136
1427289524103639040
1417454274599002112
1426114001222529024
1423281271623413760
1432512838199767040
1432523397716602880
1442310947062775808
1428007154888241152
1431241348321927168
1432865109030817792
1424049073338806272
1428723417897857024
1443947536549511168
1431491294661001216
1433760818521206784
1428983323091640320
1349365550716219392
1426671436228222976
1388862386006728704
1426087720682594304
1429031879190093824
1473188607045160960
1476476061588226048
1390090663782326272
1476879558863249408
1435423799357296640
1416721210008735744
1397783352770367488
1395854325767831552
1421051149470244864
1453992043043115008
1440306494713389056
1434338444256239616
1438159469137973248
1429073950156345344
1415363411760742400
1389511949168398336
1396114017538609152
1444989456184864768
1389947069415137280
1434418959768375296
1418557859743211520
1389554255132987392
1436602468650024960
1425074698379882496
1398058545577271296
1442190119499223040
1437011487034265600
1432636848799510528
1476541557230608384
1346697490687410176
1441630900282789888
1455529161989132288
1404816107794583552
1430675328385486848
1439643925740810240
1429859232078176256
1451442394595934208
1440311181038657536
1429272265942654976
1426501067219501056
1394222129856475136
1428320602721374208
1414751085063925760
1432627628951756800
1433367299847647232
1422357587274600448
1471304347166273536
1426200897135288320
1438044485414387712
1451417268269699072
1439170235362263040
1428855279882444800
1437552921583833088
1456763589281288192
1470754025595305984
1421014821856710656
1424306032851836928
1428973833340346368
1456513982341136384
1431088139867541504
1426493553761419264
1349330963612925952
1455411964369256448
1432666487639003136
1424660984971419648
1447790241796931584
1469628562819141632
1469640087398805504
1447781742572498944
1428992071734489088
1430791727292444672
1476884138212794368
1428769625047584768
1465335636030754816
1429739950623236096
1433150378191716352
1425773107231350784
1463324857786007552
1441792439002435584
1421834852299464704
1429021913708326912
1443615059947577344
1434014523644514304
1430441716381675520
1395968684665884672
1445920592473956352
1412360179639717888
1429041690011049984
1426204176749522944
1389224234262491136
1406195766763290624
1414484726438449152
1395238574883098624
1444980275058864128
1449296282023968768
1475714731990077440
1467839866821955584
1397091427180371968
1431837169023262720
1425316109691985920
1427990169060216832
1442397326509629440
1429042695792594944
1426883529246265344
1475974152049737728
1440327279691722752
1476169122379550720
1426426226743250944
1429021196914356224
1389611726228770816
1456254426658738176
1461184917535006720
1436889293515984896
1430051545446420480
1432965319270621184
1424662683039584256
1424743802594496512
1425632148698980352
1424579392794021888
1429438573929897984
1415310526402338816
1426039597125955584
1431769229842255872
1425220391652323328
1425347497359134720
1396637395336921088
1397545120719794176
1429302254482296832
1406855177039237120
1414640122918809600
1416780320867864576
1431392542780579840
1461413851044319232
1440471143127805952
1432879671108980736
1432880387009617920
1383327860308385792
1350726236675325952
1473596593454473216
1440294337636560896
1432940390575849472
1426601006607986688
1449356513538023424
1366666499847376896
1417337990674673664
1423471836633866240
1437430056658235392
1427553202983948288
1456212962591444992
1432180829938012160
1406256606371663872
1413482641534328832
1426539571219550208
1430873381944004608
1429791264757534720
1429792394682146816
1428525046625030144
1440947248234258432
1459440619219140608
1452560965212327936
1435639530569158656
1443213053730770944
1429756975269617664
1434126484658999296
1434346261776252928
1435874454119202816
1436405242522849280
1440690123641810944
1350079976276516864
1431497428604112896
1445339708926541824
1438746565137420288
1425237060231729152
1418833130950103040
1422047963275137024
1429842872484864000
1427433909558530048
1419619416774352896
1398149282352402432
1431969996792500224
1424931199475077120
1344957550983139328
1471353616086683648
1427988477837135872
1443367236488499200
1445426897010102272
1451391604997062656
1402067092770197504
1437255445312196608
1430141682725515264
1430339261069332480
1399562160032731136
1428242137024319488
1425382043060346880
1388852312190316544
1466787431563235328
1426435575469395968
1426696776837337088
1424671735635345408
1429780003038797824
1428341203272015872
1440152876735627264
1435798859012214784
1424064193599217664
1424607939491340288
1429997552787542016
1445076475133108224
1434119032823631872
1429774669821792256
1430710793901776896
1427802759013625856
1428639924480221184
1465943980323983360
1435818121122574336
1453352223182757888
1429258511565787136
1426144305131909120
1431738130889986048
1432367892738215936
1473320889429094400
1431719724098879488
1429971735105851392
1426912936371449856
1429692331519737856
1429884180624601088
1430043479032307712
1391610647071232000
1431071806610284544
1456890124789243904
1350587950636048384
1429986983791665152
1429618966767435776
1476852000981618688
1428347066879676416
1452613538632011776
1417048649406636032
1415989094765658112
1414979179670433792
1434385719280033792
1427241189950984192
1427633714922672128
1389386117548429312
1451519819510005760
1452574448670756864
1463489081787117568
1474551139936833536
1416662268331257856
1414111151365918720
1423578425076244480
1396312906883493888
1426106690290655232
1435391730728128512
1389574860540551168
1435325888204193792
1425797985267437568
1448900570815733760
1396830913250566144
1408710594778128384
1415947712697016320
1431617146988072960
1391585464574898176
1441041530806947840
1418221589351452672
1406462191138529280
1440465231700918272
1433263007161720832
1466637703059886080
1430490742804209664
1439048404311547904
1425004035023638528
1409187929625300992
1444550594341920768
1439248212368396288
1420580641259679744
1429259276883697664
1414567972748763136
1428639964481212416
1462976056801968128
1441563883253108736
1396640655795834880
1395319794602156032
1425267374505095168
1430432587407708160
1396372070284468224
1431150076458516480
1426446354495115264
1429804775772545024
1429282678122024960
1429640738564833280
1439561921183698944
1455842051740749824
1435812585597595648
1419263106245533696
1430865685631045632
1427625864037126144
1428391408444997632
1427278270387548160
1430877124290744320
1431219511961686016
1466572477807484928
1466696754745675776
1467101341176582144
1421262659798781952
1425870458809774080
1429307340298153984
1430295079306989568
1456221231770791936
1434326180128165888
1434484197092052992
1431079490357059584
1427995223305555968
1461091057454649344
1419255672584040448
1416932602074697728
1448178741239185408
1458430741956612096
1430124416340430848
1440588205527429120
1429770103810248704
1439455709834342400
1418508730354651136
1431205485588353024
1443962234489638912
1390161881055170560
1441699322068799488
1442107138642354176
1476001015061094400
1392089903312240640
1451697306927910912
1463150913049169920
1429398600946130944
1431595074773655552
1431194040536420352
1465994399922339840
1409164170369458176
1433785517796036608
1434130077814456320
1434134286999818240
1429014935275642880
1438333803089432576
1436930291784839168
1449001118650945536
1392861144344317952
1429618502344736768
1390059130505760768
1428163294561452032
1430458091187826688
1469098686177153024
1426015093758722048
1442640548725084160
1445217119252017152
1430156836989112320
1453002708420636672
1453207862176407552
1466421042491142144
1429427978711175168
1430380176270000128
1432153664081125376
1453867138058358784
1454101665913597952
1428656326050160640
1427319428455145472
1435536120725471232
1435178493847822336
1435840421318443008
1427546183308779520
1423071347446480896
1415901102973718528
1417161574146461696
1426754574191271936
1447853119518359552
1461920513341546496
1414479941635174400
1416590099286958080
1435283035088293888
1431493599078666240
1470818610595577856
1430085351985405952
1431533705156169728
1476353501965946880
1431592879189680128
1415957887969419264
1431157109794635776
1428528874283945984
1432934729544650752
1436947374434181120
1426372107554869248
1446062085020930048
1446064622641897472
1418191530444005376
1434841686505521152
1427969868284891136
1430826182853808128
1406819348115718144
1415236582093647872
1429256456927252480
1451751141214064640
1435824619668213760
1417522900878331904
1422510566258528256
1436706871335813120
1437064319754067968
1472332449333985280
1413732552238501888
1422732288761028608
1446384594299736064
1430351518276808704
1430425086150860800
1430723584998006784
1350077566023974912
1431148125595467776
1434913304753754112
1455537204558589952
1430116127858827264
1448616646872952832
1416705757345628160
1426529944448864256
1440042355445227520
1431540120964919296
1440504115465900032
1423623765183778816
1429619769922048000
1476856015660355584
1445731017180868608
1423927400035848192
1431417452831731712
1419157785401430016
1419871999556419584
1440095902882951168
1415284898663833600
1400658146142547968
1454032103482408960
1454555937461522432
1454813206594027520
1448622106640453632
1448622459817631744
1432292901803872256
1430542851587203072
1422000870393221120
1392513635029721088
1430797156722429952
1427171670494568448
1431933325535432704
1434487236121149440
1464172199862943744
1431670641615196160
1405423310976942080
1431712400609189888
1427512301649760256
1426202279871356928
1428279178093228032
1467446537672298496
1422907439859470336
1414458577473835008
1474409459577356288
1389790861186060288
1366707658997198848
1401030425598779392
1439451293353799680
1398112918382596096
1463131622983622656
1476409710106464256
1435885535453585408
1427820727156187136
1429046369268879360
1441027988913459200
1440327302202626048
1434373384016580608
1442278083331969024
1450680040589443072
1430001765202628608
1440614160367194112
1454008462048780288
1410452294500372480
1445343281324314624
1434110399440322560
1436557803183697920
1441389677383090176
1403578107781554176
1431537736192647168
1428568421789102080
1451922482227679232
1429207646700113920
1429580319196258304
1429580997855612928
1422540953043099648
1422824393118412800
1404753220447047680
1455720183872458752
1444698345117675520
1445549266382962688
1431175095368572928
1365634742754836480
1433806038298345472
1432229650080485376
1432925784876871680
1423030909649883136
1435095441658368000
1435574243853438976
1425803723138162688
1430507466899419136
1427487637326090240
1429080067380940800
1428472382340042752
1428559374394355712
1427825234330091520
1425049011069747200
1428887195654393856
1431170144126980096
1425060649114095616
1431774579823833088
1443963633101279232
1432786380153786368
1397462312223531008
1430716757593841664
1429222803769729024
1461855797617446912
1406098696161267712
1430130739148853248
1424374692161355776
1423666139616276480
1431481895389315072
1444914971813482496
1467047360102420480
1433566038352805888
1443590112420319232
1453651742768308224
1394211737277063168
1365153247955017728
1458222405843763200
1437090882004471808
1430975109238452224
1451749232293994496
1431219757399756800
1422518542075711488
1439175686191661056
1434114592280510464
1434401545781604352
1431928532075048960
1451385188726886400
1464278021360132096
1349036414151741440
1417117982069723136
1433776291006726144
1433434823180181504
1416446128401174528
1423939837028044800
1431123449062199296
1433419650457501696
1405234763720450048
1428567389617098752
1433996460039630848
1423539072128090112
1422494151841443840
1428615904359698432
1436261623027494912
1469131181614501888
1469138949104824320
1389383194978361344
1439148934492921856
1439149381945413632
1430753024998207488
1408959736746110976
1397465920742694912
1425874271918694400
1460594869127114752
1419167506543955968
1425694967708622848
1438938119416389632
1447808719438290944
1447985751791058944
1437101034602524672
1433320782835294208
1415910132773359616
1456961124935421952
1426418180419768320
1425439970307624960
1430852323316625408
1428652606323236864
1430371147980304384
1430530047962599424
1430531431827005440
1430534385166471168
1431475747378524160
1426676817226735616
1430512435069210624
1424558498197635072
1439750359921037312
1428155434859339776
1440589609465827328
1436260703287922688
1431471050911412224
1431393264167370752
1435291748368936960
1429066509633015808
1432873892008189952
1432896605313634304
1445869319871627264
1350733256983941120
1422186471134437376
1428912051171201024
1443947312540123136
1440523377186201600
1436674697098248192
1437030435020697600
1428644565590765568
1435415420551401472
1432111785226555392
1417470467007401984
1448984126648770560
1449247315441577984
1351145082326577152
1409081216431579136
1424648766989082624
1424648769883172864
1427562884620378112
1427636154262818816
1428357891275190272
1456550938970181632
1438760297074872320
1439011494029455360
1432700998636773376
1428866519195217920
1414539958296080384
1416663889903702016
1415113562356211712
1428291909919801344
1429727352720826368
1430869540947124224
1433923609483890688
1434100803564756992
1345154493957033984
1428158504552984576
1448137721411633152
1445646842604101632
1440128041162657792
1395283648585244672
1349357376906776576
1445716535759175680
1440635272077578240
1428389938471395328
1431221562926006272
1431499309690720256
1437688602675146752
1427647559665917952
1431204381983002624
1444879642456850432
1422179891483537408
1461924427604508672
1476700303068065792
1444496722424598528
1471679793821147136
1444203994176364544
1414602074029920256
1426025517673635840
1465538328376143872
1440694822700867584
1430847199399747584
1390421727885156352
1430374099155443712
1431125871901904896
1450033447896961024
1456405541165486080
1434477160643784704
1455923379706290176
1422341716779028480
1427474131004526592
1429117277639565312
1429117733690478592
1356888835297136640
1417415238970843136
1426874845250293760
1423934232905224192
1432913368759685120
1433831988541079552
1425497766860451840
1432373057537155072
1432791245923840000
1436499136958763008
1438033551593644032
1448329628800589824
1448330309959749632
1431633545731084288
1437203310323257344
1425012266324295680
1436324604046295040
1428362312465846272
1429093178850746368
1436633380855058432
1396329407862566912
1420789806162874368
1421136948870090752
1427999068941291520
1428280645868933120
1426388850457268224
1428303843511595008
1419043715625013248
1464485424827867136
1464819908244836352
1426903111151456256
1426904042966380544
1427067479268892672
1449223357531000832
1413758426266570752
1433422281045278720
1425462258130296832
1425622428814696448
1436495408256073728
1394250130979581952
1441777529820385280
1461671351589081088
1427507612422000640
1454298928736718848
1426024165945929728
1445937804316266496
1449590134450520064
1430779259954503680
1441351707980492800
1441364814912098304
1476362873815195648
1444211803144155136
1443689381684932608
1421649845530419200
1476495619858440192
1424146363885899776
1424394215904079872
1417451954935009280
1426818556797222912
1389991575975907328
1459830203018977280
1430532270012604416
1451879086511460352
1431419939131326464
1431435063141535744
1427576002566266880
1395768642965409792
1431808578558435328
1426887279222480896
1460584127032221696
1430375691845918720
1430420735193878528
1427151840525766656
1417122801245331456
1442768792208039936
1396417485121880064
1430373578520756224
1466196622828732416
1443205243756371968
1453904220629782528
1449049680164179968
1426041320859078656
1430511721815298048
1430795998155051008
1426797278983954432
1468635942600654848
1426052153471168512
1422096559286546432
1428242716685574144
1434687280891891712
1430522779363803136
1398911995030638592
1433986834040647680
1459176557365239808
1449135831608807424
1446451532975640576
1435984855368486912
1416733469191802880
1442022217626181632
1431903319434268672
1433002260808695808
1472922880664956928
1428504092800815104
1416291300928737280
1428138855010496512
1475807431464603648
1433061996140716032
1445062493898821632
1454750572062461952
1431256484076081152
1391304035995586560
1446882568125566976
1474951291893739520
1454350895727005696
1428210577772478464
1431270396033069056
1456889669484908544
1432684423414050816
1442769888905359360
1454026863681044480
1430909020898881536
1433333200181293056
1442075787528572928
1430468901154873344
1450825459453730816
1428271792582365184
1426924116590751744
1433107184129228800
1456598682304847872
1441766045140672512
1429737350456758272
1440930795225444352
1429488718902030336
1406083715667677184
1431043859249713152
1442815088058986496
1440958604601823232
1441201519026585600
1409410023151738880
1436679288753770496
1439051262058590208
1416737919499264000
1438765930763325440
1429113657556758528
1389583699470028800
1429051363313426432
1431114696053051392
1401373715984650240
1433442956824829952
1440280467924602880
1429072486637838336
1430396745331003392
1459495871477780480
1459747228973625344
1437013686300778496
1465714240661061632
1435923533285056512
1428461040392495104
1428385856612573184
1464073315404812288
1420350268982513664
1407721754756141056
1430431038375751680
1444181203355983872
1430755804760580096
1425316819687010304
1429087381081055232
1436493128312053760
1429130233202974720
1433600888849854464
1426539212916944896
1430713628865425408
1429450055736434688
1403182614312226816
1430733655014400000
1396384778459377664
1421017221367701504
1471652755152326656
1428494585551020032
1414393089553174528
1440155320584605696
1472401520108785664
1415158461080293376
1441709878586658816
1437805177558290432
1437806620159852544
1423866357112709120
1446012903170052096
1431432109080469504
1425096663518023680
1430859691521843200
1427601958051880960
1448838816240783360
1444087753600237568
1431827247296483328
1432604320046858240
1436626854006300672
1441318428850094080
1434941265812987904
1445369802185326592
1423188121294827520
1405329565862404096
1443201240188395520
1443486684272738304
1428186250406551552
1417428052536004608
1442078213107109888
1426809266938155008
1396375413178335232
1471404088218640384
1439153054599634944
1429427790302961664
1453462388762578944
1465955440341127168
1437047638143090688
1425808123470639104
1429967721341493248
1404970479039836160
1424978170193670144
1430760476573634560
1432543993426952192
1467115294627827712
1465965937627074560
1458410248310444032
1401059678818234368
1427118449608646656
1431450940939259904
1449404347360550912
1424929387757989888
1424726959066476544
1436654837492375552
1429299484387803136
1438855207077646336
1424577538576244736
1429336486965481472
1440236669802737664
1421972641615945728
1430891991848558592
1429808231610679296
1431649007319670784
1426877026410008576
1416909390133661696
1414599275292413952
1432390746045251584
1436739864381198336
1429048188862828544
1476886650152054784
1433354100666601472
1418788239545016320
1433822934758346752
1349020935110668288
1364518406469263360
1435542806152482816
1428874562444226560
1430429549838299136
1476930072455962624
1464509731653832704
1426883433163202560
1427231967997677568
1444528352061104128
1425941694462107648
1429441199597752320
1415110786058362880
1431393896433553408
1459110051910590464
1459535970265489408
1442931458222411776
1429419148182908928
1425260788713852928
1470237539365576704
1456048120874233856
1429872783857635328
1459665961007472640
1435908425196584960
1438677962123988992
1432775070435319808
1427970136812650496
1428667895127543808
1438801077697007616
1435057973940862976
1431545498616225792
1475479447457304576
1441984448346480640
1431953969773903872
1420752932849389568
1464816051804270592
1428578175118831616
1470764318677520384
1390957804970647552
1434476976979341312
1435577511690207232
1430344856090537984
1412543050643959808
1426697380892606464
1427077973673275392
1430548775559307264
1432584352928464896
1426709155436318720
1430433746038059008
1423618048729096192
1424349857536299008
1433779354467803136
1425079410315587584
1426340478853664768
1431246071112503296
1423606140110204928
1432346673250897920
1428623379318280192
1430817605644816384
1441301562576424960
1399303805716492288
1450477644974379008
1428039365742104576
1428289606550654976
1433640975075741696
1439152330193059840
1447824854003032064
1446098150259707904
1438324850506928128
1445592681191600128
1447796221431607296
1458034227706957824
1430505486600708096
1430760204686086144
1365251674885951488
1366607341735473152
1376526901875896320
1384731604598198272
1440924671549980672
1436360004408274944
1427428393792925696
1422527905184186368
1430938476376072192
1431137603265302528
1420361476322205696
1412699931257700352
1432171818509639680
1349494873196380160
1425128965870522368
1448244362157047808
1389969456080715776
1414198374593490944
1422565566657622016
1443607540579766272
1428238161969221632
1426720329137754112
1426812791755657216
1428274427880370176
1428275154207985664
1399641219802697728
1429367573947109376
1396875985958563840
1439977198471897088
1428748225427632128
1435247747066515456
1441309080719556608
1449867371204661248
1432014463822012416
1416593648850849792
1435450242007068672
1427905500952231936
1441674240260919296
1445374891327254528
1430800848427180032
1415101964606590976
1414456674463612928
1443296200829014016
1423550492588740608
1426709317583917056
1429006440568549376
1425494261244436480
1425783899364286464
1470373895630835712
1384394353892683776
1476698539191275520
1364225945616347136
1430897052691488768
1430836731545210880
1430771960019968000
1427283776904695808
1423307902295494656
1436730661109256192
1439238225978015744
1439241461011083264
1451149879837790208
1431291482174996480
1444245491575709696
1431958402545057792
1430808516185366528
1396826820675211264
1431764043451092992
1476611658990567424
1476670850627616768
1443123467373711360
1425074130961932288
1416329747584360448
1431656122683822080
1389522980384948224
1428930468745940992
1429717095005097984
1430502350360248320
1438322626653392896
1475873107181117440
1428893285385342976
1350403948364980224
1430189811134910464
1454631519419453440
1443157784225202176
1430220345231904768
1427303442167394304
1428329774456262656
1423237776066039808
1446612226987626496
1416667646305570816
1428335860383051776
1428685423337824256
1431591203498172416
1422813654337028096
1431154126709137408
1430378273398091776
1428192628613390336
1425861034246512640
1350668384581480448
1476168577388474368
1423492777761931264
1430881346583285760
1417378168395075584
1440323148516245504
1446366893753860096
1437766443718701056
1433057414081744896
1351508837803515904
1430754613708218368
1432023858144370688
1448771938055196672
1449394693767241728
1449400425656979456
1425620728238403584
1467090986589372416
1426543892929810432
1436422999725383680
1476190603201241088
1396118624130142208
1445291974320287744
1450347427706273792
1436342699636916224
1441758994813513728
1431246262905368576
1446090211084038144
1395373197801885696
1394918764760629248
1459033639417565184
1459368891193303040
1416282664810647552
1407554031053021184
1468557451351916544
1428852724112580608
1443183401784078336
1470719077156982784
1396307587423903744
1428206633713238016
1429367521153409024
1429072700387971072
1429076328112746496
1429083401886208000
1433322802245865472
1464206266788548608
1464445720623124480
1471511745541771264
1430480848520810496
1405869869522845696
1408022467508011008
1470978902973583360
1449390483155738624
1430506259933892608
1417004509218234368
1444051371993419776
1436612872805642240
1429023893642117120
1429861747301634048
1449420355492188160
1451705319013302272
1396474875913531392
1439194777656778752
1475045979376152576
1426331449536303104
1430448472780513280
1429018336931717120
1430408843557703680
1433644392904990720
1399917075833917440
1440903148151848960
1431925326313967616
1435564859387613184
1436180414339510272
1427061825552613376
1445163145371127808
1441003202086780928
1431375541681020928
1476809841456803840
1428592423702188032
1422697551598264320
1426544131979976704
1428279905389711360
1432904018670485504
1406480565134512128
1473898085675790336
1410047643137417216
1448906307176517632
1456438377583034368
1414513675134660608
1389520865402888192
1418246495669669888
1430032713046585344
1412321785740070912
1425145975601917952
1432335271836545024
1406846647594741760
1430745694860562432
1413707440030244864
1430008413166071808
1415975627874652160
1475852267290910720
1426002829878071296
1410430628202303488
1463854028840861696
1396325684289499136
1462735167286480896
1448930574739988480
1414781269666238464
1428352589783920640
1415136836003897344
1463481875008163840
1428956226004545536
1431129092477239296
1433072189507399680
1426038970173906944
1465206143047790592
1456983788190273536
1457273295036829696
1429477747475161088
1421758223367905280
1446699914180771840
1429640915086233600
1416669114353942528
1430491851971186688
1428176764803510272
1427465111120146432
1439064489974898688
1428957877515919360
1349327272407257088
1440383687799885824
1466289220801085440
1429412168030580736
1438782208005730304
1433022933656432640
1429444885908647936
1416776084272521216
1431562124694753280
1423893607220609024
1436642490812035072
1436643663489032192
1449579616834764800
1475601107518824448
1415659287758598144
1435927038318112768
1426475806994305024
1429471567826857984
1452551516477222912
1433758623453237248
1434197954126966784
1429341477952393216
1463350358147694592
1468477117788688384
1468506946739191808
1426493422693584896
1416688923183484928
1429406994926948352
1426526554096508928
1417675028603105280
1428295620687659008
1424271493932847104
1433456156161155072
1433562824735793152
1433785306768031744
1433785884541784064
1432736641555128320
1404078950129672192
1404082557793148928
1436473660009697280
1432874103803768832
1429767877440147456
1436482578677211136
1436872060911841280
1432122749611216896
1431158880533286912
1434868979147984896
1422884441861414912
1464447493404459008
1444682767141249024
1394935079797813248
1403318644944240640
1408748967886671872
1423948318497857536
1424185791224303616
1426074808417087488
1439553674406088704
1434688539602550784
1430459154498408448
1429292266368094208
1428659147512320000
1471402911393464320
1475970728751087616
1440174173725229056
1426319929125457920
1432075653805842432
1433646353540780032
1427563864804118528
1426088486516396032
1440189055090626560
1446830317474500608
1431540725917782016
1430813338250866688
1417161545813950464
1453538052878438400
1423594609414787072
1441384940466176000
1389024057857757184
1390153371798048768
1429794516660219904
1458386944715460608
1417478656168013824
1456817840271417344
1425727114444038144
1435737421698584576
1431826651122323456
1439253465314652160
1461424048429092864
1442135074384740352
1438442709786578944
1414474757580361728
1428900244847091712
1442392150990155776
1445569817159761920
1433779184401145856
1447290750585114624
1447357554435100672
1447424650024128512
1448068360470728704
1428289058271162368
1431912720551579648
1428993070272368640
1433223868299182080
1465774236484571136
1431322854025428992
1427936768481927168
1431534098128912384
1409325323104096256
1436862842255421440
1437268460019412992
1453533902006407168
1438796631902547968
1442379262447669248
1442869552438669312
1424305677187518464
1438742517034328064
1431071240094052352
1435582601285144576
1472870533574406144
1445881680305131520
1445882574782414848
1476883114936836096
1429476293544869888
1398161166652690432
1426552370146676736
1435995753738948608
1414463375577214976
1418842300122378240
1439356019239313408
1437584412061753344
1438294917428568064
1428743955550593024
1428772131953811456
1429245333314228224
1431983203850412032
1426726657243582464
1421803256544600064
1474287480237035520
1424644668143267840
1445001986789691392
1428761918420840448
1427893254343725056
1430125673750749184
1422941650200891392
1416703262347055104
1457253601110212608
1459425350966919168
1430472725546422272
1440276063716663296
1430511077209501696
1426210703669555200
1345309238806028288
1476007865894641664
1435589466119290880
1475152168059432960
1426012223206428672
1433410112559861760
1433604582416924672
1389006679119855616
1441671899700871168
1430741033042784256
1456981948807585792
1423928297138778112
1448200264977031168
1472458561779544064
1453391658066722816
1429423918775889920
1391362902792146944
1433314638838435840
1424677969423867904
1426543045852364800
1446121417712422912
1419155669517705216
1436575979799920640
1416056744925569024
1452541406317187072
1372586652145618944
1390389578612154368
1414782126109593600
1397852979089219584
1431151146727456768
1399860734247329792
1458337737862385664
1431220446242873344
1431400738626826240
1431512546561851392
1431916642892582912
1430543201266372608
1430495228297764864
1406865819003281408
1436569637165023232
1425114473304494080
1434279735018754048
1416694583942025216
1416700859568689152
1431517880303054848
1426806525809496064
1416094165415325696
1436514125471903744
1450774422726451200
1442809753999069184
1443141164786352128
1389328665817718784
1389561413719367680
1432514172516929536
1436545583313920000
1377185055135526912
1418400230928650240
1428638958024462336
1431458932258529280
1401120439296876544
1415282633131446272
1429112746205802496
1416799994170904576
1390238975185481728
1455421527604666368
1447458480659439616
1426715471198359552
1426906334641889280
1432388134554116096
1428032702867906560
1402422136564682752
1452585980557348864
1432966156327919616
1434113160890384384
1476554446448390144
1415449455998869504
1411633239970643968
1441950874243239936
1427131075902377984
1433228325053476864
1430489003929731072
1426890652608983040
1428303431547056128
1404996689019215872
1404997522658004992
1429453247446609920
1430002613186039808
1444587532583276544
1396097254339997696
1426063797177835520
1476594709162184704
1441702737339568128
1439231390667526144
1431229932240179200
1420336517034045440
1388861510374420480
1397078956533194752
1391691488115924992
1468204846180286464
1468555218681929728
1476394837280636928
1425084643401879552
1440666329493561344
1438723299031191552
1426175975323099136
1422703555085955072
1414860727039315968
1476534015846797312
1407256206893223936
1444250984419508224
1427545504821354496
1429742750723833856
1451545075872198656
1443460995456724992
1462104696630362112
1416653868478308352
1424247524177551360
1434710622659219456
1446688905751932928
1475966424124301312
1426913433958580224
1472943383660220416
1454003546169380864
1401164820116766720
1437259603683598336
1431436100694777856
1415337256458493952
1428994457920147456
1430688871692476416
1436027739102875648
1446082216262438912
1427234330540089344
1427274963086577664
1417846023842516992
1420916391230656512
1426827735792427008
1430815872042475520
1444283411565273088
1388746753575325696
1428155006574755840
1435417671772766208
1397924401748660224
1475792625240211456
1453953754806456320
1427576029296553984
1427170650616078336
1420258445534498816
1446548839041667072
1401431577645572096
1431420895902326784
1426472743915032576
1443542407937597440
1390202556828164096
1444262924537589760
1425861391093620736
1426517300123901952
1425837210415230976
1418098632226598912
1428274747096244224
1425418487992782848
1391644017289433088
1445437664723832832
1435650006250397696
1429316851419389952
1425307439155474432
1423628148923457536
1420890035457380352
1427855373910773760
1423651638028357632
1433809999642333184
1429643349271605248
1450289093527543808
1445764836911038464
1438106616696492032
1397524719503511552
1431461308524732416
1432716280927227904
1429933223295913984
1430072221762940928
1426575228683968512
1390054680634400768
1423858678923350016
1409373786156146688
1389527118481031168
1475323347445506048
1409725841026650112
1416239052118847488
1405044048616849408
1415258126991773696
1417467960029900800
1429833915150204928
1428888692190449664
1438379695733555200
1428939336347635712
1429261197174444032
1389808068167303168
1391038385846853632
1439014267911491584
1412497560816832512
1443705658751152128
1430367761079816192
1431464062110498816
1396380113940344832
1415310008087023616
1447196006534107136
1430714946040389632
1433999050815131648
1350067710202310656
1412017038579568640
1427530544850497536
1397846804218093568
1414783254968750080
1448170755997331456
1389373863130124288
1424408910685822976
1396400901351374848
1433819626929000448
1444886928961146880
1409121347888836608
1429810535227281408
1430152780312834048
1433043296339693568
1456679893601644544
1415264066281480192
1426482824773652480
1427414231805161472
1427525723447726080
1423570230861729792
1435627855614922752
1400402248547508224
1417062027374129152
1421484437552783360
1433481912849342464
1449267214268334080
1409386465990115328
1424698586349006848
1426431758766014464
1451484826675023872
1462377745623646208
1428641953101406208
1396587322263490560
1471357827885121536
1462042818470236160
1397515967354183680
1445039523956543488
1446151949565382656
1448971256833789952
1438007844746391552
1427666084052684800
1455369584480071680
1416448798448971776
1432844489060618240
1433784461234040832
1415601408351490048
1449139700686458880
1398822793819553792
1416556001973522432
1415504787529863168
1389258064897875968
1449212369704349696
1425307262650753024
1440204483301052416
1445070256326602752
1429729005188444160
1428242876501090304
1389280399415644160
1417418297553788928
1441517066066882560
1424202000145653760
1436462202702028800
1433098046473072640
1454057052238532608
1445418631655923712
1446016816107573248
1434144458400927744
1449046504543428608
1467759834632130560
1420923099352948736
1446630326374043648
1452975231191031808
1435962247273062400
1442341133179367424
1417076392953450496
1439998185200517120
1410755353482973184
1414833975818817536
1417477184298573824
1441746358252146688
1428983386807308288
1448565574951260160
1436854058577399808
1435869680422424576
1424317560548302848
1412287880559423488
1429260515121909760
1429368263981469696
1463576318419750912
1460522973723447296
1476770468174594048
1429345426340155392
1400661388008120320
1430495119749181440
1430448946099286016
1430344724271955968
1430350537963175936
1426622859586113536
1426737683984904192
1423109298222092288
1428171406471172096
1399373935758561280
1428312163358105600
1428344030295855104
1440162395352043520
1431247466389651456
1426381701115117568
1426520340876828672
1426711843364425728
1476804680730562560
1428011374420975616
1424511635616538624
1424511637332004864
1424511648069390336
1431423930217029632
1415904057802121216
1418145662932160512
1476043624223690752
1430511142409887744
1441254203649773568
1449268206363758592
1427229333194567680
1425847916711714816
1430758976648486912
1431228820145594368
1433006736336588800
1434688804204515328
1422421160617152512
1443119644991115264
1424310329828265984
1433865790722170880
1426845388376473600
1436293049122889728
1457680443688439808
1458443927569068032
1428309751390109696
1350095570237460480
1448075700301357056
1428344193353621504
1472009976516206592
1437596408983420928
1447910432564412416
1440308362306985984
1440454109841166336
1426779812845166592
1433336131441987584
1442757307683594240
1428320151565332480
1428494462863384576
1449387526397906944
1442783885520113664
1431911661741379584
1433605359080337408
1428377894040993792
1446273227626479616
1428031399957733376
1425335984439267328
1429290052526362624
1426554645858504704
1432991250718756864
1433981528497815552
1415307529928679424
1435780425406767104
1430087231230808064
1432332876633174016
1428948447550345216
1437723151069114368
1430833265233911808
1432609021324718080
1433662387136057344
1446383242286809088
1431694161451700224
1460076593993248768
1433397252408569856
1389357441234599936
1414266356531306496
1437891303874785280
1416221773033447424
1434140541218803712
1441074020993011712
1441110522670190592
1468715780065742848
1453971516685631488
1447821937279856640
1377436133429108736
1460587704777785344
1415516712296861696
1423124936630046720
1444128470510944256
1461354049085734912
1436093788477288448
1453091541598105600
1453092375866212352
1419537417481064448
1447718179728347136
1447929419239206912
1451505247210201088
1427538638049464320
1427538897454567424
1434630469505589248
1432343943782404096
1396078538583732224
1438673695849943040
1437092068724121600
1439986321766817792
1428208091896508416
1442004027311472640
1452875166560575488
1404422876187357184
1443061627067138048
1445396520321302528
1431258023083720704
1411593459945771008
1437628681988362240
1431187186498502656
1429095813699932160
1441674117200027648
1417037819730534400
1429284935756500992
1440702663633473536
1474543830225481728
1424620478543454208
1474668621200646144
1426219393659277312
1417033604513767424
1430123498140094464
1431648980325175296
1446112978688827392
1476938134260645888
1435235303762051072
1424878667444887552
1448159260357976064
1431673573203005440
1465829706876424192
1471836706697482240
1398283371344646144
1349351402829533184
1473892987373383680
1390599780905242624
1428495164155207680
1390468316083363840
1471722316421758976
1429067123939155968
1429048001821954048
1405198533150470144
1461682643255238656
1414966086903160832
1417506101948416000
1418961698539638784
1418970848103436288
1428387005977665536
1428423655797628928
1425027432440950784
1431498811118014464
1427461309436620800
1381561171182985216
1430389494214127616
1409054419124211712
1431177777856741376
1431177782160023552
1414713405022294016
1416372970440826880
1415963023492014080
1414430819662266368
1449749845158207488
1432114758019260416
1432142492686688256
1446665725825847296
1438091257696296960
1423880941609439232
1440709587775070208
1438939189983133696
1422065681533599744
1418481021788598272
1421525433086988288
1428387853021507584
1462745040472604672
1431503916336762880
1426740919600967680
1430747535505719296
1471418615576465408
1403962700309295104
1427231020588306432
1430329494414401536
1431102554377580544
1446378985869361152
1446757115679293440
1447019689947766784
1476759310826819584
1444957435702042624
1435150615626207232
1422109582583689216
1435068302364082176
1435405549181366272
1444487050414067712
1428034552950255616
1416371947626061824
1427802577479954432
1435137134235566080
1426092875956162560
1425874890821758976
1432297089258516480
1419623302792810496
1430119720749989888
1427110160846123008
1427156838840078336
1430019163435667456
1432310525568819200
1444514475588026368
1445251935800487936
1455391656039968768
1426045451401273344
1430069321129070592
1471837002974699520
1471840422267817984
1430157912912142336
1433612244319817728
1440885086845501440
1427836089327185920
1461599653502148608
1417104177679929344
1443256476064092160
1430428411827081216
1429036142255493120
1433749980611682304
1416222366732996608
1424019583585832960
1424184980071014400
1441215088967380992
1384791711520493568
1471377977170608128
1428594626923954176
1444867145679073280
1428177131322822656
1425088016595435520
1433553241124466688
1389898581289496576
1432941341395148800
1448502165429911552
1441629421446656000
1422033816877629440
1430981090429214720
1438700608656076800
1422399025655869440
1391676262729490432
1440617637797531648
1458207774672781312
1424200171164815360
1440452104728956928
1441828886950547456
1423583015179997184
1456563486218022912
1425081012392894464
1422493675934806016
1424987209271181312
1425654468574547968
1451438811678855168
1395566717514907648
1443798188377337856
1476524451780968448
1431560948314099712
1465290531274067968
1443544015408795648
1390131957078519808
1448138190204784640
1431434409727516672
1431515916987109376
1428223394839883776
1428661505696833536
1439186929220612096
1364959848639696896
1435523793850494976
1440488006285021184
1410561000332423168
1445999137602760704
1427485532800520192
1436885149350719488
1431626221326983168
1476093501381099520
1454289823733223424
1424585149971267584
1435334362195660800
1428541413814198272
1432300168880164864
1435275311977943040
1443768570647748608
1426555669398708224
1425430604565282816
1436503868297281536
1437476895935774720
1430335557670817792
1425603760290598912
1431774774120771584
1446499183574151168
1428739516223741952
1428740120476143616
1428904128642633728
1389234542834114560
1425074238705205248
1432688284736446464
1436017649268367360
1430011074217091072
1425052012438200320
1444920087299780608
1465885353789706240
1438834752971177984
1460497251101384704
1473294720117788672
1439257019823710208
1431410202490781696
1439623398896779264
1431243031147999232
1422877862575542272
1437817709736071168
1347673027517943808
1426337561388097536
1417143625088176128
1431199885341052928
1430735018175844352
1423065151918407680
1431954162254635008
1431955309321330688
1438894518862974976
1433065171719634944
1433933172157259776
1402153221699772416
1476146479349653504
1469524187689603072
1407660872567201792
1417453675371319296
1433074436610015232
1396719102517911552
1424703804868481024
1440554608108003328
1450446765681905664
1428375052806877184
1423808749530075136
1429141766557421568
1456535018616983552
1442712260971929600
1457928068157231104
1427652475448791040
1435210959342092288
1435275191907598336
1433579362037612544
1403981771637592064
1476377622707724288
1476723479101591552
1434744673575190528
1445025145781776384
1445342282501083136
1425339782016634880
1423916833233543168
1422421651015147520
1436329543984316416
1394121108643663872
1451952246522933248
1447649998317907968
1427476172032544768
1441051172513611776
1418573644981174272
1431517576299892736
1432908900903227392
1476753441380732928
1449302998908223488
1350085850500005888
1424776315161354240
1441584799282446336
1438727512901648384
1433310818930597888
1389407009527635968
1459041339484434432
1400094248679006208
1445570177458839552
1430388768666648576
1465674584946921472
1421019115435659264
1428340830692024320
1433813391668219904
1415977887031721984
1430490893983772672
1446221109775384576
1460893485918134272
1433659947519143936
1452079203587792896
1455131651495784448
1431553745582583808
1469100472153755648
1429956642276208640
1430104956598509568
1444407650658054144
1468945973569368064
1429435217358458880
1476091282087092224
1349219789055483904
1426109942180708352
1447744416370728960
1411330931852382208
1476820065458610176
1423975330746826752
1426453523722510336
1476220830283874304
1431951679142838272
1430657116834963456
1439502728162537472
1428752398999121920
1441985572587802624
1465857638546112512
1428509542065655808
1429830389435027456
1443860788054151168
1441419943090655232
1428929237965148160
1422786526459482112
1425319349754032128
1434432433508651008
1426757388510457856
1429390830809190400
1429822792673894400
1473610485622730752
1400641079926419456
1431053451262189568
1402467813793566720
1430789025795764224
1405805018964381696
1431649854376214528
1442834222083821568
1431413913099268096
1435245787743588352
1428280279890751488
1434662512591400960
1430679493627170816
1430871738544316416
1438663509898764288
1439029106289479680
1422479937760493568
1389009118451539968
1389010426977943552
1415855139546550272
1416584292952547328
1439986150626627584
1448154585449656320
1422087090678865920
1442683302062612480
1400000162970415104
1439915467133566976
1437797837090144256
1421331079223332864
1422022194805100544
1428329955780304896
1446990807525777408
1430717886062948352
1443940969309556736
1432890310846148608
1476851519479697408
1436658403401551872
1427323576734994432
1443093183295021056
1469932531613007872
1423408854923059200
1436352872413757440
1438654131938291712
1438660525408223232
1441390871895625728
1428731991961194496
1422211657682411520
1431243482362888192
1430444066357972992
1441031391844601856
1429250710852435968
1427807404167598080
1419155342152269824
1439271962736353280
1427521379746795520
1431273238110236672
1349088797494018048
1349088804745875456
1398808480132313088
1429425377244422144
1430180855658467328
1429755640063299584
1445226151840923648
1428856421676838912
1434394289300119552
1435039250093727744
1443581927466815488
1444195197466906624
1448895996809793536
1422820567762173952
1442824304748494848
1474223344773853184
1453733282156187648
1431097858195787776
1429705762129907712
1429786164580339712
1433059379096420352
1429894887671943168
1431095355312009216
1431586301099196416
1442009306841321472
1431126805860151296
1431198668867059712
1437741278310010880
1476122001353805824
1426196837073969152
1430328366805127168
1430170437112274944
1411212540193886208
1389050368688984064
1428960090850086912
1428889843283554304
1397192981313171456
1446296894863331328
1433825596782493696
1435633413235437568
1430678496632721408
1405122834100330496
1408437893412966400
1476782724186718208
1442275653529726976
1452422295259996160
1447004284399210496
1423570515977928704
1423931690183847936
1429827126916620288
1430311370575122432
1432339916847927296
1426077177125040128
1436138032101408768
1436166148190470144
1437213346340556800
1408557786485592064
1427566367704633344
1426575585304748032
1435119572055592960
1426423129409089536
1349770312192286720
1393142824065855488
1469597696671432704
1428351444688588800
1397713750602309632
1415936692494561280
1426839703752380416
1427190150845538304
1443562416453783552
1450275706793971712
1442091159505891328
1442099981599395840
1430906077206380544
1431210712274116608
1431521117777186816
1443491826288132096
1408960671249698816
1447841368848547840
1448268607599693824
1458325361809182720
1466603243337777152
1389385152912977920
1431625172646203392
1427251301230907392
1427310431903780864
1431650062308757504
1416227147899756544
1431549540893552640
1420258997513244672
1433271189619630080
1473657996085370880
1430552827231830016
1429042996528386048
1459548852701171712
1429045392046391296
1431183070531489792
1435659473893277696
1445864335151038464
1430810168506208256
1415582252503760896
1423521179462029312
1424367632237555712
1414111464088948736
1441282700292214784
1431192875505618944
1437206337595658240
1416378785390153728
1426179312806350848
1427139685697015808
1431206760686112768
1456492837684629504
1470032246295842816
1395928354839162880
1429377009193340928
1441338835338608640
1441768498997329920
1432208676517920768
1437688529534930944
1475693161947140096
1431489785864937472
1444874245209616384
1431599954758303744
1435153670065168384
1432141507385958400
1443821347096854528
1434914287462481920
1476719073840943104
1416067797625364480
1415750510427054080
1443131424589103104
1441297411133956096
1445652896293416960
1350196068466581504
1433035318748352512
1428197837305647104
1431472832580444160
1429954513629179904
1461916287668391936
1462940081631600640
1426336792903503872
1426317008107233280
1426520119216246784
1430507781895843840
1430509638198317056
1443569680002609152
1428631014516035584
1424681910920486912
1431479731065479168
1450235593653293056
1429598729766465536
1430716138510438400
1428316195363512320
1451380771134922752
1441621366030012416
1452742098386489344
1468905084733976576
1441175435232960512
1446114751298166784
1460504528156037120
1423609999587086336
1413149089294733312
1431549041486155776
1423117405526495232
1426104466206453760
1426376208606896128
1426555980163076096
1389437416818167808
1434466110544384000
1428587518530785280
1465142180624752640
1471428306369015808
1443178991695773696
1431897116171931648
1445249809548386304
1416800647131721728
1443058331904462848
1443469267521867776
1416276799177117696
1428597980798455808
1433401995650473984
1429999574337294336
1427541185086713856
1435217926110388224
1408403809680826368
1426558272786472960
1437624980003385344
1427833316237930496
1434505172361773056
1414173843497775104
1446724358295068672
1418923776121602048
1459865778660933632
1429268557494325248
1427632047191994368
1427827377627811840
1428267055816462336
1428622404855554048
1389278389379289088
1442702251990999040
1434855548206268416
1431097273904087040
1423259400270008320
1441261282787614720
1440460672358174720
1423911254851153920
1429526156613619712
1432262972684980224
1464105031146229760
1431461494961553408
1433647776978456576
1433648332077940736
1414104340541829120
1423108418194182144
1426388659624767488
1438405404795408384
1431115638882201600
1426782411854008320
1426451271716806656
1476704402018766848
1432346181661724672
1443973969535590400
1436895248563654656
1428253758236938240
1438091283445080064
1444867743333830656
1473096921929728000
1417477697413001216
1435469012637405184
1430170330555899904
1428941971859468288
1476539952318251008
1430541575008915456
1462221602456694784
1395781933469102080
1428607819628961792
1390598559003680768
1390680922727411712
1426506725205499904
1426509349149560832
1430498492967837696
1450651729410723840
1350371909393809408
1415908192979062784
1459759347576107008
1416266117396385792
1417748949276925952
1427107447575957504
1431445769739853824
1439231575279865856
1396813702368661504
1405418529562656768
1440108671149608960
1446446557016956928
1445164106885914624
1429102265298657280
1434160006786478080
1433375339581829120
1427978757835427840
1395382043559620608
1427482660113317888
1445059700177788928
1455093159734636544
1458359846890131456
1446682223390855168
1449342021026549760
1432970734117089280
1426327755176615936
1389885142928293888
1389886088102039552
1454649236239253504
1425417672267730944
1415651471052271616
1423134965156388864
1430935177404981248
1410506955773280256
1422392509930512384
1351003893036175360
1428635916847894528
1418210583627800576
1429423914464149504
1427395675625426944
1434172346206601216
1441574709632516096
1397119188494290944
1391268803929989120
1430511619285524480
1430183593343692800
1415539701277085696
1432680019344588800
1431174363215130624
1432611938467389440
1432664747581710336
1432912909554753536
1433813095365758976
1435559616352456704
1450442188886708224
1437388287505694720
1437999863707230208
1446642006101348352
1435821390922338304
1436271881175269376
1423889108565258240
1427443846682603520
1426869568186716160
1430978367902273536
1425377594552188928
1475853842285830144
1420590939156844544
1389962059777933312
1441952502094524416
1405506280924401664
1440145919161212928
1391618217609633792
1350080173014618112
1433734942698074112
1445214798203932672
1432720774960492544
1430531331671293952
1435948220367060992
1424003131310960640
1430673963772911616
1437429280842018816
1431256307403612160
1441147071952687104
1468779811204001792
1473557872072015872
1435104528823566336
1442834603983577088
1444952765524893696
1414594661805481984
1433793269150801920
1432141647022682112
1423848418493886464
1473058633617272832
1453609026663510016
1416013601719029760
1414876853471383552
1438681116261552128
1424339793429729280
1430328428360654848
1437750909253996544
1427532169509957632
1432051830624710656
1432052163807645696
1430714470595055616
1443917379713462272
1472572029052149760
1414936682873319424
1432681944928583680
1429834524964179968
1430759469353345024
1430759472092246016
1440138684158779392
1450094076993290240
1411923863089283072
1450370382037282816
1410096493449547776
1446111641880317952
1446693118372302848
1431536257050374144
1419140264153686016
1427997071668236288
1424220006263320576
1428043523727630336
1424187340168171520
1438291304174301184
1438788769260261376
1396103092169371648
1443801995337293824
1443957388642435072
1430307592320942080
1428552367327256576
1428919995967307776
1430116487021223936
1440173117897248768
1437937685306380288
1458623228390232064
1441382403012902912
1425097654091100160
1416382884441513984
1429154814684897280
1425044380742680576
1349205733506572288
1426878320256327680
1427575528790183936
1473725709264826368
1465641773141610496
1427872104150487040
1426333388588212224
1428209010403004416
1431244130366070784
1411603723319603200
1422441161000509440
1433479156868653056
1449976457619390464
1429425053314158592
1442466372345155584
1450132462378446848
1432970119328657408
1448257689843167232
1448475155563307008
1438994974956081152
1443951385368666112
1432581783573254144
1428611390227447808
1437396477903454208
1416747619326455808
1462427793254273024
1389382522673319936
1455202741274308608
1426533758975369216
1458628966281928704
1443015731197583360
1429105082730049536
1389556608531795968
1430681975602302976
1425283853476761600
1441184409726566400
1441979030840823808
1418242976426254336
1431585557063221248
1449028311850516480
1432900053094391808
1449308668453785600
1420276066707382272
1433749589568344064
1396295586001784832
1428665233443196928
1476735773848137728
1431777930690977792
1441301344795590656
1428297246202757120
1428311506450481152
1428313217718054912
1429417398910611456
1429418645948493824
1429419881275957248
1430928792747266048
1427866217084162048
1476721826914992128
1445104627867955200
1429752278387359744
1422005405668970496
1432998350429704192
1426893130008207360
1441060593281110016
1431823719639367680
1448690698895577088
1428924562884816896
1433002318337773568
1434061495801765888
1446619176408268800
1445685984025214976
1440331817010151424
1440335240447229952
1439079978713292800
1425973252845834240
1431639718932877312
1437965436990025728
1448679939784396800
1448749625624588288
1425057169351708672
1431771377414008832
1429301418381373440
1445431193751547904
1431095295161536512
1469319302654267392
1429712870426628096
1438645330598264832
1444872599247278080
1412317605960978432
1454073592900059136
1427887111525470208
1427952016186241024
1428117977631584256
1428256012956430336
1432713117528690688
1432853721470304256
1451863160453939200
1435165096855019520
1435223506627690496
1430164236693610496
1427969931933478912
1425332860123185152
1431277498453544960
1420782516919701504
1438880747733995520
1440857216643317760
1402640615389601792
1476417001958436864
1445318501464514560
1433029273133060096
1428789571332964352
1430556831462551552
1440633286989004800
1436126317347426304
1436838909825085440
1427578768357355520
1346740822360817664
1428141057762418688
1447081254818500608
1435134263850987520
1429758248203132928
1474179262458466304
1413838794088878080
1414246698340143104
1431496437041303552
1425358398556569600
1434016629520683008
1428942523980939264
1428991729491857408
1432396525041164288
1430817462556102656
1427204396014706688
1427283884081745920
1441050956314013696
1388862331019354112
1442042803639308288
1432871017026777088
1439824338685890560
1445608686878035968
1431605887056023552
1438447341581725696
1430359771954044928
1430710335200129024
1436960253526962176
1434712851571044352
1435516544935550976
1415897111036514304
1389752493811265536
1434507451974307840
1461565504439549952
1362790279787335680
1353373432793026560
1439915731118821376
1475780029246148608
1446046670454603776
1440132656079851520
1416356696700506112
1431557356727377920
1439100567800848384
1442505409051324416
1425303274240888832
1425409651693088768
1433466707436138496
1418214744599584768
1422541494682935296
1417278829547069440
1428151400706428928
1431523617217519616
1429182169830756352
1426162148238008320
1443553887173038080
1432327456246026240
1430331457214443520
1431192706223521792
1431509056762499072
1431575151338946560
1432338692270551040
1432668155319500800
1432720067876331520
1444176346293305344
1444285275413180416
1423104411828592640
1437680288113434624
1430488778100023296
1428689029738811392
1428900581700034560
1434976257905623040
1433894325734109184
1433932529958981632
1389575448481337344
1430753334655283200
1398885246431498240
1406060638540111872
1430755744081604608
1429313795290107904
1431652650458648576
1431916606087577600
1439244705447878656
1441266346738651136
1414117072099954688
1408396988408684544
1442165918230978560
1430061660601917440
1416211857665310720
1450310934568718336
1430474696596672512
1445228296665370624
1441930648395010048
1441021344087379968
1452277225924014080
1430082684928229376
1428693994771423232
1452638270848860160
1423072926094356480
1430159652403167232
1431597706498109440
1428564677525577728
1428043773347467264
1442852090091491328
1416645713094537216
1430403042466144256
1460837638043156480
1426302426387156992
1425699197974503424
1423654719482851328
1427864346651099136
1443489876725227520
1476399775104733184
1428211161875419136
1430467313229172736
1388772101058797568
1396369037051846656
1464963266464010240
1416964498586435584
1458052304788017152
1439557327955251200
1439558313465692160
1447763471009935360
1415919148392075264
1428617045772365824
1434748795095453696
1474203889721221120
1430919146091401216
1476108396336017408
1428992686996951040
1429365086024396800
1423612927395852288
1433055880115744768
1442673893802610688
1442719511971459072
1389436835273744384
1389037230627299328
1432906272949432320
1440658281647656960
1453186845534154752
1453605452458070016
1454059973370003456
1427831018606645248
1427834687381245952
1417186559489560576
1430333628295225344
1423531070599819264
1353058230759350272
1427501195220770816
1430886079335333888
1429722392499154944
1428894623863214080
1456226596747022336
1391577136629116928
1447727974820704256
1441552224719552512
1430894342546153472
1441003009387876352
1430369536453185536
1400049014066716672
1415356538575749120
1442473088684285952
1430990555203309568
1476059531830456320
1428682912228995072
1429295619651350528
1428990613773447168
1434333793247137792
1431238693109448704
1390958604581146624
1426746575078903808
1426170542944522240
1447512336487485440
1447843422434304000
1435510713473110016
1435800384224710656
1435855221889003520
1423835777234980864
1431131004752654336
1426546233842102272
1428990659805941760
1440632731361153024
1431612823050674176
1448144386529718272
1454345690318970880
1431180755464564736
1440922586867666944
1471846131797684224
1437674852001796096
1429752851778076672
1395636530111078400
1432505961629970432
1431503798162255872
1434057041258029056
1428489387340271616
1471143783307771904
1422020221116862464
1414944712369352704
1430002755733622784
1430659107443208192
1425237252150493184
1472468719045517312
1427228580711264256
1446331829284261888
1388778738523926528
1426509690305875968
1429861389489737728
1462794636955582464
1442059330476339200
1416704704176816128
1438762957932879872
1430370112477958144
1430395416864976896
1448132613915381760
1415717983339442176
1433979093209411584
1439399800961568768
1431344733096275968
1442615565240057856
1433011969909428224
1441019202983264256
1431953831496019968
1464565628094738432
1465716743792316416
1451770259828928512
1430715329890553856
1416690114298716160
1424906664029818880
1416008637714026496
1402996773648441344
1446666201183113216
1460240197384167424
1431495861075275776
1431738941657419776
1431968204532817920
1448654776024002560
1465996727794630656
1437915323550744576
1413481279266299904
1417181552958611456
1415897573844422656
1451940140587180032
1425802979056132096
1452258858731200512
1422547178187378688
1430482826760114176
1416862201357369344
1415256026975068160
1426151513118834688
1430331682708594688
1443550533722148864
1422500217610407936
1416792998336110592
1431250420245020672
1415910198040948736
1430142636795392000
1436585686258302976
1400709123910426624
1422220902423359488
1460499423851474944
1444548079508549632
1458145587992219648
1427188478702354432
1474036349984378880
1391723217258127360
1427594322862432256
1443875981047914496
1423537015094530048
1447595262076080128
1441748487494766592
1440696586456109056
1427052991547248640
1444514276660551680
1433251796496048128
1389552396133552128
1465634891911991296
1461294685331197952
1457928008870678528
1428847996662284288
1427154531905798144
1430429305926942720
1427289042022899712
1416098403058999296
1427896938834186240
1448187273955008512
1476526743993282560
1451457753050861568
1444294177466957824
1439958754959659008
1435972387929919488
1415731489317081088
1431559435109892096
1429037439033565184
1442004480661225472
1430860673160863744
1422877567766339584
1432899750316036096
1418136144319893504
1427581578767572992
1444873386358829056
1444329514159329280
1397447250607968256
1436825492632473600
1430574091795243008
1448969175444033536
1472193563161030656
1428925826574127104
1415642216068902912
1416771745608916992
1428232575647027200
1435590103594770432
1414449291096072192
1418890705133580288
1433035241753493504
1458343353670533120
1429300390357389312
1426791534389723136
1387142451333373952
1425684805950214144
1431370866059743232
1429640818868977664
1444125235444269056
1444258854787682304
1435265497415643136
1423631236317138944
1405854997795901440
1428106291759640576
1419910885909307392
1428275357799436288
1428233922513555456
1444273681400676352
1434091735789965312
1426467084104441856
1431520344569892864
1440605291716833280
1412243728308355072
1414510842880557056
1389094829766823936
1431747278155309056
1425080883401216000
1424989385930407936
1410011639877939200
1476738924651311104
1389577189117419520
1455786020939522048
1429277949065273344
1429278180729253888
1440951522846654464
1447921496127574016
1437991966080331776
1438005562709471232
1438354661350670336
1438678634256998400
1442048145379119104
1434480720710287360
1417876191642415104
1415345741564768256
1432169102999633920
1457433552270725120
1422473268129255424
1432703643753529344
1411280521036910592
1440149996943273984
1431355402642280448
1415617557382402048
1433407571965059072
1438339747366146048
1440631637184679936
1423215212040052736
1417313830800007168
1439423154011607040
1429601827603947520
1422887736545996800
1471753316396720128
1443968286253887488
1397485970564386816
1430795706717982720
1431779885194760192
1457598164190466048
1429490943594405888
1443109091732123648
1433802725699952640
1434873054484631552
1396381268179177472
1435979620617097216
1476963035533111296
1453608148112007168
1470678244319842304
1426497215070015488
1474538530109984768
1419963291716128768
1436852844515282944
1452998164433313792
1426347975450578944
1434670049428525056
1426921857878396928
1423562740161925120
1423565515637755904
1423806648523509760
1425968056774270976
1427897926920060928
1428877504626913280
1428878435628195840
1435188614095245312
1420613280158994432
1461586010068770816
1388787791723581440
1425997900136402944
1427620062723149824
1430385329224052736
1432955115359506432
1438129459031273472
1417425457763393536
1464115420240048128
1476413068875735040
1444478631451844608
1431860071324024832
1347046029015728128
1435570289178394624
1445350994733199360
1421928777303486464
1397453418105491456
1448952133160615936
1432385987250778112
1431466928221032448
1442465427410472960
1425295486148235264
1416741269741608960
1430344315071463424
1431380747537899520
1412726787969191936
1388376228009230336
1435215864408707072
1421989172005392384
1408080436719276032
1408380742866931712
1428254275570790400
1389474758757031936
1426331153720504320
1427634345808904192
1427907126844792832
1465976311571103744
1391883096019005440
1407006644605620224
1428359664010338304
1430572348915126272
1424204441759076352
1448305898766491648
1450311593821028352
1450311785328742400
1397063796946968576
1431374811779850240
1448074829891055616
1430706048529092608
1389872171577663488
1423583240569253888
1443904963374161920
1430129384095059968
1424510261285638144
1450002030680948736
1349266086433320960
1450111614775009280
1435981564899250176
1451024465358299136
1349347281451896832
1445335099734515712
1462979520789581824
1419124633622618112
1431078727539060736
1444314828957356032
1459479039618416640
1428996078855020544
1431276839779983360
1430153661146038272
1474689330350231552
1427881811007340544
1430360403234607104
1348898882629947392
1430045443329720320
1428606212476526592
1424782559611789312
1434931461438656512
1416343844761731072
1389497257196617728
1465917696990539776
1416058434538020864
1430403895017181184
1430538935705358336
1430904663361003520
1389372777380020224
1422926673977090048
1436327664764133376
1439197646405574656
1439602711977082880
1426764581532098560
1463859332362092544
1434137056276484096
1441688148107403264
1446752133961768960
1427223734461427712
1406457166429507584
1415832546223411200
1476754071281278976
1396476328581365760
1430221015292858368
1460465219172401152
1389354829248569344
1437369722480181248
1429427813623369728
1426343505220182016
1463630739719667712
1464062044148166656
1442929160129630208
1424152345667981312
1457516625956012032
1471722148414713856
1429465564242616320
1415704639714971648
1431446799332511744
1422288162743717888
1422698751169232896
1396346430554460160
1396386097085571072
1471636994753118208
1431425690637770752
1475668614720090112
1439901126493564928
1444267422370852864
1456600195529986048
1456654430648999936
1456656206651486208
1456818810107817984
1444096824906706944
1432277410091712512
1430851116871274496
1451887795778162688
1399561052182876160
1401940751911587840
1425457958553493504
1430327381114298368
1395283682139590656
1400001130654965760
1474932254086291456
1476487615494774784
1349684071652159488
1421136194780340224
1461678215265546240
1416821395250499584
1431891239566118912
1438494316666580992
1432102465927737344
1426919531742519296
1427170349322424320
1462007778793312256
1396811936059191296
1427851723087904768
1424973808084135936
1473835880737558528
1415995872878292992
1431523730702831616
1397767263000793088
1439985349871038464
1389508132959711232
1435076593982984192
1427609353620582400
1428258757813833728
1423592536912789504
1416025220398211072
1442833566090477568
1376521086813138944
1426507115657515008
1426747495757934592
1365641833942974464
1431585346018418688
1428608380747149312
1433991411255283712
1444920065770487808
1431223230308646912
1421068280417034240
1414549954761150464
1429695435862511616
1430163477176455168
1436603258114543616
1455878698557599744
1469321971901300736
1471151966243852288
1431583839537680384
1435614383221055488
1428332659701260288
1448682043500478464
1397605666198482944
1426674524351651840
1398869194976894976
1429744375265824768
1430235168942432256
1426743148336742400
1426746570318368768
1414557446585012224
1427453909983920128
1365648709808087040
1350333632859160576
1430683842382372864
1427520703079739392
1424316440136413184
1424539799944196096
1429851713222025216
1429446747302944768
1452902275173662720
1430400840766955520
1423596014691254272
1423598416387395584
1420244208472846336
1470402289634471936
1421983484034228224
1430474755174326272
1434509281877839872
1435942399067316224
1435995360896245760
1430771999857516544
1431296774468038656
1435602363608408064
1459430149129076736
1469162044628750336
1426208667628556288
1426671051526709248
1427125556575756288
1429080613038878720
1415982783181119488
1415905308396851200
1442060277898309632
1431290387000279040
1388771276282494976
1428345307079667712
1423016210107490304
1350058996514783232
1458332454591221760
1421810690092802048
1468544885154140160
1435552046048972800
1436825119314243584
1416446491904806912
1428644918277251072
1428714613932130304
1429819044463403008
1430323135925035008
1447270708837453824
1389386067057340416
1438768341892534272
1421970523295084544
1423842865105432576
1396304265006567424
1428743596614684672
1428921075975430144
1449035276798480384
1454407497700175872
1455509891133558784
1416304003520942080
1474600713078538240
1349369279800479744
1439944015357435904
1373352863125020672
1430423636154875904
1428962330621059072
1431017037447327744
1423654103532531712
1471778052782772224
1389463861523140608
1455866053439856640
1430377794786127872
1462614845409271808
1420624487104401408
1440295493574164480
1442735324535287808
1443461253704273920
1430346884510470144
1446331397950500864
1430521948396658688
1390241049142992896
1407901579575922688
1428381334070730752
1425014320937590784
1433453852976574464
1443181044769837056
1430333354474307584
1430471143543037952
1452249825190240256
1431152091565678592
1432486931598766080
1431166374232031232
1443223598211088384
1416419572274536448
1427953350675292160
1389842813894885376
1476828482734723072
1430393813835542528
1429293669895442432
1434371934465056768
1433833498872205312
1437841571353792512
1426759510429814784
1426759851800096768
1431570804022525952
1432898099567943680
1438031863415599104
1474435787844325376
1425312260000391168
1419039114574274560
1429815117949009920
1440545836140687360
1428723244001947648
1445001265230929920
1426177725346193408
1397499753005387776
1433360295095721984
1399724026256371712
1441696928748609536
1433273196027908096
1430739483394068480
1428937790129991680
1428946355427299328
1348840308700639232
1429086430156914688
1416802627644379136
1346081458465558528
1351197968297316352
1431808679389450240
1405568952277749760
1430729232389341184
1425079617367396352
1415565363559862272
1468437294713430016
1432234460309643264
1428382065813164032
1476504612681117696
1476471159281446912
1423935692338450432
1428895083537997824
1415147209683738624
1425113905664196608
1425887096175087616
1431286667332128768
1432960515462942720
1407926793110122496
1430712090323349504
1444190776133488640
1457672751372648448
1429262112296103936
1430365977418498048
1428234331244273664
1473256186929504256
1435820628641153024
1396076376029949952
1461938508377956352
1431444074632908800
1423242363124682752
1433634058802663424
1389255927161778176
1348155733397831680
1457250837625901056
1419318927679647744
1435558167094566912
1474441399999205376
1430488259424002048
1424233538358943744
1430373831567237120
1430148173633261568
1432285828311441408
1430167570561310720
1429575385579065344
1454159186900643840
1426369339632934912
1391026983090278400
1448584406940016640
1448617919252819968
1416098265045426176
1446850853516677120
1431456793658466304
1417661329788207104
1438832106306609152
1426083365682253824
1430067939516977152
1417095759237840896
1476538105385533440
1428489354624729088
1465481611982479360
1446603049288364032
1426079296011919360
1475733887334580224
1456251532001771520
1456382552290172928
1456443484110397440
1432978627805597696
1417069659044519936
1419738998704984064
1415854600146456576
1428781353886126080
1431979147195138048
1429782903051804672
1404857780436041728
1418117987022692352
1430715997208539136
1416372421175566336
1433457408915902464
1445577217413505024
1427229271542538240
1432748452232892416
1428387672813277184
1415150018156064768
1429686644022538240
1442880270948917248
1432301437954842624
1432321240530751488
1441290038138990592
1426634610440433664
1457707803208916992
1426205398168522752
1443754623731265536
1414886073788899328
1417269788192120832
1429997464963014656
1390903812706078720
1427294001120481280
1429070889161674752
1427453926886887424
1433827748489822208
1396339866678435840
1445897829621256192
1416391351709560832
1417787546906488832
1463717395910905856
1428394772289384448
1436316196433846272
1445577049612046336
1440265988113530880
1433277004015566848
1439916215397339136
1466346574372491264
1430506451395436544
1348812047237009408
1451494291931426816
1394101792745480192
1433991459284209664
1431198575308853248
1444101825758576640
1425802280167563264
1389884688752279552
1390614717412958208
1443763879637520384
1432321015065944064
1448850761895403520
1443144607483662336
1432528494630617088
1424678152484261888
1389390741776916480
1423624050551627776
1410507155354963968
1440389487582842880
1455139789208907776
1455907282823233536
1433307560380022784
1413891465684557824
1428666890210013184
1442302965923004416
1429367785314938880
1428705684644765696
1431338762571698176
1420762581862522880
1420979880955580416
1429370631443730432
1396125564092620800
1445688257006628864
1424866954888716288
1427231159671349248
1439086063402700800
1429388109813207040
1427334262185807872
1424750051595669504
1426155860653264896
1428007920269099008
1463235794756198400
1416606481353375744
1429014646971801600
1429072330337112064
1448603701376020480
1435617872324161536
1463523187853971456
1444993333516926976
1440907838444871680
1455070659193700352
1429072494359580672
1430409951998976000
1414459233442037760
1437040043881680896
1476808385018220544
1476809849283354624
1437353617388806144
1437718028767039488
1439615831189569536
1431298237948858368
1420949542174740480
1420383341228920832
1415610802543857664
1417785121109729280
1348927442866511872
1422328677346418688
1423686930798047232
1433081386349449216
1401175889803677696
1408633827644252160
1432145128567701504
1443825982599696384
1446601464718118912
1428907477257515008
1457611383588093952
1447107231321710592
1440908809094897664
1434348377341190144
1439206985992343552
1416700378268110848
1414308092347564032
1422869588711153664
1449408578276626432
1429327663450050560
1408622628236038144
1424536306542067712
1428729028932882432
1439218562795663360
1439504350297018368
1432696404179230720
1430144501574553600
1425341727053795328
1430736802520854528
1456695253012869120
1452871011196555264
1429504053113876480
1456888451261886464
1428662285484974080
1435129893004529664
1456063293114630144
1442679182039793664
1447009305975083008
1417496533570818048
1417508390406787072
1441703180585168896
1426424756648120320
1426557571062665216
1436412144514322432
1417045850820288512
1441578999067512832
1443287205540102144
1430498173294813184
1431972529371942912
1431409206641315840
1429421686504390656
1391584673353015296
1441337741250207744
1416387072915435520
1453676444698038272
1419812497335357440
1427237598569762816
1431452267526254592
1475740534924738560
1445328542900785152
1441774602892419072
1443123129799168000
1434367083823853568
1415138504049266688
1444868598707613696
1439142415206477824
1415868438996791296
1440143775808966656
1475898596897992704
1434065163540336640
1428398566624481280
1428670276472958976
1428852472144039936
1442735742136979456
1426041701928374272
1433606935828262912
1445008088495390720
1425709889079300096
1428715302368333824
1447062324129386496
1460460940097310720
1430338079773007872
1429750328816144384
1430502599141183488
1429833010795335680
1430018150276370432
1466249814757154816
1429044049558708224
1450334383827652608
1451412811221925888
1435933706330333184
1472543812350197760
1433025526604746752
1456973060980940800
1431996027217661952
1430904307835015168
1434829907654176768
1422540446379614208
1427289180170715136
1451193651242045440
1459155158223314944
1469167035431063552
1432349786900811776
1433088762020450304
1430918537229443072
1433232047011631104
1427291544185311232
1427884057887576064
1349229602422419456
1351426678921154560
1433071137429229568
1415250768970412032
1428909430410649600
1399547547702546432
1426872045581729792
1429700555958480896
1429935090264510464
1433655322367856640
1429789857262440448
1420806971825934336
1451785751918567424
1453907385332891648
1428764250055450624
1415908896758145024
1433671286991978496
1427876373633277952
1397391524992716800
1454575871981850624
1446419187887341568
1405450869944971264
1443874253028216832
1444255439848304640
1406461279586295808
1347745953269174272
1349272554922381312
1376679213000916992
1437963941771051008
1474669324405133312
1349421689336000512
1453232720197345280
1423167755021213696
1428545710065029120
1430498230517649408
1436720182676779008
1429811754905653248
1430846239726211072
1464398007101579264
1438494088727171072
1445239700965376000
1409664108778033152
1425075077192687616
1430336578551914496
1470589650519531520
1430795044261273600
1397918187136585728
1455096053036826624
1389280742258085888
1445594655467335680
1445771506332540928
1445988418538774528
1409454983712362496
1431585636809678848
1431403364659523584
1436262418011803648
1410970432191172608
1431231001187872768
1433455953056124928
1390604979011006464
1463239778988552192
1444967062632157184
1418771060992868352
1432223067367825408
1440929458521718784
1426907315064561664
1431576065378373632
1430880573103349760
1468201437779750912
1465677074220212224
1431157119529603072
1431525229713448960
1416567203059552256
1428737898552066048
1345588014085525504
1442377357440925696
1432359317353553920
1447890140890763264
1417522646892171264
1474532610445438976
1428030401021313024
1415902914464292864
1430796866220789760
1438814727849742336
1431181725158105088
1432534485136859136
1417882817745149952
1466364918022623232
1462784071465979904
1444498250463997952
1429798170221977600
1430244199048171520
1431251870115192832
1426854282553217024
1461649449868881920
1460649570258481152
1466801659015680000
1451245912353693696
1345987082242572288
1436547527499653120
1440220203711750144
1428546187464888320
1431222371851984896
1428253060631961600
1475386545804754944
1396137180557238272
1441054860833484800
1423479427153895424
1436478127492898816
1430383730309300224
1429430473755820032
1430176284630470656
1430176745093730304
1429058730851667968
1432183320029261824
1408532103910891520
1439144555803074560
1439145007747776512
1423249409190465536
1428769543405465600
1433422488550084608
1422947657283108864
1439059611319869440
1428362649880776704
1428366770390274048
1451233422337142784
1444268622331793408
1414552491790794752
1446271726690521088
1446306223607857152
1446329428942852096
1446630564258193408
1398682161901801472
1465476058212306944
1428792806793908224
1455205105649606656
1455833265781182464
1429066813162196992
1429304558006665216
1444079863229386752
1444137548872249344
1443210152241364992
1415948507811180544
1429203911219376128
1424284167286657024
1396316527385661440
1473661953092423680
1433401164347817984
1425286732174352384
1429421455532380160
1426623413070618624
1430882424565551104
1419629566465740800
1424640133505044480
1454244601842135040
1435467076576051200
1439008595731828736
1444955518909386752
1423980458467987456
1429370494449438720
1422429785976758272
1417781727460614144
1445634986749480960
1431624943884640256
1473120126694146048
1450251123164549120
1475720219360313344
1444867347437604864
1441247431849512960
1476848810601037824
1428478569638862848
1444291720502337536
1425462676927356928
1415631233829068800
1434847265957367808
1434860998830157824
1434868672074375168
1435257792772784128
1434312432252436480
1476581773374943232
1476749446465474560
1429263545351368704
1429265175484407808
1434184556052025344
1389893120402231296
1427577867202822144
1435532347294711808
1435633513043136512
1444656579710570496
1427603744133320704
1466975000603226112
1433273965649317888
1396820168488017920
1454994220003983360
1446448406902181888
1424204571413389312
1406802068283674624
1442044232529682432
1439570645008805888
1451248391397068800
1430324095724310528
1441919172506578944
1426541658070425600
1457267959097819136
1433222933216841728
1426484269451341824
1430843930266923008
1433195091322028032
1433381284991025152
1434095352190279680
1433611748049711104
1451183236130902016
1458800598782906368
1384532681430507520
1388855957900316672
1428341514057359360
1438156815565348864
1434908769561944064
1415705382253580288
1418605978417700864
1430732048096841728
1433721432370860032
1448527941646749696
1476198895487123456
1391227408540340224
1429087656189693952
1426744379796955136
1465916333170716672
1426471403679666176
1445408303400554496
1437966250903162880
1437968906715484160
1437969922185785344
1430844507285639168
1417771417983062016
1390946787989475328
1430519511233429504
1444132936018640896
1444273531458494464
1429723398377132032
1438393681120165888
1433978941597880320
1425405890438393856
1439948836911267840
1427062292756111360
1432901650516090880
1444689234623811584
1429435596620005376
1447368670607413248
1433801187967442944
1428721574169829376
1463655021740920832
1351101540581466112
1446649965585911808
1433626134957092864
1430343400671223808
1451794101691506688
1439021414145609728
1439021417568161792
1439897416983928832
1429718134068375552
1443388496412958720
1397777020415668224
1416644369529016320
1425647589140013056
1426040908965826560
1409107670439583744
1430486546625429504
1431428372635144192
1426900263135182848
1476608656980398080
1425030289273675776
1425909406508589056
1446848820856328192
1434294048127217664
1350045222487506944
1454240374117961728
1448646239961042944
1449238245028421632
1451134107749023744
1471331419892830208
1453873574578569216
1431234173822386176
1431533901789294592
1445032210063454208
1429670348832657408
1430169047778344960
1430804895980949504
1428350797616541696
1417128315517739008
1431951550016933888
1443901467371343872
1431243701141970944
1403663911241482240
1414860729610498048
1460604761464446976
1434138588971618304
1441409054274850816
1430435191114256384
1446777533110767616
1446907256000237568
1439663068972130304
1440975241698705408
1419657401989439488
1418572742127886336
1439040257601589248
1440634511490895872
1420170099361603584
1428740690582728704
1443055110045589504
1448317301468516352
1438514216969793536
1409361120708624384
1409429702377316352
1449332847429308416
1468062224920895488
1433750258203258880
1429022176628273152
1416775192366354432
1441758038503804928
1424937051519025152
1435986310515159040
1428658278574157824
1428891447537782784
1429219394035404800
1363453826339069952
1432665186607923200
1440981335741403136
1441145550313701376
1441362510452461568
1441363591312003072
1441384096396038144
1472153685668950016
1430076861674000384
1423474020226191360
1452613376509501440
1452860171261120512
1431807363560865792
1461348027961012224
1400280365990780928
1462773944205803520
1430810784842412032
1432552680757477376
1443520432548708352
1430523981266710528
1350034183444332544
1463760612631007232
1429665399138779136
1476790602599518208
1429721698706853888
1430176116619325440
1414861633743036416
1429785695594323968
1415823440674582528
1426451825268457472
1389108212234956800
1431203674362048512
1426874788241235968
1427410220548976640
1349281164272418816
1349318185816707072
1432363304182185984
1457260603337162752
1427577442583994368
1354245144179048448
1435265248190025728
1389465247644217344
1423591990038470656
1434078419499708416
1430899537871204352
1414852240397926400
1441038809676742656
1428707013677109248
1435525915144962048
1423319288299982848
1425474184054919168
1426489499614285824
1431172068284923904
1431283620988162048
1431555300717334528
1431927516982222848
1416764260416311296
1399242904367886336
1431656293488488448
1425480252550045696
1427084889355022336
1453627117619453952
1434720186959990784
1441637033005305856
1466358250182348800
1446800089414975488
1440473139243220992
1442794640894152704
1435976496871444480
1463901034191867904
1413820850113892352
1416239113049546752
1448154975620648960
1423073499745161216
1438051036661358592
1426345589965418496
1396866412753264640
1465953024048701440
1430779257215614976
1418270297166282752
1428541395120189440
1414426128366850048
1415356517352497152
1438384616138678272
1427822969233969152
1430851029898186752
1425442080168370176
1435536921367822336
1431551085517303808
1451525161870446592
1430025350315081728
1444919302172250112
1389478482502168576
1389479351738146816
1428513588608585728
1418820527385419776
1431499138013691904
1425837853825658880
1426035775397715968
1390968260934324224
1415153498799304704
1432103001485836288
1414239654396661760
1414487430606905344
1428945399285309440
1429931412342247424
1429934158990610432
1417067069414072320
1416668134052749312
1422016606964617216
1430720674922893312
1430723233255358464
1445885507573981184
1423866159116423168
1429108800695406592
1439465129595129856
1408444334337191936
1430380967869390848
1422404114563043328
1404835235255046144
1416766056815677440
1425701111625707520
1441969371690065920
1441701033684574208
1427613151265136640
1434156785921757184
1436892055461003264
1430509142221889536
1444305060708585472
1429680537849843712
1444627105447243776
1426505092371423232
1431828198421983232
1444248591103512576
1430341326839500800
1428675723510784000
1428655606349524992
1439995294305816576
1409076356101509120
1442312918729519104
1431906815818625024
1396706957919092736
1437913852297973760
1431051660722270208
1416226471815696384
1416585844589137920
1431923213840359424
1438988604672393216
1429306592130830336
1416251288040267776
1429045697010012160
1434144652844691456
1428941303954350080
1440553126805708800
1408387586909904896
1431883181913829376
1435838154502651904
1435839294862774272
1456953314889793536
1423602264787230720
1440467641387290624
1443742405908303872
1351166460459159552
1429952968862822400
1429980073537376256
1413730676948357120
1447863779530739712
1434834648874438656
1408261469410529280
1428740024959258624
1447041621392965632
1434836701969403904
1436658297533124608
1384079990279442432
1449347787179454464
1475383783092199424
1430431334720151552
1444872298217963520
1430038582874492928
1430897926214086656
1431442426606940160
1465793103927734272
1456803194235867136
1435206421117751296
1432721309146959872
1430192847739768832
1439045367501254656
1440078729875656704
1430726966353690624
1427558068938690560
1398653106804563968
1430321192137760768
1430703360236089344
1426514063123570688
1416397704050053120
1472026904261656576
1469521411064565760
1444824230722293760
1414586783086481408
1428297245783248896
1429797632919031808
1415463940402782208
1431849356429172736
1475894931407265792
1427904272692236288
1428148557081563136
1400878867816931328
1433620657544196096
1436940689078583296
1451918327769563136
1350783456620343296
1431583815802130432
1445784972082630656
1431880571068698624
1430539048158859264
1444310828514103296
1426077574220771328
1447394081437478912
1388752950466547712
1450812931814219776
1473192701696741376
1431888951468429312
1429894991514521600
1429947364794527744
1428030315126132736
1446835077250379776
1441351742868713472
1419122273286451200
1419249823161610240
1389435895351111680
1349390794864488448
1389353693640675328
1440150883266822144
1389566523728044032
1430367289166073856
1424368104633561088
1419959627697975296
1391024594467708928
1426491661803081728
1426438629933543424
1446272102504435712
1431293646960148480
1425035416864886784
1390424276377821184
1431612776942686208
1451336833128796160
1422724279200747520
1421301860770541568
1403381972114690048
1426715510733885440
1450072033144963072
1456849111135637504
1425421268891828224
1448200816783810560
1433345184088018944
1474338884691447808
1395124007628804096
1432736101865713664
1443399521149456384
1450441721905512448
1433066606301614080
1430386149441241088
1430393984216571904
1469992080768339968
1411979638998396928
1436610407939010560
1429091726078083072
1430467647938854912
1414546892743081984
1441443470221058048
1443527442564411392
1443540851393581056
1415980392901865472
1365913692991221760
1418116452800811008
1443158795681615872
1433899406412042240
1417813914796974080
1416682374234923008
1420241032915034112
1447862288048820224
1460931154240888832
1440638832676728832
1431910973917446144
1445352373027684352
1434018754053111808
1473756922771755008
1429047284562419712
1441243233284091904
1429236013776269312
1433677420050063360
1433668971006349312
1433758828529471488
1434135657509654528
1438840368980639744
1395932855813902336
1389578014518743040
1428264612084862976
1434082034264076288
1435245394158489600
1453957845410410496
1417321868021825536
1426563010697437184
1426667067869171712
1429991224946040832
1428268241806237696
1430329436675600384
1430412465725087744
1430702002292477952
1436683706228346880
1438818615411634176
1440888725722988544
1441457113830596608
1434517753591840768
1454672316474953728
1420758519867789312
1427806657677991936
1444637809675943936
1436229168715370496
1430915060872859648
1432989834696540160
1407280484992700416
1460264650923077632
1437739376889319424
1394195010711539712
1429667745264586752
1427597318417575936
1465759725966946304
1466456783195545600
1441902379478110208
1397791336498176000
1442472845657792512
1463920676981510144
1421427966517551104
1455013826642935808
1389520439354003456
1414509293957632000
1455384288451387392
1455567501752815616
1434522117127565312
1389442614198292480
1431494662699700224
1443412323876544512
1431096766011621376
1431107083399614464
1431109628062879744
1426440089039634432
1413523607926370304
1453277031735648256
1437752062134001664
1420001632884912128
1446684233972416512
1390284266240577536
1448414106109689856
1403551898636984320
1426578195046752256
1430812101484843008
1426213749120110592
1427461811079581696
1417633855150821376
1445663790326902784
1445732099059642368
1433288443367284736
1411518246075846656
1460610004923211776
1430515296746577920
1450846525429407744
1453984223136677888
1453984224592072704
1454445507896508416
1465276393827147776
1415638529472811008
1431953452016357376
1425043161139712000
1428711326671536128
1428954230144966656
1429429606063300608
1467091161177227264
1467112276238823424
1442106156340580352
1428549235553693696
1429435713787895808
1438824736272781312
1413709565804179456
1394986794182184960
1395761263624421376
1416906289079226368
1443054558993793024
1453146978443878400
1431567607581270016
1441271345954779136
1458977941291876352
1419586934440022016
1417435606364213248
1417453136210382848
1428336757968293888
1423866748990758912
1446603453640286208
1426182865180454912
1470642904523685888
1454302417810427904
1433409636649086976
1428683899731726336
1456586321342910464
1433632830324568064
1429250768104693760
1429466399366291456
1424067124826284032
1426100926159351808
1432212074021621760
1430715154715402240
1476776002911031296
1430348182177796096
1429036875818311680
1431266014621171712
1429841883044356096
1430215352181420032
1434433698795966464
1437182590025302016
1454095531966230528
1433018636319412224
1428553518382714880
1456517098226683904
1408292317820198912
1454081502128472064
1454714154699264000
1416039269865377792
1410857953192812544
1408944180882247680
1433326390095462400
1429116691812810752
1447204602743377920
1423255804497461248
1459368579158065152
1430572216454815744
1427792743015739392
1449278034830245888
1439035421787230208
1431868170193670144
1473308012932526080
1428759612652625920
1429418844074909696
1415704064675876864
1439119696779898880
1447224900532379648
1472803432067002368
1430731938822721536
1452858136163848192
1431405143426097152
1446340024857874432
1442442812130148352
1414464504423862272
1426239940518547456
1434687566154919936
1429069347511619584
1443050090277392384
1411578514302595072
1447907087309099008
1453589602560724992
1424175417263476736
1450677127016116224
1433277344051990528
1428362833868197888
1428582504441679872
1428613377790644224
1438513386019454976
1431242304916844544
1430458528334946304
1429261330754592768
1449369189299351552
1416341292347363328
1421370312017408000
1452256359093780480
1440975662538387456
1441194609174933504
1441336255120232448
1444296331464306688
1430163027974840320
1415528945684926464
1449848709517234176
1444500559038349312
1439957157588307968
1443460096508379136
1425793389119741952
1426073240842104832
1431751648875929600
1451872136671363072
1433822183210422272
1440245949331173376
1437600151917391872
1414568730533654528
1476039662569279488
1397800116371615744
1433791549091897344
1428730393864196096
1476763071456579584
1455933503896309760
1415641512256282624
1430128346868768768
1410120252340412416
1416083922845200384
1436862720825913344
1430485470731927552
1421662772857753600
1424135477360173056
1350242598410043392
1407488086301319168
1436524734527639552
1442856672569880576
1430366649773813760
1428631325481701376
1426430795896352768
1428586579166068736
1430754308572598272
1426916983442853888
1451694648351617024
1468518858298327040
1427327220989579264
1431957186737885184
1420345895862693888
1420347634234007552
1471671309092356096
1427051558898831360
1434765853950676992
1431162318667145216
1408429217591664640
1430397218515681280
1430466595088834560
1423318963040100352
1451792132524548096
1430448952831221760
1476496912257728512
1417833756899962880
1425103261141508096
1444946518075600896
1406796254152052736
1423629549682655232
1426381431949783040
1432286901273194496
1433218293989400576
1416376584785653760
1416380909197008896
1424646909231132672
1429304618131984384
1418879595563073536
1394849484782411776
1431068154399059968
1430325725303738368
1440849466672570368
1454781657127419904
1454782621230120960
1401843065640218624
1431242701647724544
1436283084270292992
1457986501539553280
1414792818892017664
1414795584175710208
1423646658261225472
1430394514032660480
1402909428672774144
1403026172930314240
1403026759075958784
1408923175405113344
1409045181077364736
1409070924305944576
1431572910838362112
1440277636501049344
1349177154991312896
1435147887281725440
1476565117810589696
1429278311708987392
1429665740156588032
1425065692513013760
1410941713636478976
1430465234590789632
1468482487990906880
1349518570732965888
1432359033613131776
1429091495957516288
1452245543653154816
1446737208816259072
1454721798180798464
1351399982444658688
1362989034260234240
1448983370810073088
1476877116452966400
1421652545940770816
1432273984133894144
1432950198339129344
1414826302398373888
1429345329065848832
1443240302366507008
1428600527823069184
1429764484319481856
1444292331276963840
1429815574142459904
1434732133751267328
1415246117336326144
1413331124294537216
1437045346350166016
1437363046779797504
1457977928524832768
1428662314190794752
1428222951493566464
1454417568773509120
1409362804180590592
1436878112835264512
1446312473607356416
1446312894556082176
1432849785044672512
1431987837474197504
1420989650361937920
1464900312297132032
1411080659913764864
1408401239214231552
1442596124871692288
1456265942946574336
1424178900490350592
1444508704754130944
1425286205243940864
1396057128629018624
1397169373471600640
1430535305191247872
1405911778681266176
1405921584443846656
1427169934275059712
1456201656501030912
1429401474283360256
1440222111717494784
1428647093279674368
1446310956171026432
1429042687903076352
1431203902813208576
1458380726672318464
1415866353773277184
1417487182470819840
1429044791979888640
1429088584783437824
1434340648673366016
1454463792587280384
1431297664147095552
1444259561246900224
1389260500421144576
1418855149905264640
1421251608633962496
1412992554358874112
1430794711426420736
1416255657188085760
1420358542230384640
1454627401284009984
1430752708311457792
1437353411473600512
1456773298453311488
1428379680839639040
1448179861617479680
1448181003445407744
1418087737983324160
1443580753212674048
1428338466614497280
1425069102150737920
1442132021409583104
1459273470492041216
1459348406321614848
1459350887806107648
1450415958212820992
1449554491024437248
1449893977709158400
1417716860976394240
1431933374885556224
1416519452859027456
1449288514621763584
1426890363294289920
1431153885641527296
1431195278955069440
1431469778086993920
1441608974990643200
1425438183966208000
1434916751834112000
1458946648072097792
1426849291289513984
1433647837137367040
1433737521662365696
1446018479077740544
1426448143130841088
1430810825032306688
1415474787925721088
1433409396537643008
1428965513065947136
1415954959724531712
1475402071985643520
1475402375888130048
1435033397311594496
1446792129162846208
1420744490931785728
1453612172014014464
1430467646521151488
1456622953248919552
1443891985845129216
1427315165427421184
1431589028952887296
1431589166362423296
1425048496927768576
1447562678713548800
1442708417756348416
1415286330997673984
1356117647859937280
1424244711968055296
1425088755086548992
1459211525755867136
1426912853651431424
1435871537727295488
1415807033886969856
1418056910993952768
1439566622432264192
1425108372781768704
1434610177718714368
1431888501281230848
1429072849327693824
1431986341965799424
1389452723607642112
1389464341083136000
1348943062492274688
1389383199562731520
1433611255973965824
1349030186684010496
1476804646282792960
1409086572289474560
1397885700930818048
1407889476710408192
1426520567809642496
1405828015444086784
1389580576428937216
1420546064126414848
1441801593825890304
1434993240118157312
1435407974529265664
1439041817765314560
1430453417206370304
1464220697270513664
1427071436494016512
1454284671064293376
1454949582450819072
1429290881157271552
1427544778430763008
1438535865081348096
1430357519159889920
1437729244130332672
1471147811043303424
1444193582613626880
1423933131267006464
1415576463697321984
1408314816591134720
1422388249029267456
1430368186906550272
1430369371050835968
1420923629932478464
1426913634236571648
1362277870941261824
1443539107217477632
1430087244887461888
1438865832499507200
1444863884209188864
1425712134382505984
1430834698415067136
1422774025684615168
1435866317618237440
1416558000941109248
1428671082446299136
1423827940161187840
1414681043689361408
1426159680661774336
1468188613976342528
1396444708545523712
1426493125195812864
1427193724841304064
1434686240104718336
1449695827195142144
1395044995682291712
1463416938898628608
1428974448208605184
1430387236453842944
1425300378619244544
1429684183379574784
1430032649356148736
1463895682721345536
1433608478954754048
1451565754223005696
1441046157036167168
1446448810654240768
1431774221386977280
1417478899924078592
1424534412851433472
1438849160967380992
1476395289736986624
1397101648963506176
1431537828211539968
1444878462997590016
1429785824984399872
1435976942046433280
1441762193511383040
1422883888741838848
1448433434456576000
1428704386751029248
1424566247182659584
1433272963453919232
1429199812025479168
1448311733446070272
1423419977818730496
1365916841831370752
1424286166153457664
1434852179483840512
1429763630766067712
1441329842763403264
1431314025019686912
1476578115316977664
1475791266994556928
1421719591391170560
1428765308324507648
1415867367289016320
1390989339375456256
1444861091213762560
1445875526271332352
1418177968434606080
1415888847980818432
1434035400515809280
1433538237780291584
1473075450175844352
1416354761687793664
1443200227725303808
1420681520327524352
1398284004898471936
1451792607718219776
1450023805770813440
1449252825939120128
1433760033863438336
1452639753757618176
1426834431143079936
1435204587116326912
1361489545661845504
1416395205490614272
1430845274033856512
1444948261853274112
1416331626515075072
1434723640226967552
1439042382767411200
1451449538233860096
1426737690846793728
1441306814444830720
1454804058934415360
1429284487762874368
1441352240623599616
1418489951134523392
1429702518192295936
1444313391858814976
1444448454311223296
1444449241112322048
1444658476819501056
1444659347418595328
1444955552849620992
1431795982711214080
1459454572888412160
1424370180193357824
1414526471696044032
1440525628202049536
1450414547207000064
1469621698689339392
1431791388841054208
1439012921867001856
1416994344637140992
1430456293198757888
1437262944044126208
1446220980242694144
1397991298154471424
1447125427395256320
1428298639890259968
1429099563734867968
1416058143889448960
1439053170253070336
1472657016648732672
1397546796147101696
1431543535732346880
1458532258244018176
1393562817601495040
1474284167818928128
1474613550186328064
1435840657038348288
1444142245834231808
1350387645201883136
1417409850754039808
1432267331762196480
1412187131678625792
1417122556557946880
1450454608728543232
1425780276991389696
1449562559556640768
1450034501669642240
1450708553245757440
1395395371900170240
1446075689627570176
1366386989956689920
1476462842513604608
1425757032959733760
1445730770354466816
1413082903131529216
1475115978144968704
1454763759902154752
1434154887877742592
1434318263765241856
1351052239033479168
1444306762375467008
1432561397234212864
1438914866060750848
1463111737486364672
1389549090464165888
1446668227153518592
1460941845911924736
1417131173411655680
1440534241180209152
1441403768575172608
1424613082282659840
1431137555118919680
1432152433883369472
1429668684578967552
1396340408188239872
1440335265344602112
1443027860457803776
1415697091045724160
1430191030821740544
1439866809298014208
1428989773880848384
1421071472873799680
1423840640400429056
1439856838858588160
1428923340459167744
1402614714757107712
1433812814959841280
1430719911937015808
1431088342569930752
1444289415551991808
1410424900175622144
1431041256499539968
1428279462123106304
1434658485904445440
1434847045676769280
1395653862401347584
1396814501475872768
1423261118118522880
1429389098205122560
1420359000776843264
1430301478346887168
1445037803083943936
1415661022233333760
1476832952319234048
1450494248223064064
1430901030229667840
1429241552266665984
1437786946672250880
1446721320406814720
1443607994713788416
1432686550794440704
1451535360622673920
1436173354038226944
1425721747102334976
1425723761894903808
1348842352165548032
1349185825511067648
1416248603325079552
1431375926621704192
1430763070184296448
1443177007043399680
1435388519107596288
1427194281790361600
1433358792238899200
1432951072570568704
1422359938408476672
1426210052369641472
1426903822505365504
1414574265995698176
1402549236680445952
1440616138564456448
1421714661955670016
1431766716124569600
1421152438992523264
1421744703079211008
1476091593132474368
1429693690998571008
1425353743994802176
1389491131390447616
1390128085182210048
1472494406552883200
1426532654439034880
1436030510271111168
1430366357455994880
1423625656756178944
1452443260727689216
1474188469291290624
1436165850302586880
1457365821911552000
1428236205984976896
1418736865964814336
1423588773116321792
1416741999588167680
1390856452655382528
1475643958864744448
1440343903555645440
1440344459032469504
1430427055154401280
1423488250451173376
1431972950840733696
1476086022760894464
1428988075997204480
1429028133093527552
1425270557252018176
1427448472081371136
1448084559753408512
1429811854998589440
1415644701122646016
1426748683480039424
1350303413511225344
1399304989684633600
1426101343232483328
1434852116770607104
1455133277119934464
1444877808530968576
1389417449531998208
1431590995460689920
1445575081241894912
1419615425663438848
1431936546639265792
1432326526138081280
1426844118924226560
1445752416620539904
1453620687155859456
1425121586537918464
1429321509227487232
1414556977045200896
1454256206755684352
1440598051404464128
1441926067761995776
1457540544792465408
1419563134889627648
1428188866549219328
1428300253548056576
1425421488555921408
1415888795841429504
1404704927885058048
1440114453031239680
1417352086316982272
1416432564139552768
1424345124272701440
1429118426061021184
1420261700817747968
1397805564705460224
1438384482080329728
1476492851861069824
1431143283854503936
1424568128936112128
1424175735837659136
1464528567929212928
1474329937767120896
1431797720428122112
1476161735073533952
1435244204796493824
1397205455131271168
1434132458283302912
1437381850893193216
1442878832873140224
1416762786558840832
1453212055553646592
1416591784151420928
1458816698685931520
1431493606926286848
1458950204766392320
1415141136163774464
1472921310518910976
1440789998559629312
1476651631512993792
1424001706065469440
1428270041053597696
1429715817973784576
1396811829897170944
1430790323391762432
1420718222723096576
1444641801176969216
1438400140524482560
1428908120592449536
1438473733740453888
1438476309902946304
1431964892475494400
1442066799705530368
1434873652772683776
1429855956851052544
1433455522871537664
1444885096608137216
1430354771458748416
1397469002687868928
1416347078230298624
1430134208203157504
1471737298316185600
1439222631329263616
1430365799454101504
1426437525875265536
1468550528716005376
1442396092646113280
1430527574174670848
1414625936373256192
1414626511613693952
1436227879998689280
1349322369106546688
1430504566596902912
1433224918821261312
1433225661322182656
1430488593726799872
1439582728916144128
1431249184129048576
1389172337358954496
1433225323898941440
1443366831121596416
1469666873528647680
1426240504350449664
1418420428381597696
1439189783171928064
1439440365979770880
1429053421621940224
1430507836862189568
1424132595822911488
1431834513680723968
1433443308924071936
1445751843980603392
1446480797830049792
1415625039853072384
1431804026388029440
1396989063194836992
1476526425242931200
1430072823884619776
1430088605557428224
1389615075921518592
1430809904877498368
1472028191367729152
1435878204175118336
1404653465440178176
1430376616488701952
1417370846075572224
1443672334418644992
1401380084770959360
1476409199777107968
1396055971265318912
1438502250393980928
1467019589020094464
1467049383870943232
1456131379259871232
1466338297936965632
1408022127937163264
1476874142934712320
1430153401715724288
1477043430521856000
1426590912688185344
1429483413216526336
1464570057942466560
1418086910006685696
1446411469982105600
1430485274757275648
1440407815906942976
1414448955157475328
1425856596463161344
1430155349504397312
1430419717999652864
1426470420430036992
1476522873359462400
1349420333485367296
1401926269239922688
1359541413894103040
1442305633751998464
1423192003538415616
1423980450079330304
1430524371710349312
1426279149644222464
1435804567476662272
1466060023503622144
1430147983186698240
1428231213328654336
1396896906631020544
1476323843606122496
1476245465939132416
1416127758091104256
1389256034296893440
1429054352031838208
1431767964496269312
1476563032801038336
1438111959681961984
1441552281355243520
1401111512895279104
1447433535732654080
1426065774788055040
1416266525355380736
1445533599072063488
1430538130805780480
1438421423014375424
1430521685887705088
1434725905415360512
1438364677029859328
1365467629209624576
1365835173791633408
1434750229077766144
1469673190821548032
1417021344877727744
1425671721873395712
1433670198305779712
1432680190807662592
1438365000863604736
1445075152195047424
1429005873033093120
1462277147406393344
1414582157062774784
1415311596969103360
1421690454001680384
1429005351588823040
1433734872351207424
1402533377966710784
1400868795153977344
1446009039872159744
1443100785672220672
1436698169388126208
1350743116890836992
1417208809253064704
1414061644058009600
1443364074557829120
1368193696517160960
1439774467270475776
1426814560896356352
1430486811097190400
1418001175081672704
1439766146379497472
1456900902648909824
1426604672052125696
1431168736791121920
1429694602122981376
1430730416709783552
1434792763581603840
1419278171766022144
1431748424655720448
1402227044675510272
1476848279199436800
1433047577792966656
1433077297087610880
1414452027397087232
1446381246821531648
1448474406527770624
1448474704314974208
1424998465965236224
1426583974420180992
1404659731730341888
1447582389769682944
1435274744366989312
1438378332999933952
1474760579113893888
1439133195451056128
1449203263446810624
1403990410326777856
1434691627033915392
1435275269867118592
1430508262533877760
1369833692672253952
1443899554508668928
1349195513627774976
1431031609549942784
1473950879912902656
1415933039633309696
1444254482028658688
1471063301299732480
1407692804994736128
1415676274110988288
1448518298287554560
1348954179696349184
1438883321006624768
1423092326432350208
1438350750095003648
1416400057910251520
1428339911678054400
1422388815847591936
1435387354508713984
1352083361393623040
1434000791719723008
1423628905227833344
1441792612105547776
1451353296514392064
1439092480595607552
1404765144333402112
1454019352743710720
1441356709549674496
1443482929267576832
1415477041969856512
1416207492950892544
1423966478630481920
1417797543954575360
1420053493163778048
1430536706189451264
1434062712368103424
1446594495865245696
1398293501465427968
1417497737902313472
1389474681732964352
1433971473190817792
1444651133545369600
1429383855958413312
1440523549597310976
1427555648074436608
1389389654583959552
1389903595903012864
1430446541097996288
1427478845108621312
1430049949589278720
1423619995192360960
1470324333302083584
1461749737367896064
1459197049685962752
1444903039354109952
1452864462738755584
1418959687349907456
1426827707287887872
1432671429980426240
1470989682448089088
1429011756756594688
1419649857879379968
1428061176672387072
1428420876744093696
1433938082445684736
1423224855722217472
1423226903721254912
1426053871491715072
1440068765811548160
1440568163041636352
1429625036596400128
1348800541023903744
1441058582019989504
1394665242676760576
1440682602881380352
1431579970082467840
1433778428893749248
1437074872153243648
1415661082253795328
1427109650919346176
1413203128304820224
1389028780564389888
1456050470154211328
1395050464937320448
1404680892669259776
1438587889181360128
1432849177780752384
1432040976957067264
1443895349081374720
1424408029936570368
1471380464883552256
1425997129420476416
1426773183361736704
1430394013425668096
1430399597021601792
1421699824244559872
1412063888229601280
1415861729993531392
1430367012992163840
1422733428546445312
1445246609667735552
1422383576058716160
1418703374753550336
1410873398293516288
1396261676542959616
1349274399031971840
1430914895982174208
1444986638786908160
1452392865347244032
1428042964337496064
1429009120376418304
1438889439292379136
1372122683907788800
1448518692526956544
1459052464594829312
1420226002752475136
1422550237483315200
1431197642176925696
1407733855327600640
1465699264453963776
1430088977562750976
1435049201415516160
1424544165321338880
1445443773551431680
1431851139364917248
1396438171949309952
1429050199129739264
1428950236446162944
1430218086091673600
1448272321400098816
1448428481734332416
1429246421304107008
1429743393840664576
1422701620232556544
1412681533417086976
1433018137461493760
1426467860327526400
1425314155586748416
1438767650553823232
1427610290309406720
1435975308616691712
1453653250574479360
1453655069581185024
1430716826548260864
1427861884636581888
1414795328906162176
1425832402337685504
1429138184907100160
1427966723227983872
1430496310746959872
1430861911977979904
1434834245055176704
1415936748333400064
1467190427837026304
1428904181419577344
1446462992103661568
1439756528999829504
1434027960365772800
1431066227443597312
1475793917966635008
1476168364883988480
1423319863670448128
1468157195833397248
1443022595176099840
1451521617947869184
1472494942589046784
1431222264272326656
1450496543442628608
1463157819742597120
1416983907505885184
1432502438372675584
1470972224043577344
1422842439706894336
1451938940835880960
1370119918398619648
1426724625900208128
1425447597645332480
1454897014332739584
1420946415870562304
1418501530412490752
1415220792917315584
1427140940448223232
1416415214027755520
1425116771564998656
1417139230048800768
1404483413969575936
1396708632608219136
1442642981643689984
1397425429254860800
1419420438145339392
1445914633584340992
1433898442514853888
1398816340102709248
1431105446673190912
1430894606850215936
1433749724125822976
1456934531877900288
1430339172464660480
1429480163536883712
1447814117188726784
1429622502901174272
1438022715412082688
1440266412665098240
1475303638067073024
1475326787663978496
1424766713426419712
1426552334415400960
1435499138473345024
1443060859362635776
1405185836354727936
1433820001992011776
1425462397825740800
1444601870945644544
1348536004261527552
1413828758524551168
1444906140165292032
1397563023414284288
1417879859640995840
1454984701647540224
1409105907791761408
1457270937645056000
1431442929319440384
1438010230915301376
1422459951646056448
1428502571388346368
1441563480633458688
1415127884323201024
1439704238074990592
1432380500342022144
1439789739532427264
1425031863446368256
1430368687660232704
1431252058355617792
1431271413806092288
1443539217137602560
1464370677805305856
1430896782934827008
1431885194168918016
1444867685481738240
1431459710343925760
1475302290714099712
1444732036296495104
1435907935670964224
1471714313870086144
1356174237111889920
1421103943740837888
1465982300349288448
1432589995210989568
1416336323179212800
1436689051877216256
1420052874910781440
1428570903538016256
1428677721069178880
1428870650093989888
1429088587077754880
1473383055356469248
1429675922773340160
1464419759567650816
1476489604391784448
1476615266289127424
1433360941328990208
1464269769939423232
1350301866131787776
1435400278182821888
1422496690532089856
1428229204714295296
1441709053286121472
1431814540686024704
1422061170106662912
1424409602532077568
1427586042983448576
1427443385711828992
1417833645155385344
1430763347188744192
1476029379402625024
1424941927372267520
1427966519485423616
1429058959000801280
1414484936824745984
1429375119932022784
1398283491545022464
1428595366664966144
1425856447850565632
1445024510411882496
1449608279777107968
1455730408750944256
1438491461415174144
1420439785034768384
1407533150696140800
1462780361599905792
1373359493782761472
1414961470664855552
1433329678031355904
1389602162464890880
1432896045101420544
1430057412577304576
1432320482938798080
1417085592333029376
1389540142772334592
1475841784999669760
1348424070614839296
1432340129754992640
1411217970450210816
1437012158886203392
1436960676103086080
1437233074186588160
1425010289418801152
1446123852120006656
1446252671212482560
1476797720522285056
1435129132346527744
1441793762875691008
1471345800596705280
1421676163244593152
1423927032400936960
1414583890446938112
1435529302318059520
1448477025925156864
1415704063765729280
1431986368960339968
1426431052470317056
1415679188372127744
1428905152304484352
1417145875109859328
1455709231613497344
1455710278893457408
1455711056081272832
1410137613072097280
1429025532750929920
1430369719303823360
1441241129517662208
1449311325276966912
1416738799921483776
1413107420067295232
1470064038822354944
1471345774113935360
1417155015983001600
1428699267019931648
1429618055902945280
1433565160535302144
1440512745720279040
1440513587252842496
1465524773023141888
1465937038633439232
1471474072458391552
1460228945014525952
1437427751783337984
1425160368217726976
1426734174212296704
1448614338533543936
1476743353102323712
1438347866393571328
1436712323142483968
1399025624694460416
1444471091217321984
1439126293635682304
1432229133489086464
1442075531944497152
1444146069147774976
1391587693025316864
1442426595625504768
1437044637655453696
1426499638404714496
1430037473778970624
1428947071730479104
1429241149668040704
1429391693791387648
1429800228043976704
1476137398396338176
1426850373734600704
1426851864977416192
1430628625338961920
1406953460533055488
1435161174425833472
1449250101877108736
1431921483408838656
1438352022772670464
1425319384747184128
1474252716318674944
1393498785993527296
1428256339923378176
1440958132545490944
1437735895042441216
1349165938881384448
1349574094019125248
1426371452995964928
1433266072015106048
1424339305070309376
1424682963707457536
1444703388738867200
1445029968300285952
1448891379506110464
1453124709554421760
1429283331087077376
1429723437489004544
1401838230287224832
1424992400192147456
1432657844378095616
1416119174615736320
1421804777827028992
1410061923807154176
1424222510086705152
1476739069774217216
1445758096089890816
1447959249011687424
1426052406144499712
1418807470265454592
1445331856065384448
1428749248397336576
1433330032093532160
1469627849917153280
1440221056761950208
1429359892431732736
1426030899678744576
1435819174207520768
1427999450127953920
1445478477591814144
1445436285129150464
1476947665472524288
1419901204872667136
1427698926493126656
1414399056042872832
1440476924816412672
1455405498698592256
1433025639330705408
1433249139039485952
1394649516939235328
1385779699729588224
1449571247956709376
1471338239118102528
1416261940553216000
1432709419305930752
1430066118803161088
1428691082427072512
1430359444785967104
1397159498679078912
1428022662077452288
1389149431484739584
1432991073878482944
1433414645855842304
1434514815519625216
1415496290406858752
1427115082216001536
1424065368239198208
1428979817307787264
1438511606867001344
1435212965326716928
1462834567191019520
1474750736449765376
1430523868884606976
1437220896452734976
1440465057972776960
1437584413353668608
1429319060928356352
1427270190635487232
1427985370306662400
1432638928478109696
1443455694351441920
1414862446385254400
1413481935138017280
1428350168009637888
1470311786880454656
1416643816031850496
1440834223250673664
1413468990207234048
1418413875821617152
1449663463047905280
1446151706811662336
1440551878723469312
1388755861586145280
1433275589792657408
1431291057073901568
1440065621761224704
1441612737084203008
1441774688426860544
1441933753941594112
1433659853273141248
1443437153673830400
1452578699115704320
1412680438611550208
1414180434376757248
1424817202843226112
1415201497374093312
1430390015222116352
1422567105371656192
1459130010875224064
1438344666013863936
1464342502668783616
1430335169890721792
1428250978902441984
1429688078352850944
1430062584724549632
1430491679480377344
1446406727876808704
1414550815549833216
1460873861109407744
1435295907667341312
1431131193919959040
1425002053609349120
1427466213106487296
1445943083770605568
1426749209361846272
1417043114653478912
1424717790741557248
1425967234032144384
1430893836520222720
1416720733091155968
1467093551104204800
1432302729427259392
1433064097084444672
1433370079127769088
1443942550100795392
1418906903732707328
1426071050119356416
1427271178519867392
1430365465398763520
1431475735399591936
1405388413398704128
1431830086676717568
1469260418610720768
1436174807670812672
1427996698689769472
1426222927221911552
1430495412545146880
1417075295165747200
1432539788825939968
1472288321061769216
1465633898629455872
1429854368581361664
1415862014623113216
1433613627202830336
1462961999495589888
1439669594386358272
1397840257609977856
1423509388082307072
1433029826433077248
1432997699511414784
1433727373334114304
1474409409044385792
1421871797373263872
1431205815193509888
1429731813556068352
1387373705479655424
1445506701029830656
1430826643644469248
1416708362062864384
1431601110062546944
1447060931788173312
1429257011573657600
1443086887132942336
1428660644350357504
1429445695480598528
1446588164701753344
1414508977216389120
1428368210999463936
1444863621247344640
1389337355639656448
1468086813629714432
1430127911563010048
1412938492405899264
1423935390335995904
1410894649233842176
1461371438095425536
1431971974864007168
1430022791248572416
1404813732174340096
1428665989600714752
1408054298982768640
1437373080863592448
1388752443974905856
1430390427882979328
1430390801821958144
1456216743177703424
1389378693215055872
1429067375131856896
1348801354928513024
1414516579375583232
1432431439803412480
1433518701450432512
1397539746402889728
1407927787147587584
1460587486971760640
1420932780741906432
1434127545352421376
1430319043244818432
1440964770450919424
1440965607822790656
1435447680751136768
1429956249152483328
1389387218880401408
1422024055104757760
1431049647519240192
1451863837355900928
1431459489761284096
1441500113310871552
1465490722887389184
1389522143948337152
1465638021986873344
1430129159582322688
1414848720760233984
1425834783209230336
1433392858577309696
1433397786083414016
1433653421203066880
1433657035938095104
1443944111665389568
1443956817617309696
1442929806970998784
1408324358980861952
1431099118609305600
1429732257657352192
1430806933582143488
1422461092459024384
1435066312032612352
1445358122055262208
1476328255862964224
1476353737274785792
1476542919154683904
1438831186336387072
1459444895970701312
1459447734872719360
1463860897126912000
1432381529439703040
1428540265606701056
1443824211596701696
1434188879712514048
1418494606589583360
1427293144031268864
1437743816455311360
1413376466566275072
1417528239501680640
1435595352258891776
1437105521950019584
1438129560369860608
1438442349886001152
1349208153989083136
1473951900915552256
1448867342193074176
1410822792904200192
1427831308508487680
1430336690644676608
1409556565669990400
1428993951961260032
1433698041744146432
1421391074715602944
1426333078826352640
1443171441629749248
1422514755349086208
1430731578368397312
1429411788232151040
1416392939933077504
1441590527707676672
1397887679828611072
1441151866008571904
1416004080695005184
1476532089294000128
1350648342376706048
1430499706128400384
1426899488208162816
1437068728038944768
1464898578267078656
1454919089181192192
1429439792211660800
1429440742187929600
1427072812443856896
1425123038752743424
1419980532419489792
1429232283043581952
1429812004487794688
1435968160738414592
1435821097899814912
1428995360077213696
1420177694315089920
1422836440191299584
1437983440335302656
1430394655573639168
1447456700697481216
1457664518167810048
1449291698140418048
1421006925999706112
1442671263994957824
1476085673446703104
1434103804065042432
1429408021684244480
1440694157039656960
1444864303518007296
1431943522471448576
1437202083191554048
1438807107734695936
1439755582769041408
1445575947214745600
1428566134685536256
1425060820975718400
1425290754281271296
1426009106721116160
1417304241421504512
1454997134877491200
1443131626091810816
1453741736795119616
1452614943681904640
1451917134116786176
1449261997816627200
1437626301779628032
1438349063716409344
1438356609084788736
1421333265881858048
1429289245013778432
1442346637704105984
1454482999836250112
1430781893876744192
1456965700426235904
1455695354851069952
1463010014927339520
1446299829517258752
1439842700975476736
1471550559496769536
1427254453632081920
1476954065326075904
1415343171098185728
1414950571510013952
1364565085197275136
1403545376104275968
1419660793306501120
1418106751128281088
1430524433546973184
1476150910980034560
1430384660538793984
1458071786155806720
1456592159256334336
1450492644467961856
1443232002014990336
1453534976146690048
1423894214199300096
1350381040859156480
1388841466911367168
1389493709272670208
1389602941229617152
1396436149825007616
1429648349213302784
1430519195712716800
1438359884148318208
1461134665184514048
1464223397206921216
1440089930521186304
1440325311409770496
1418075059722153984
1432663617699139584
1451141425471492096
1417301923779149824
1389406018635911168
1457282985753919488
1430477775647821824
1445639799008727040
1405299184425521152
1432710999874883584
1440613642542616576
1433930452063043584
1451280470944141312
1447146077564530688
1428601355061497856
1428735103417520128
1448202584326492160
1446679700416335872
1426513187797573632
1439738044416884736
1471836974403051520
1444908115460165632
1444908117989330944
1389515602360995840
1434133154609000448
1434411079866535936
1424166741660209152
1431652749398085632
1437447517042462720
1430783418833403904
1430441982858448896
1432640199729704960
1415671912928223232
1349828178487873536
1349830956081811456
1427227381685620736
1427860020662726656
1429250289039679488
1430368271589466112
1423869695988432896
1433103047324884992
1442304533170843648
1436122653958361088
1438355464115220480
1444879963522363392
1476509478832926720
1446047186479845376
1472720149547413504
1411927942238670848
1431909159650283520
1429755129557749760
1429820851633852416
1444867748614397952
1453962126968590336
1434844610254180352
1453003982432055296
1474330228293992448
1427417695046168576
1429114652332417024
1433259653710815232
1430139833968517120
1428863198225080320
1453595450099990528
1437355313573728256
1437356288673914880
1469604988364242944
1456776024201392128
1429072982446465024
1363548500051464192
1442071002612056064
1442072069332553728
1422352643352010752
1437083903668342784
1416705930004099072
1413151192713109504
1417022482859495424
1417317131201306624
1425338249858322432
1445039394667175936
1444190674790744064
1451535405359067136
1476510524665860096
1435850813696401408
1432969137408524288
1441264677858594816
1439414135456878592
1457854681728782336
1422084474687221760
1407367181969485824
1413401933352558592
1415669254507040768
1452666432429314048
1436346465002004480
1434567163839352832
1427315290627448832
1436082830660886528
1447107598411448320
1437765274543878144
1435753311483744256
1433797538386100224
1438363310462668800
1431104026846793728
1457723363175006208
1425318161331613696
1449376889798156288
1452624326805450752
1449362157896830976
1428821748544196608
1410190809886978048
1455512530437087232
1426395912629227520
1459149865628274688
1460918368408518656
1430131750190022656
1476864606484123648
1433821289496473600
1424391589766438912
1433633531314401280
1457772336564686848
1441301411317174272
1454607116342153216
1430859293708808192
1417532124941275136
1438460688314220544
1365864134919606272
1415642269416255488
1476857490721566720
1417566886070427648
1430861599363899392
1435850264813080576
1440504132759027712
1409624154861543424
1441230460294623232
1433781660340736000
1444166828389851136
1416752887628124160
1469991760080240640
1434581172869218304
1402148690689617920
1434498599249866752
1409329367944073216
1439261024272543744
1450374532636704768
1441790981372727296
1429836818996887552
1419492732343504896
1476883988752961536
1448159818397601792
1428683763752443904
1395283541093539840
1433008386602242048
1423206837990563840
1444290272251105280
1412666618295898112
1422906021425475584
1429826065220792320
1403647257719697408
1425278565419937792
1422575493627342848
1405349115517571072
1423576467816935424
1424936824758181888
1349977971906420736
1351051279066423296
1430889269430611968
1433629019287687168
1431450939714506752
1439291562928738304
1443550407452622848
1446370170549653504
1430843571217764352
1445938894147506176
1449008841106997248
1426011467157950464
1423184702190456832
1408926015099838464
1426055734542802944
1438061176391229440
1435287687288614912
1435292807095226368
1443468427247505408
1417148831087566848
1467388926834864128
1423822490179100672
1425005540929855488
1425139712268845056
1425522022734614528
1436148906035908608
1448437658003275776
1438350976214192128
1449276063998046208
1449176389282791424
1350626447862366208
1440614705597353984
1476140587103375360
1426845746687479808
1420239860502208512
1395914064371412992
1417331856857608192
1426716034891878400
1390891059115266048
1431610993038147584
1415619047807356928
1416073887167631360
1428886366205538304
1429269202381139968
1429843923371888640
1427332209225060352
1426517444244295680
1432253196227866624
1425797049044197376
1438868268865888256
1415705178850824192
1470994851890032640
1452820079524007936
1452888851865739264
1457181651272830976
1423896165737635840
1348916957995626496
1460786696719519744
1433279126912131072
1445218496997060608
1435428571648958464
1448855656400764928
1423295876068302848
1428612572048093184
1456560336547442688
1471671311491481600
1425798750790774784
1460615520982495232
1431517291418566656
1452832976140570624
1435601733229576192
1428251756165689344
1429767603099107328
1427194353139601408
1425397191242178560
1464123984564289536
1429741720254640128
1438670759396712448
1433383544336760832
1394996594882138112
1397487776489119744
1439574444918259712
1428330887804899328
1428644068507066368
1429358746010935296
1430416991198744576
1430419316529188864
1430471006842281984
1448115809994174464
1454646912053743616
1430404369543950336
1445786445558419456
1434529308400254976
1444951563449950208
1426171063826714624
1429087512270495744
1429087888780664832
1434694846359293952
1441950672555962368
1442480607901093888
1448466232332591104
1431253126376407040
1431963503187804160
1432258609920962560
1445072569967673344
1453541097431461888
1467485220114886656
1473333850445008896
1420548640620253184
1433421980431097856
1449262746134929408
1451779364299759616
1454791117233262592
1415920554352123904
1431793427620851712
1431770322370322432
1434116958958489600
1433392298344157184
1471964091275046912
1423804798692777984
1428992099706306560
1432312346802753536
1428989468048977920
1435568533342064640
1422691135584030720
1414783541494177792
1428051274331607040
1470359127926865920
1430866747209388032
1395386607474143232
1439379587419414528
1428994727311855616
1429047750939725824
1423405232088698880
1442472095611437056
1443707137687908352
1420442639829143552
1472990346569076736
1448286765966512128
1432314842120024064
1470016394565603328
1395043899803017216
1440518977914949632
1429804916692819968
1432358588022857728
1428339165947600896
1428729860390723584
1429989525191761920
1433439236317876224
1434465752816357376
1445046484529942528
1433373615475474432
1434043818442067968
1446447700963037184
1430142094635503616
1430154673651023872
1416444748806557696
1380895484923932672
1408584139888988160
1414504803258966016
1435516833281363968
1428865407717310464
1430172552165474304
1429290556757184512
1435848715034497024
1430840945323384832
1431437959807451136
1457699545328939008
1432600917052825600
1419612231587803136
1457007895124406272
1457008570650615808
1429570677233774592
1431062794422480896
1431213314269270016
1444185256425254912
1446515259112497152
1429761188187885568
1441004096736006144
1443557848118562816
1470395168251518976
1430564362788376576
1429668888019542016
1414917927267028992
1430445263068418048
1439289946041241600
1429166748532502528
1407110325795647488
1440479259487707136
1438688946750300160
1456516680868237312
1430304506474942464
1434526405434359808
1459605587436527616
1426020231244251136
1434536905022918656
1433339256366239744
1436698532790947840
1440994265035730944
1430068826608074752
1440528831048151040
1424635802663809024
1464026262515564544
1456228857485271040
1456246580139347968
1444444822610141184
1432752111431782400
1429389637668114432
1439935577911037952
1448452121037205504
1440314060516446208
1426749785185288192
1435237392932392960
1397170517660950528
1463060483913650176
1438765023011110912
1462809560096198656
1434893570956091392
1451231251638087680
1430151254794063872
1430504088521756672
1430836860469727232
1442678808092418048
1430355662584774656
1435034393156866048
1439806278763638784
1433313122362671104
1423524672864362496
1432331291723132928
1443551243561881600
1450864916328423424
1464242676933431296
1446667668702916608
1446667670363918336
1424198547969355776
1429274008483102720
1441796781252038656
1444865211790336000
1349007532036075520
1438432859048476672
1432737793105481728
1431121483980410880
1441283777070702592
1441718057810874368
1431331048051281920
1446153829578203136
1443204607199498240
1443219021575294976
1431067860307111936
1476418240460984320
1476530908182114304
1425649720655978496
1429249518541832192
1390186882567340032
1431581614887239680
1449282722543767552
1441991892342697984
1474011070583177216
1435406126590279680
1431636183306551296
1429450739005333504
1430961325111271424
1349313180837662720
1411223109970010112
1429306983652368384
1430481789747818496
1426811592318984192
1458269144667734016
1396748430844731392
1420105422422220800
1389254291248979968
1473176116479160320
1398136730272731136
1369927332635365376
1370285546568773632
1370625742225121280
1431269890007060480
1436030983313051648
1426304763260334080
1430138224140161024
1402439199513448448
1444301240008011776
1446386515219599360
1430586204009816064
1436697030412353536
1430518483050065920
1415629173972889600
1415629577871781888
1438324902684028928
1435586516542132224
1446496344890241024
1444445231819022336
1445350475423830016
1431213276440842240
1431382130823630848
1424020085367205888
1452869834392289280
1449575227873132544
1461869032265551872
1440877436606947328
1445706298301898752
1426601132755881984
1426765240260173824
1433413945788796928
1399619351766990848
1476960904604389376
1426011249024802816
1453260593662730240
1438055614463152128
1433722588383965184
1432150661001453568
1444415537769943040
1416658117991944192
1430735660139253760
1451544919684747264
1440691095386529792
1443957754129895424
1428965396971880448
1476737967435640832
1431403856232009728
1432607903421124608
1435925893189287936
1464552084775190528
1432946324144476160
1433391438859964416
1444158903000784896
1444354378912002048
1444690238987669504
1432280233055436800
1444896909953355776
1409398387548459008
1425380211806203904
1431539913271304192
1437987988064014336
1448855676898328576
1431476635962777600
1430499599307870208
1415840875578421248
1437248738729230336
1443170735438974976
1444474910370238464
1430812996557672448
1444619319749459968
1445950709086638080
1350073300727185408
1429096451229978624
1447869162643021824
1439859234707939328
1444906473767641088
1476795486212288512
1427900560062046208
1438335079818752000
1414525522290249728
1416666366627647488
1417661445920067584
1446111564130516992
1425297032986521600
1434309001873813504
1427264198719938560
1436523614732308480
1436877085293703168
1395131649411620864
1431467813525331968
1433668310118268928
1424253414377091072
1435468464030769152
1476034937576771584
1446376839216173056
1446383446972977152
1428000065642139648
1350793982402469888
1434819478299164672
1429823298485907456
1427870276113494016
1430522383832469504
1471719255393464320
1431118440207503360
1468175483850588160
1431888377754750976
1448991607676551168
1431181355400851456
1429735547359006720
1465474510694469632
1431239942231846912
1427356841374208000
1437916687852924928
1445685481132335104
1453181459938770944
1397294425353592832
1430698276404170752
1430427821243920384
1428183930830655488
1431076578956619776
1431099656944062464
1431175225278820352
1439117138875203584
1435179262101770240
1459319220685074432
1429038530026643456
1430428165223026688
1433918357468635136
1439937044998852608
1440881753170661376
1430539474589519872
1425466788448374784
1430798288668614656
1429770490856361984
1429810365278298112
1430035532654944256
1430353757510848512
1461152140840214528
1442315183016214528
1448656040510189568
1448657455332790272
1444255423645687808
1453188966467846144
1432170068272566272
1471490479493562368
1471829712766861312
1416240716137734144
1442726302113361920
1431495977936982016
1430476103626334208
1462053157308010496
1435574932277129216
1435828186126843904
1436181962582945792
1438324879489572864
1430369161847316480
1448281921100730368
1435098501751312384
1445712601195827200
1445713250021044224
1441688483433615360
1389250321998761984
1431996740635267072
1446423627507793920
1431664317611458560
1422150113019895808
1405194647182331904
1460233107127164928
1416588915151040512
1371498078432231424
1430077486960836608
1348983192015970304
1415584014102978560
1417022118303199232
1428944961093787648
1430358225610813440
1473308566652129280
1451572609938649088
1414581515724279808
1438814230791155712
1445686989584416768
1425809696066183168
1454762461966397440
1432664389715251200
1471043987897081856
1455891595069251584
1441060836731080704
1430494960940314624
1407885252912062464
1428699480287637504
1376575524798013440
1440612167267405824
1444873340401827840
1419153958942035968
1447221230361186304
1448913973634428928
1449528737796538368
1429806489535868928
1436926563509932032
1440852641278353408
1436330736412336128
1425784142038409216
1444898999882825728
1433258806016765952
1430156312524980224
1422862693795450880
1429410130701914112
1429410147089059840
1447711767400894464
1416976826816090112
1434022374635032576
1455442963648053248
1474701336545431552
1429671457282412544
1365529380294778880
1396138656331489280
1443536539686871040
1461201266197995520
1434103380364840960
1423822259093839872
1430441335371141120
1452162841172058112
1452411595435352064
1431660677085548544
1449470984159858688
1431270736727969792
1431371247972089856
1476509517667987456
1476500032329187328
1419219755232153600
1429080606223204352
1458117465586626560
1444277389664481280
1392336267757572096
1432701173568454656
1416677519688757248
1447351167260848128
1424353422057242624
1417039242262323200
1456652786037264384
1414420977937641472
1440275218283446272
1428733234536337408
1417496603867373568
1418069329220837376
1418500741791064064
1436166823171407872
1421645140108611584
1422874883034284032
1423937017386209280
1425262663278366720
1428198504317427712
1447127769834393600
1426532728812367872
1430885502723399680
1461278955063762944
1430450119682318336
1441047339670532096
1437766878227668992
1476582456291573760
1427118931609751552
1427596232860438528
1427607934943383552
1430222025210023936
1458065943305748480
1465602856979865600
1429112844709027840
1450425536069570560
1428478326927101952
1430911377057619968
1430791813493792768
1431409435830673408
1414613321240616960
1381894339391987712
1432878843090509824
1432881582843392000
1437350602468515840
1437392012399898624
1449034472926547968
1428770565075050496
1450404889549438976
1405009184622399488
1430176981790887936
1437806080189353984
1429193080024883200
1419151078822539264
1443573863497961472
1458091529906671616
1434813340342120448
1443940460100132864
1446095901919887360
1428211101297041408
1453356405621071872
1450646911954743296
1435632718600048640
1429362264197406720
1443495935661645824
1430895484978098176
1434403241798758400
1441586013193654272
1428940686842204160
1459332556168462336
1434827641035505664
1429483018725380096
1445238942744285184
1437569883034701824
1422589664460828672
1446682808651436032
1447031149419642880
1431206590468689920
1408002370533945344
1350623991308816384
1433208169740701696
1433247960196796416
1433306393897881600
1433339005223858176
1433414612439896064
1433571602415828992
1433658842575872000
1434853839950073856
1444911068422176768
1410877678190690304
1433055797580230656
1449294409816702976
1431489350219415552
1441517958497378304
1432326155697229824
1430157966167007232
1464496654644486144
1429470220846964736
1448862652415889408
1450009370620616704
1456644890004131840
1456647206132355072
1456970593534832640
1429422455244746752
1430081168007856128
1444885908822450176
1445575895972864000
1434868006983815168
1438470765490282496
1429285366637371392
1438879996525748224
1418442958307688448
1429111829846843392
1428896899684130816
1431229623728103424
1441430490972442624
1458938854912585728
1429779654345326592
1449307728136966144
1441791855776071680
1423244029832032256
1415216123046334464
1447126316294103040
1426998375690342400
1442149672823320576
1421306135600984064
1436144272609198080
1417808148438700032
1424744105116983296
1430325309136461824
1408308957857280000
1453266221806374912
1371835386582949888
1411351633657831424
1444264196124729344
1454467325239857152
1446553361411493888
1447901010584760320
1427547436898160640
1445792966623199232
1451489478724386816
1428563281631793152
1429037779783094272
1430144224381464576
1430751724935860224
1415324371153870848
1433261090763251712
1451384029329051648
1430570198554185728
1440700336243503104
1429994676413550592
1453464552423653376
1428286438114664448
1428908555684376576
1445577594703810560
1456510915809923072
1422071831574376448
1422207583587340288
1447561208215728128
1429757593556119552
1432822168216223744
1430816240646254592
1429422956032061440
1450708026478903296
1451450464361345024
1417786053679665152
1429764619954843648
1448169543306674176
1427904833370025984
1427979772244627456
1427979992298713088
1442744472354189312
1474187887478411264
1415980793793445888
1388745925120565248
1430162773548441600
1441630212618219520
1430483784240009216
1473070851293847552
1440956198627405824
1429960901575143424
1445805992835313664
1439556999167897600
1428717468629929984
1417707801581821952
1446706480569221120
1451526649355276288
1431582468306464768
1442791717158088704
1453895355817287680
1428712527421079552
1456425824723238912
1444825539156463616
1429138704694530048
1445669694862598144
1448321705512894464
1450374720747032576
1429244093385744384
1446870576828542976
1429034536730456064
1431933618041942016
1444156061401841664
1438494274018897920
1435220747492884480
1413841118614016000
1432295885774340096
1443619283766956032
1433933982022856704
1360605887153381376
1426403264711389184
1445035840791404544
1434911154409656320
1433539598890590208
1448559875378663424
1430822122377551872
1440952431890763776
1436362286180884480
1433584963509653504
1438093656695590912
1439277239049195520
1417669910717632512
1428952737538994176
1428588661394739200
1423817387090923520
1426009159741308928
1474267477022363648
1428904375087370240
1442995566066110464
1437732124149178368
1438897642981847040
1444836778121203712
1434787642630041600
1426736466604953600
1426770188012187648
1427396469468762112
1448703809027383296
1437827898958700544
1440526639461384192
1455323096991211520
1430473223989121024
1430153139018108928
1429260833960300544
1430733280316252160
1430778642020270080
1430839081999630336
1431092943088017408
1461019793000067072
1431556905164410880
1432517279728558080
1449344371900383232
1429826690537066496
1444351521727016960
1444907801772322816
1449255956144001024
1428538979704397824
1349304799343255552
1429708630798987264
1431787772050751488
1448281386884816896
1417215098679021568
1430487681889280000
1431272862891921408
1445009345649922048
1441239747813273600
1430457896760872960
1430460753992056832
1440306195810512896
1444893354727075840
1445021150220718080
1442763493225103360
1440564088958947328
1431678371642019840
1449889220152102912
1445613696927948800
1438645301770784768
1349248094018260992
1426568904416006144
1439257520917266432
1442116682453897216
1432392374454419456
1428176874270695424
1431183055683608576
1431024724197273600
1449371163436535808
1443204483282964480
1443205060108849152
1454048190936743936
1430152015842185216
1414044439513755648
1397214270421708800
1464023529901498368
1473269878312226816
1433951281039626240
1456071595340943360
1472943723428204544
1429778630863769600
1445718111164928000
1441728280088887296
1429247969878888448
1433939857382932480
1430512115828199424
1440553648577122304
1471712143611359232
1438817801670586368
1445049529233915904
1431251041136222208
1436992191935627264
1397076643198365696
1438164173670649856
1439941245971824640
1431167075314114560
1455721751380258816
1415667306164748288
1430531477754683392
1445530646504304640
1432512822915727360
1430973675558211584
1428777634595434496
1456557775534714880
1456933629448261632
1466952051045240832
1417692024359165952
1430951811939135488
1440859532461105152
1453716342482214912
1408426851911958528
1430190344331677696
1427588137409146880
1430136614131421184
1423785705218580480
1442638092905504768
1436651008579358720
1432768370076651520
1433254212952068096
1468364757077934080
1437077083818106880
1458030844719734784
1430830685900533760
1456848336539951104
1449280058439262208
1456526548685578240
1439610610396794880
1428646731810410496
1429304941298868224
1429665673043529728
1430804865656053760
1350417578011738112
1444825168920993792
1438474598782148608
1431544359812427776
1432707799759396864
1428967439543410688
1431470419425517568
1349012547438063616
1395723999955415040
1476162591340654592
1443514010544922624
1437257049591615488
1442709261490917376
1439483558146445312
1445519450019561472
1462717405310816256
1350686711441891328
1427236783960444928
1347599548001132544
1371801244092702720
1431451482809769984
1440507689000267776
1429991582841806848
1415607643888967680
1433345250001440768
1464555584968036352
1438493754709602304
1446466232627052544
1430373700189130752
1433781094059425792
1435206699875389440
1441160675699544064
1441799405166686208
1433011126183231488
1398109808784416768
1428911212545265664
1428927426294210560
1435107285571751936
1435205853523570688
1435430939228721152
1435530511187730432
1435530518502674432
1400823629617799168
1432363041715146752
1439250632460754944
1440570012037644288
1424909921397604352
1428526308141649920
1442305626063859712
1423717328588402688
1445166132961349632
1430673202829688832
1449261801829376000
1428638611377848320
1443496292169109504
1425999322127101952
1430368710078783488
1417280618900070400
1443459678038413312
1363369252170817536
1411178100583370752
1427819906108596224
1458047469523124224
1401405736379293696
1428794234526597120
1419204646862684160
1443943206106796032
1431811361705660416
1430543994279260160
1433215251382669312
1443235147906572288
1426006524678197248
1445285838967885824
1436322427911483392
1446659940509118464
1470955541195231232
1431316624041119744
1476262420448382976
1438381363275599872
1431102952198926336
1389430198689357824
1456770718016827392
1430453649436672000
1461519482573103104
1410113359089831936
1412360168730365952
1416360574510800896
1441629270002921472
1430122901986955264
1430192624908922880
1440515009860157440
1425085450905997312
1430569733812744192
1441239127584694272
1430492694212538368
1456534253886337024
1444867104453234688
1428900458811183104
1435631019915243520
1426547644587905024
1456790066295021568
1348885022204329984
1431307756875575296
1345311606637436928
1429726824402022400
1475946611691769856
1410260990164226048
1428102891521249280
1449296163094466560
1349228064190857216
1389809403751145472
1435463982660263936
1430876582525034496
1431485138760654848
1443518338307559424
1461922496697929728
1445665035208986624
1429775838250115072
1420032640808280064
1430552794977607680
1433422768557592576
1446460432227524608
1426421162368659456
1454725353797079040
1440190075434778624
1444823061144899584
1431853782447443968
1441228168862396416
1431507014639783936
1430779187552407552
1427044828160815104
1432531431750733824
1435810193518915584
1446158671369490432
1420301216106487808
1429512930635046912
1433818557582757888
1395439697002856448
1447392231753539584
1449202369795817472
1437447236984606720
1435616701291241472
1429315227250610176
1446193357517033472
1457842980383981568
1430951610029527040
1429391685105065984
1431695333336047616
1436642316807147520
1440733657925242880
1423095786817028096
1460879973816815616
1439129046974042112
1430070319503462400
1430181208730882048
1432868918666797056
1466966848269074432
1458352642535481344
1348800088374538240
1436853531005394944
1434105713278652416
1430722090383024128
1447003349413339136
1418246167830274048
1421675712742711296
1424045317968650240
1465926984505069568
1371597339018850304
1445893272098934784
1433440534849200128
1423404980665389056
1430491952898740224
1432495607629824000
1413076646068817920
1429358909098139648
1435577868700958720
1429098179610386432
1428569839719780352
1434866848969867264
1420554269506293760
1472176732455251968
1430339530557591552
1425319458092982272
1446374975439400960
1431210873977131008
1464629449173966848
1429023057553760256
1444839219327750144
1425408136584646656
1436325742648782848
1436602761945120768
1426470537098711040
1422363238688190464
1474564838642700288
1438016762587455488
1421771439389085696
1444255819604774912
1463042313597308928
1430682591829520384
1430459837062787072
1423472431289618432
1441767518297739264
1451438722663137280
1435480180428972032
1433975111246233600
1431497404189057024
1431135712254955520
1427103346301702144
1430841318725414912
1440538752271597568
1429293308962951168
1430481632130060288
1445373205334560768
1428366793274392576
1422146460389281792
1450384850653908992
1471276353613819904
1440644657109626880
1425934197542178816
1434163661564616704
1438356288593752064
1430747244668411904
1436309726027870208
1430428397528784896
1430718811276136448
1425709809790111744
1425965087475466240
1431471984580317184
1432164513831284736
1436161837863616512
1428669724427051008
1429079290600034304
1444315847120457728
1447111341693566976
1458994185642524672
1430133790479851520
1426169616632406016
1426509635524042752
1433710321638666240
1442855000720424960
1434876413081837568
1434876703248060416
1423846033088421888
1428528917850165248
1429230079943446528
1433465667215237120
1438675360187498496
1430143159250522112
1430110433449365504
1430391536160632832
1413747547215212544
1435642861022679040
1428208279318982656
1428238080641671168
1455121301476052992
1431214037094731776
1458048936204066816
1438404779055538176
1428829957686398976
1429792679232081920
1406128504513589248
1418178614839767040
1442405542224269312
1440565380733276160
1446614496605138944
1415372220340211712
1430204331236618240
1429513229907025920
1430384623293403136
1427552228240359424
1430806146751688704
1417160537134092288
1428845312337059840
1463656760258936832
1428278734071599104
1430381384179208192
1437688278967193600
1435819296890900480
1441924272084033536
1428093617395015680
1431518370533298176
1442663001601949696
1457533842273697792
1457534921363185664
1423939260944551936
1432929813795196928
1430475726520606720
1432708398949208064
1422787283963453440
1436243120732008448
1439944676266504192
1440985865967181824
1428195498964316160
1423705088317706240
1423911379182968832
1433976894987243520
1429074689708548096
1439218138978025472
1441727296906285056
1399223894851014656
1433310292868435968
1436585837882343424
1350046444170854400
1417296613618307072
1444871654622908416
1441209089728540672
1474539444115935232
1453364930443313152
1451512013549543424
1433639797143212032
1466388328027095040
1425975464582025216
1440242056396304384
1440611849351753728
1472943219113553920
1459035388811431936
1437039975074201600
1427212727769092096
1433809547781496832
1438482797614678016
1439799808932208640
1450383594090758144
1430498528237735936
1423880439492530176
1431564457738526720
1451908926119628800
1448460714184568832
1471505181464416256
1430418901519638528
1430425578239262720
1430798713513910272
1452778557327831040
1430336005123436544
1428198312738361344
1416323652090417152
1476554984409878528
1356082981098696704
1365102488546803712
1416742196372406272
1433761042098647040
1421765155457695744
1442944613765967872
1474912262951366656
1428731023286673408
1430498355067588608
1442945393336020992
1437705550628749312
1428925247273668608
1437696475589271552
1432502635861446656
1434091689514209280
1438774529216577536
1476827967359631360
1413799540272996352
1432885825931341824
1443916872097755136
1449370486077476864
1418087212076306432
1456596640035266560
1433774760945598464
1428178149448175616
1471398999202488320
1453848169628925952
1444976490559401984
1427948466341253120
1428671219486789632
1430215180051308544
1440170168894701568
1412033136364425216
1426327721592770560
1440104926621802496
1428723344627535872
1460491521870815232
1426715727621287936
1430364384002408448
1371895300160299008
1427446733039050752
1451524709552586752
1451869214747267072
1426566369940672512
1432590565963550720
1432697183510294528
1432984762868649984
1433245303306690560
1443190809617076224
1448656875944173568
1429267571270844416
1434893036945698816
1440169502121938944
1444918049706971136
1436024850351464448
1453183703086104576
1438472795613138944
1419499969812176896
1456529915591868416
1349719178211520512
1420591379533549568
1431252199733035008
1427286453919223808
1450828850326163456
1424923511420690432
1444481672318128128
1439889569776734208
1449291083112849408
1427248591018487808
1431465694168711168
1417898101382074368
1458394251037790208
1423194449027354624
1434189070784032768
1426440244929335296
1432888847029833728
1426209171045634048
1399945765422723072
1400296675747401728
1431134172542758912
1438350436084244480
1449409980432470016
1471854351035420672
1472085473719840768
1472448554580930560
1472767143255019520
1463467264187912192
1436124872292270080
1453577474332250112
1469481163114770432
1423973657802510336
1431268370943381504
1416883211997630464
1438912565258559488
1433825913796321280
1429008240260485120
1454706992698642432
1429679512229318656
1429946901198106624
1446018861032099840
1432434059255316480
1441593058596835328
1404444215384240128
1425977304950337536
1446126084722868224
1449260189517955072
1449266470635016192
1459780643227717632
1450611579884478464
1450120736610263040
1445979508771753984
1462661046401863680
1440503345844609024
1461698532675522560
1435823534505271296
1431580477060640768
1422003909581676544
1468204986077044736
1433991816617992192
1445948746966048768
1434370229233078272
1428768369805709312
1448224761922797568
1457226236413890560
1417035411335962624
1428615367383871488
1430392108288929792
1430567991951847424
1444496042183983104
1445056926945931264
1432015289940545536
1451586614941999104
1372489379197841408
1413863572858310656
1414379102291726336
1414588711807770624
1438482334420848640
1437001818693791744
1445958314001526784
1443519555859410944
1439118268933894144
1441280061395521536
1425106357037015040
1451621549128126464
1455772137688428544
1461627976903061504
1437999037924327424
1415887437063094272
1436365702999404544
1435372222479159296
1457625315849609216
1423262984508375040
1433690739574120448
1434175021157519360
1435788847938293760
1441884357728227328
1442485469539811328
1430490993808220160
1426765572998455296
1430703667439570944
1430765389932208128
1433395311645323264
1432902836392632320
1430327319671971840
1430328291714486272
1430328690563436544
1430503936243376128
1426395000401633280
1444902314456666112
1464859472094924800
1437261558099300352
1441722666327572480
1429087437616140288
1349368551224664064
1450709948107657216
1413037546913681408
1395032662671200256
1458402979837472768
1458797848984649728
1431177148379774976
1431947131430920192
1459133745756205056
1432539327226015744
1455086666759086080
1435206464109301760
1436505568819118080
1434107831536406528
1441540988409835520
1450274792221786112
1441301237253636096
1442761279618174976
1436706887244783616
1440595736479944704
1440604431347695616
1440945515672190976
1441228165112754176
1454345859886288896
1441647139247955968
1430120729094221824
1442459199754014720
1443436144343982080
1460610524329103360
1405877545082318848
1430741644748353536
1413484087088582656
1447806086002610176
1448630543151554560
1430404234743193600
1450244793599025152
1432586798736175104
1440531393973403648
1429688157897859072
1431938899333586944
1350279509946208256
1430562394959351808
1349156543837528064
1432585303416442880
1430836541593579520
1457125565924737024
1425788909967974400
1427050210811805696
1402203429171204096
1439957093692235776
1436448548229246976
1436723889611051008
1452012254858080256
1428207929384046592
1441920581960548352
1425969177244827648
1426014015654752256
1433023002954788864
1433027139465474048
1438326121217490944
1431765946759221248
1469620485709172736
1417422195308089344
1417289447486361600
1417935562615398400
1351863316042321920
1351870940100104192
1351900673030369280
1351401056656379904
1351471429158641664
1351480748063088640
1351497629042057216
1452531540643155968
1349175042450493440
1432706632035840000
1429950781797527552
1423889468432347136
1424095925920669696
1451789404536590336
1461221553656393728
1461443845699244032
1443076938650636288
1443463904865095680
1444140464970473472
1439024621181804544
1429098468535013376
1430567781309681664
1427830752557760512
1429084130470367232
1429722456424550400
1438875660458422272
1428764084149776384
1408582482576896000
1453285074259136512
1440660623524655104
1428545625444950016
1446553191156367360
1435958104064024576
1428312289505992704
1441202201272061952
1451391418010767360
1464390019137769472
1471041322102374400
1441710754609041408
1431275125555400704
1443856931613855744
1438168380272300032
1430768240330829824
1435556065840537600
1435953508474187776
1453375195163422720
1439259582094659584
1453543167525941248
1430760783336525824
1430765551693926400
1427597431361835008
1443423160368459776
1428352483823210496
1410776306438918144
1466198974788816896
1430519915908276224
1431260917543550976
1439567606097211392
1439569458708709376
1440193855727423488
1435589061066977280
1442737745600737280
1455822093782708224
1432342017393102848
1456870969524449280
1444498892964331520
1426896497237381120
1428863951098445824
1423588177873235968
1433302864017846272
1440465867670626304
1431227424935608320
1461935053043208192
1433089869538938880
1431252332583391232
1429026907299880960
1428198393193459712
1428619892123607040
1428629428465061888
1399954984733614080
1414610514810871808
1432207015066030080
1432899275214573568
1432903641002774528
1435836343486058496
1435837029422559232
1424043489025798144
1443824896904024064
1430143311512150016
1443974300273315840
1429681860922122240
1448139266916118528
1430742228993941504
1431499131294339072
1432980865059999744
1426184655967973376
1441599313440698368
1443370504413319168
1429665057760153600
1425255581976195072
1438447392173424640
1427992684917002240
1446486101099646976
1449197950773596160
1446657554570833920
1409882427787460608
1435386888785854464
1433893637687943168
1437675821817208832
1437770820533645312
1435578388270366720
1438374797889597440
1459350589272252416
1413828784994721792
1440337384025956352
1464803314030108672
1349314060001497088
1427647802281283584
1454058294444580864
1441246174552354816
1348677392307421184
1468522679099531264
1436693858247528448
1425141296734236672
1442692707722227712
1442693100191637504
1417681848449204224
1428944376911204352
1440972687480803328
1444320901504200704
1433246966729744384
1426509663177089024
1432269969564205056
1417130971573284864
1433266950751145984
1425340684395892736
1472950612589350912
1437793482043691008
1441027053709520896
1452982470412955648
1429069591888601088
1430910167223177216
1440623468584656896
1452975681499844608
1433361020479705088
1443139015113273344
1429456635244675072
1430502853911531520
1442828689113157632
1455351489119981568
1412291406152962048
1429753753998036992
1437620801058967552
1437642005111214080
1437643343350026240
1439136913353424896
1462195191159291904
1465527047619366912
1430838044408438784
1431926294615257088
1438921400253812736
1461573677930070016
1464093162385776640
1439495933029347328
1413032708343693312
1420395668267442176
1422851993966571520
1444995565117345792
1415650712076292096
1429188112450691072
1365176675210694656
1446153685466161152
1407302283671457792
1438369118986522624
1430097371371773952
1441695481722114048
1436226274238763008
1444518450156556288
1435543145949765632
1433303215588601856
1440227126947442688
1429228903873138688
1450538671283658752
1445078876149850112
1432548982157238272
1444408683283116032
1420193187625279488
1465828120993222656
1452915550162591744
1449607170996064256
1432940292743696384
1430378715997884416
1417540970187395072
1432244705182420992
1439252502281478144
1428154544978939904
1435812422732771328
1422933005803298816
1425122233299607552
1425864924383760384
1430155029277646848
1435935354175950848
1436244399898251264
1449605155775651840
1446391364321615872
1458938862730760192
1411216352421941248
1455156700357402624
1431398245813526528
1450748509259329536
1437265676507312128
1436339434635415552
1432804550914633728
1445003548110901248
1430147378506436608
1444451362402492416
1459216533465481216
1434049765709266944
1437309179182542848
1425957416965791744
1435887016026148864
1430483043899219968
1425139312543232000
1429025326311501824
1430516506186510336
1405875442477780992
1424949631096557568
1452972341978357760
1454399617152389120
1430094241993150464
1430095520869928960
1441883398537027584
1437741874094116864
1451084257263112192
1451513244619657216
1461328098218049536
1445060168526352384
1461664311101644800
1444336873086742528
1436999918611152896
1455994739799384064
1431108047053590528
1442764798769262592
1442755214243549184
1453297808648323072
1436332503950790656
1437017525565329408
1411874882980249600
1431469616505651200
1441177547740368896
1430507307742367744
1443889344939368448
1428848262765703168
1435924398498742272
1446756380820475904
1429723867195482112
1448169978725691392
1442318561926541312
1442120211604250624
1430440795534856192
1430445553922371584
1430502562508115968
1432036831814504448
1445564441009917952
1430561052454912000
1430561604521775104
1444961501412925440
1446311154913988608
1430348019338121216
1429851165131350016
1433483954661695488
1437453749807501312
1454070365592834048
1350055828892467200
1428934389459734528
1430158480988545024
1461834889469202432
1430420783914881024
1435198384579629056
1415560291631329280
1410835371802300416
1426603429967798272
1461320379276808192
1431131248982827008
1419551804946214912
1432731199705735168
1451765779091787776
1474385100414414848
1431540319405834240
1461587849929650176
1436264322196336640
1425374877360422912
1434667898799149056
1431097366111670272
1434156488130383872
1446770830516502528
1433970163662016512
1463341296924311552
1428870139932409856
1431948780929126400
1425808875937173504
1430418646162034688
1456248206552039424
1435757777985552384
1444918082514735104
1443500371029102592
1398607017166577664
1422058512113291264
1432684102835048448
1416747454800678912
1433784300692934656
1476008079258914816
1429691113628069888
1442709403522588672
1453059430401003520
1434347262394585088
1431634020178153472
1451697313815040000
1428218484064866304
1432523397146107904
1456357210544500736
1415955556129402880
1466195554166140928
1466287339030806528
1476686056510525440
1426504174083133440
1431110705063755776
1429627512728948736
1470517234137432064
1428923129896738816
1432332231867961344
1432332485501718528
1433421076680216576
1433422594070306816
1461600480899989504
1406594317620113408
1432338989604737024
1428716075114319872
1426697012401958912
1428251804567891968
1424991183672020992
1431069257379598336
1435561239661330432
1433500862408581120
1438937140201725952
1439107349587714048
1448559163873759232
1426706426160766976
1429835381613027328
1451141456136081408
1426546021459316736
1348620602626560000
1429311034297176064
1428194073739816960
1430672866538758144
1432532551013306368
1447392556237484032
1409790075118833664
1390462241980309504
1392032369113112576
1425079535913947136
1444082023321141248
1431810743708520448
1449342954355625984
1430526977132285952
1455796262863654912
1430515279155499008
1428327102273646592
1432985184228429824
1446111285972586496
1476424371971375104
1423690195824640000
1443307164890763264
1436572922508808192
1430950304938303488
1412131848159854592
1418198849760333824
1438424456783798272
1442502162513154048
1438326905069916160
1447457433962442752
1445747255705624576
1426888451798929408
1429026711396446208
1461921329821540352
1428244994578534400
1429786186407575552
1425099991224254464
1445641679680073728
1439068486467133440
1471103427157520384
1440730536759083008
1474976931481194496
1471343121984155648
1428735682890006528
1458093142750736384
1428191027894964224
1445232564529078272
1443527589880995840
1436001388014620672
1430892804130021376
1436328091685580800
1471868822852292608
1432141887800963072
1443579585690435584
1465831556379865088
1429763063897411584
1440583395508064256
1476541113540366336
1433963476150456320
1438441568537432064
1427615108750929920
1391688500626399232
1434041749421182976
1431285144044720128
1457571358024486912
1458227110577721344
1465175291358179328
1465517848713854976
1419127957222825984
1395944592319553536
1430327124339032064
1443980379128356864
1442019830387728384
1449254686930845696
1449255379515240448
1453715144215650304
1443834274994663424
1427864310789726208
1428993270848233472
1436477802979627008
1431307616794210304
1397414344028168192
1418879630547853312
1444926667923738624
1430640596922761216
1445009882822807552
1413325872279347200
1438471381927149568
1437324155582496768
1435462390850543616
1425494726837366784
1425616833692921856
1391418163875651584
1428653447583129600
1428261610846445568
1432492006618513408
1431590137406705664
1432315937294733312
1430660967256379392
1428934519474720768
1429060296153305088
1425839710635655168
1430355862372052992
1474999747802853376
1454279597319593984
1476160299237400576
1421337471262937088
1440183926203432960
1431521249818144768
1426686363844243456
1427128304625012736
1431672794350116864
1423642339017248768
1446640658379264000
1430497134839689216
1450292617258799104
1411554965789712384
1432512198513807360
1451535002693353472
1345029241029574656
1345029581107941376
1451708259945963520
1431429483974651904
1433004024589000704
1422501782777851904
1431259330968387584
1430902861035053056
1460219002416812032
1424276083025715200
1424278039773388800
1428938147769962496
1439104799610314752
1452857469772845056
1429253392937885696
1457850838026579968
1449034107288100864
1437270901670625280
1451141043777277952
1430143153332359168
1448095213050859520
1432618334843912192
1456914410887385088
1427994246208901120
1428210664300945408
1447489967165349888
1437425879827693568
1428906905582276608
1432768250778046464
1450468916069904384
1446803205866737664
1476775081351151616
1388743412594089984
1431306285870247936
1431307624809570304
1431927638398930944
1442545880981127168
1422497259162247168
1433845484393680896
1432348536264265728
1431494002033889280
1433420935579668480
1433563882388213760
1349337232721678336
1349936229626744832
1346401370442592256
1466696525761814528
1414768305643036672
1427930154622328832
1430475698553061376
1415889632470867968
1350325772788117504
1434104924745338880
1465608470741217280
1431498128939634688
1432192199437942784
1461560595199639552
1445597832170196992
1443363037293940736
1443847821224910848
1462691023956578304
1462833125780639744
1431588397370404864
1426856303398252544
1443757285973520384
1460173218241601536
1431177764069986304
1438374427817771008
1443547263121321984
1434863426619142144
1431421625312833536
1432306224381366272
1441543142172344320
1430907408964997120
1468971819466035200
1451912062813224960
1429772881437724672
1438854612560199680
1476930853108260864
1433858720488837120
1429280976769675264
1429602726980186112
1427998085901275136
1428641817537355776
1430481178545451008
1432992091714437120
1446635343244001280
1428651715465781248
1448683496906498048
1446690056794566656
1440995330841985024
1417141767430836224
1430908716920958976
1422886432520085504
1431054710279049216
1426548076051714048
1456539414042009600
1432340729737531392
1418586204774174720
1429388937307598848
1432338248538501120
1441027109577584640
1452102210112811008
1471339868496171008
1450078239653707776
1431868198089986048
1459492532052631552
1444866016744390656
1431776167158157312
1433419699262394368
1431941701099130880
1476938092971888640
1443775456629518336
1448257800405094400
1466676844598497280
1450446493463109632
1439968612228354048
1476093374226518016
1448142808389349376
1438072730847350784
1423533461684461568
1467886751960031232
1459069192511311872
1429441970577936384
1467690280639873024
1394215607260774400
1431465565881729024
1389509333797507072
1439768169023873024
1430457636269355008
1466980973736697856
1448182332607791104
1429322151744602112
1457336689270001664
1463711174780805120
1436324050083581952
1442517503024926720
1431946326820876288
1431965421956071424
1449599275113934848
1443988633472491520
1429757742508494848
1445061176363077632
1350051227594231808
1454064459215892480
1446070600544358400
1441844753297936384
1440678767983149056
1430352017361235968
1429118786766921728
1429278792443260928
1426742753547866112
1434900838527291392
1430069714789703680
1440464987554660352
1429008035020636160
1423860226055307264
1350698462258491392
1448250087755321344
1431291764481032192
1458765817714147328
1431846915423944704
1434894309015228416
1452780818108063744
1430594056778706944
1413477098988085248
1431550923138949120
1451860554683871232
1455928087128854528
1442813773874544640
1444186622707204096
1429079166188539904
1471867581984243712
1427421341003640832
1476374541760753664
1419981953063800832
1349002299515961344
1430086153395343360
1426158920632922112
1447727816926138368
1426814023832506368
1434055016872960000
1414180777193971712
1430867454146662400
1436570169178931200
1436956382972956672
1434307923757264896
1434710335957528576
1445243033306370048
1428794203157393408
1446317750226284544
1438359263798308864
1411569602878787584
1454713234414395392
1454773769872949248
1428520181660143616
1434925859136147456
1432491063076216832
1432498315820630016
1435139347234189312
1437979818180546560
1442041177457319936
1430100517074604032
1428988895518023680
1414727525788307456
1431059604318744576
1440917431006859264
1456045611006844928
1422385841704345600
1441630852828459008
1408478028490055680
1440343701641777152
1464182849322381312
1467473869883600896
1444866462351454208
1432009671674523648
1430352430156324864
1438082203468976128
1461548755535024128
1389079321982103552
1435413869497749504
1444839559229947904
1438104790500741120
1423306545752731648
1444291506609680384
1424792741418979328
1434113416898048000
1434132693906722816
1429840203024195584
1476810836354076672
1431227779035525120
1426046581636100096
1431633592782757888
1451874180614422528
1437034646395518976
1468845598862299136
1451437138776506368
1431179141949190144
1398898589267423232
1454960372339728384
1430199594554511360
1430486246871101440
1442786576992407552
1452086184205643776
1432987313936560128
1430864486513086464
1416733017968504832
1461671010722193408
1471037672177033216
1430612063093547008
1451319254897201152
1429418719839539200
1434702363328016384
1446145560801472512
1429769933458534400
1430152444218986496
1451938794496618496
1430021716198133760
1441342462342008832
1430786105159213056
1429739897011662848
1432562133338759168
1432662779991789568
1433451812888084480
1444874169959653376
1431198740589662208
1444939163715837952
1427914622531559424
1432174269526544384
1439220491265269760
1469278178489237504
1434437989870882816
1430189291548803072
1423859876627812352
1429804727059894272
1433431799493918720
1433981042621181952
1430703178438250496
1428716620361334784
1437245930940420096
1441916487887818752
1430700129414045696
1441239645031788544
1439039767727906816
1445731189059244032
1445801483732074496
1473892565028012032
1430122949328080896
1430422127618891776
1430762455936815104
1433785203458129920
1437796522662326272
1429030088360677376
1433288499164184576
1449281844789219328
1444132989110087680
1438836897191587840
1440057547059122176
1444485723323711488
1453323074976161792
1461905228224028672
1438434702109466624
1456122941393891328
1436809608723529728
1349437906155233280
1458612661445279744
1443831188875923456
1426486322366009344
1431626874975817728
1430479755392913408
1452246686659751936
1429894847402430464
1420206334499196928
1425779729504768000
1436336192438427648
1432309382470008832
1444215385310388224
1413099312234467328
1423112175246184448
1440553667229204480
1435138278160678912
1428988820272209920
1442746430427258880
1406866394432491520
1431261726251499520
1433935580211994624
1444659535851913216
1433349480061947904
1423665811290353664
1446364561653723136
1431493280303173632
1432302461994213376
1430549793810518016
1430354768447168512
1432299508835045376
1365009685124898816
1476579025778737152
1476579493301022720
1476580121800626176
1476582673216729088
1464198030274416640
1445336324383248384
1430210112392601600
1461725586624155648
1442297661638336512
1448987906727546880
1444887894489927680
1430421576466370560
1442687919819411456
1446722411953414144
1440517088272027648
1351076848608956416
1430167232563273728
1438884643235721216
1441594431098941440
1431492537059995648
1430507582888632320
1430518758150340608
1428322048254746624
1442446104298082304
1466040471692591104
1443985464801726464
1420551954573369344
1429996442626580480
1471846766244888576
1429632835904622592
1438902861711089664
1446337770805338112
1350401878551478272
1399956648920190976
1476366723435565056
1439063649704837120
1427191086418587648
1428716871163863040
1430523386204069888
1449226459021647872
1425065189779513344
1432856998228283392
1399940375406538752
1401507713322913792
1431525213032751104
1426520348539846656
1426891301018955776
1442128122447425536
1429792604577701888
1424721488616120320
1430469040468758528
1430471459466588160
1456550742467100672
1429816659536080896
1363689972507664384
1350668867668828160
1428867000202260480
1431067846973353984
1428230631461326848
1463911296311566336
1447478573426622464
1430403220292083712
1434084521809362944
1434310640818999296
1425391495603900416
1426502419245006848
1435806546588418048
1440143623882874880
1442994332873609216
1433922379579752448
1434838968525209600
1430405194488029184
1430473422245548032
1458796983393550336
1432507633840259072
1430326470744834048
1430374423542996992
1348889236464824320
1447785367571091456
1428961502371880960
1443838557932572672
1439159819089235968
1449311233539141632
1457222445903929344
1455177532597157888
1432736147814305792
1442148369875439616
1433994935926026240
1427218238727888896
1429582071425425408
1426037275259924480
1405913319588827136
1435106178086752256
1435594955792125952
1406483102734585856
1454547165598998528
1475798370144845824
1452660580704129024
1450056457727057920
1428820111834501120
1449220576359239680
1389409489053380608
1430882839352860672
1438783032073228288
1439510179888840704
1362932366390435840
1438299764966133760
1426871527320875008
1449314921817120768
1438108362281914368
1432004174867165184
1429472570978443264
1430717451839315968
1438486232632217600
1433595872055422976
1457696251030294528
1418820083917496320
1441613744576995328
1435243083998785536
1441643152931110912
1441644114441695232
1432683341111697408
1429092264286953472
1430899728531685376
1417991452550905856
1475850889646665728
1415996857969348608
1429778478723862528
1435629848106467328
1435917870135869440
1414953672036044800
1432208277098565632
1443966672843382784
1430731946879971328
1431402972332781568
1396764170121486336
1354558296494125056
1430253835776188416
1412685453338177536
1428688679195660288
1472376986064474112
1428951657111453696
1443537026129694720
1429704466341646336
1431110906000199680
1437630251383738368
1430471812643651584
1427557303776006144
1429122482871574528
1424609547876847616
1430696340397322240
1440669356044681216
1431227478580727808
1447498593212923904
1431466143500304384
1475496894474297344
1419914129163231232
1431407716224798720
1432725514494435328
1463711612049580032
1389538811974086656
1441594848314736640
1460540674344767488
1426055395743735808
1438460978828513280
1430500692456660992
1446945901444927488
1444381298512969728
1429702941959622656
1429842812233654272
1428694879907946496
1454685356196974592
1450469950083244032
1450470196712443904
1433972967818477568
1443184726387216384
1403245827372437504
1445094322509017088
1349031555969200128
1356053546026864640
1364516666353270784
1365196439715016704
1436163393178652672
1431230942408949760
1430525934084399104
1424557984261165056
1447891717185703936
1431303927912304640
1476493370696822784
1430534534567665664
1434914028195700736
1435263651200462848
1452650500294250496
1452943141472915456
1416256037678567424
1431397042409009152
1473908291881562112
1430851097447469056
1435879370774626304
1396420859389042688
1446638607070949376
1457977969914359808
1450526259818033152
1422354247690067968
1429972228129529856
1447107673900544000
1431078918438600704
1431078935488389120
1430305481856147456
1443038083184615424
1431797039327707136
1412075496356028416
1436592525771358208
1447079509115564032
1431069659109883904
1440569644431994880
1451528031432896512
1430437657239113728
1430911939933184000
1463996021579476992
1464036284498808832
1464182650596249600
1464817181913681920
1443937571206152192
1443945959231156224
1421334823004684288
1429472514057539584
1452662450604498944
1433438828568592384
1434546394572808192
1437789077311459328
1438006849115095040
1449611737410408448
1449240099615436800
1440505808714801152
1444992000315441152
1349241693107679232
1440670649446400000
1421855856866430976
1443188319177744384
1443188870305107968
1433623995736231936
1443034307400851456
1434822923945082880
1431793492196356096
1432997082961383424
1433375914562228224
1476990293081657344
1420019916183425024
1431051957884448768
1419902581241876480
1464518104487055360
1445511610353606656
1448855440654172160
1456342547735867392
1464530817888112640
1444258645680607232
1430415121596043264
1458062123041361920
1349682752577265664
1429853073262845952
1429112282391347200
1436923572111482880
1448984380014141440
1443052540166213632
1465321544389824512
1433246266515804160
1445426497053859840
1362687570262388736
1432247014876581888
1438463488989401088
1435200172133269504
1426112058899132416
1429044475330842624
1438189299376144384
1433039068225413120
1438111927306125312
1452868492189782016
1456625257943482368
1415700736831148032
1415229191906230272
1423993289238147072
1430742504769425408
1396492074287910912
1441065877235929088
1442679569216008192
1421313435061473280
1431428106376470528
1403703879854739456
1430476717672464384
1438430464075657216
1441335744795078656
1398664696970895360
1430443368648114176
1458224023465197568
1352929626021007360
1435806417798135808
1451090107478339584
1438835394515070976
1438850238341476352
1439111657947426816
1415769231744901120
1430220311148957696
1441963702849183744
1431371388921647104
1425339232529178624
1445989685549887488
1435244375806672896
1445242033979809792
1448630476965507072
1432928882806591488
1433209576917282816
1431814421760806912
1433755131367989248
1434841777811247104
1428317025605013504
1428377942996910080
1447034962343956480
1419202945543852032
1465911425054900224
1474165560254427136
1433001293811912704
1422518765204361216
1429710074411294720
1430826869742395392
1413990552593338368
1429783776058515456
1397196619964104704
1459017955891572736
1436922009095573504
1434119434373779456
1474471498987438080
1431914844198866944
1432201770361516032
1442281239428300800
1430055940598820864
1345692026998640640
1429316835137052672
1430088308772663296
1431115088862212096
1451148036537651200
1451152952219955200
1451357672024936448
1429260182287044608
1415046463650897920
1445674995221368832
1457994882841137152
1458212568229580800
1458063187861852160
1428661976767504384
1474744503382773760
1417031433231556608
1431873643403907072
1446123166208692224
1471405348766375936
1409866909357645824
1433289176699400192
1433763547188658176
1434853073155887104
1429094959072698368
1454669807937200128
1430141109913587712
1438777990985383936
1441216780949618688
1431856401530245120
1443444337312862208
1431994003579289600
1430395196739518464
1431069759735414784
1432659189956968448
1436733029116903424
1441731378400301056
1430318414057263104
1426163995329777664
1426517515526500352
1426706283063746560
1443004923797331968
1445726918226026496
1455880444294041600
1456064642757787648
1468081152128815104
1430147022175162368
1427115196342947840
1438075518826397696
1449692160542982144
1430661413584834560
1432578620183117824
1432610866902429696
1429024201290051584
1445197548382158848
1434146116572831744
1430344853808836608
1421269082519719936
1437053544205471744
1440191717446078464
1417115196892454912
1441701613316440064
1452950412793769984
1443931683598712832
1429718095636033536
1431668664139280384
1430908353945903104
1429854150699806720
1439573157015293952
1435529913050624000
1426491152962703360
1432261678796664832
1422588686273679360
1422589407970807808
1422842146277625856
1432653745762881536
1433831731765735424
1389761259235512320
1449032394300792832
1460025412197576704
1466452596990693376
1431460322628431872
1432698366039834624
1433456689940889600
1430885606838603776
1430439023462346752
1431943717288493056
1433656454402101248
1429696999222222848
1441539386412134400
1427982502048665600
1428930206350209024
1428946759988912128
1428877966231052288
1431075536290258944
1450047285623091200
1439138916968189952
1426214392392151040
1426431667330183168
1445008938974412800
1420928215674064896
1446436659294183424
1426352002729005056
1410113019519012864
1426462959971102720
1435961535621484544
1431248996316549120
1441328776969818112
1453043609582800896
1415189867181469696
1439217335231909888
1420316915537375232
1420794427736428544
1426439778162016256
1460482759504261120
1440021460853014528
1442502536712245248
1467712481422282752
1444880322013765632
1443607131773493248
1427642091958644736
1444558989790826496
1452563972222111744
1458142179637882880
1437991517520494592
1436167605702651904
1436167740448862208
1454129859102326784
1418923706311708672
1437070862381846528
1441376305203666944
1441383235309555712
1442024508378923008
1350948513149038592
1433308057744801792
1433326434236256256
1459578160383594496
1430249754613616640
1456609807121612800
1456817280772231168
1429221312006803456
1429222146270580736
1355427045157859328
1362426412947230720
1429088994520797184
1429812240933294080
1459062468441825280
1432749373859848192
1433019214244159488
1437395274767294464
1430496846233804800
1469226614563041280
1435631572418318336
1434427259503329280
1424386122608611328
1428155184929075200
1435597187719708672
1435371712170786816
1450488248665395200
1450758974442070016
1451161094853066752
1433446802259202048
1426191212101337088
1431296370699390976
1416793016342175744
1431627537856172032
1433228948431781888
1431589565504974848
1455876755705581568
1430523849049731072
1432300985045504000
1436486450053201920
1441771294941331456
1432028038343004160
1435973949058256896
1433627591051677696
1423662979875172352
1458041486050660352
1438905301550333952
1428752361242062848
1431017323431809024
1441280033759268864
1466369769364357120
1450757654679207936
1468838269647409152
1436895516818690048
1450053013712760832
1427119907506769920
1425732781141749760
1431496220413816832
1430832360354762752
1456031944299491328
1425081882098638848
1438423650869284864
1439234985228062720
1414918804916768768
1447805944570597376
1432711613186985984
1433075421159981056
1446707908742238208
1429431769812529152
1429849530241982464
1351165337715302400
1437423231896416256
1412072277638742016
1431923225584287744
1448912793625710592
1430126723048218624
1430126974110867456
1454468814909763584
1350981764769062912
1451538902695616512
1427889352269459456
1427420544392065024
1436601326037659648
1460239838125256704
1436255977058156544
1432883887672201216
1429755031989805056
1426428567655567360
1430110971318575104
1396287842918096896
1449556820033372160
1442027307648962560
1417464122342395904
1466683633201139712
1434133345227579392
1443951313964859392
1430372570738487296
1475678852324073472
1433112572677419008
1450196406275231744
1433643336020094976
1434490445397037056
1433365908265701376
1456631715565223936
1429606557604478976
1429769992451461120
1434940574600105984
1435131869817831424
1436248242459607040
1456258509192921088
1433658198896959488
1353149681426030592
1441022451803033600
1441240997627777024
1441952813773312000
1437665295804420096
1438534798952177664
1435621749282906112
1415908693128859648
1447464345294622720
1430790772735967232
1430409648859881472
1435216312729419776
1438044891125194752
1445058977788686336
1387629967689670656
1429262883704082432
1420246146723639296
1428400017350348800
1442854240171347968
1457898447751630848
1469855769856135168
1470068564124049408
1459100619210326016
1433457791511904256
1430078807692640256
1454063522791317504
1441776894282665984
1446131196623142912
1470618250857746432
1458003957050056704
1447432579137736704
1430692281548345344
1442150361444151296
1371823100564709376
1430690106432581632
1417056902047961088
1425800403812118528
1432144168411746304
1366281898171883520
1438486287124623360
1438486855314411520
1461523915512029184
1414489546369081344
1447107008738390016
1396353216757960704
1431276333447794688
1429692886631600128
1430369629944172544
1464355834926751744
1397460394847838208
1456865298154344448
1476676259442659328
1435809038545997824
1429294524631715840
1436607496974520320
1442125305963954176
1439805851603124224
1436393759290249216
1450664509371129856
1414576054593736704
1445587414127239168
1429597199822774272
1439913063080026112
1396501308195016704
1422375061437259776
1429790523099811840
1432002435048869888
1349233970735579136
1452052444381208576
1439725431725297664
1439223224328351744
1430352918931116032
1438327007385833472
1459329096270315520
1466564541815263232
1350427808846082048
1446048674287476736
1432948227356065792
1434863420935852032
1437672855303442432
1442578055248056320
1442749687363112960
1440945042479144960
1438413942208937984
1429253513381511168
1439180315797299200
1444485899539021824
1417085525995900928
1420280698791817216
1421110843270340608
1461105111238078464
1470573615326568448
1433951976463560704
1429624844656672768
1432337609804566528
1473612307758727168
1448920206202474496
1441045799006138368
1431186812978941952
1429251081205256192
1456254539024142336
1416241448928780288
1433286183199535104
1431648716369248256
1432337872003100672
1432730969711136768
1434484239223771136
1442446802943307776
1429309188627255296
1429721977414029312
1430015460062367744
1426417405421449216
1439057702399840256
1439898981333561344
1431468585260490752
1431262704077918208
1435202522650529792
1429837830155431936
1431258997588303872
1432777379294814208
1415933632447868928
1446462173962702848
1430507359558791168
1423929137656332288
1440318262986756096
1426922597149593600
1434137846697193472
1434139256797085696
1433407186697273344
1426809506562928640
1442125275391614976
1433785874257362944
1465928368075853824
1433075663611834368
1427901277095174144
1432349509460189184
1465861493883162624
1430089046491996160
1431434966362062848
1431439412181667840
1432140662216925184
1404448382286921728
1414019394645069824
1421474636462575616
1426020353550131200
1429095904707895296
1429119722512011264
1427154454000717824
1449614569702244352
1445645160453312512
1432523088244002816
1443723055931408384
1472467607261351936
1447007574163787776
1441085019099840512
1431087643115229184
1465663380992118784
1406531650045890560
1430502520871215104
1446266298770493440
1431148943988051968
1431890023721299968
1435276144203354112
1476759471300890624
1463684343088381952
1433068382748774400
1442154706151694336
1435502714239078400
1430490035883675648
1430490750878244864
1444912069430571008
1449705982032973824
1451480487759736832
1412019683335708672
1429299560174608384
1446500742022320128
1432254834367811584
1432328016575614976
1432449251808743424
1451517035410714624
1418513504722505728
1430594853985865728
1389389810301759488
1461189144042868736
1432373570366103552
1415921056594894848
1456643646753705984
1449033491958489088
1430327136095662080
1448873061206265856
1432008418978533376
1434804126580232192
1443219058468392960
1443411746819952640
1444928335293808640
1444929579617947648
1395024323614703616
1442437230371377152
1443258588768583680
1429712939162865664
1443917800632832000
1446083709296263168
1442623227725901824
1468537534506360832
1451816105282981888
1440105196181278720
1425845359926931456
1426849117767016448
1349203337544085504
1364595561933008896
1364595570896207872
1350358499339902976
1428746610608001024
1433223845394083840
1426071071212466176
1374003634086633472
1436526794182512640
1432269953210544128
1446496528617467904
1429184137429065728
1438354037175246848
1405523026872082432
1430700942681264128
1432693692150599680
1431264195601788928
1435223829635162112
1416447552606507008
1414432863265562624
1439205378873442304
1424567550378131456
1432352280162885632
1445575602304532480
1430838864097071104
1416603090237595648
1394869773884792832
1476888055621435392
1476888857622683648
1444886915329642496
1464524179693129728
1411484145230880768
1465957288988995584
1442479902708539392
1442480279356993536
1361960929777262592
1466680551906045952
1447850574016245760
1346958796027875328
1433648016762695680
1430843344935034880
1438352171775315968
1438352448024764416
1466678116349186048
1442357094234001408
1442402242636644352
1430611307145830400
1447081306811027456
1448645862674993152
1454734278093279232
1427490796018683904
1352189861298634752
1402849824626466816
1430733188398149632
1432890368144461824
1429042233941004288
1433036711492132864
1463776964104232960
1430362194898657280
1438095598335393792
1461703577370456064
1430504660830351360
1449187870594326528
1439251362718502912
1439285817105530880
1438769943776952320
1439116214756790272
1416661025353388032
1431740798467403776
1349410398055718912
1451554971502080000
1429023036368244736
1453209025458294784
1430471659161415680
1469064188106448896
1400784391677247488
1429805457967702016
1464111913172828160
1434701997605724160
1435829492543410176
1435829969813266432
1441556560769994752
1444602628105662464
1443938769262891008
1429662415554183168
1429744023304957952
1430508628360843264
1434685490490331136
1440137699218767872
1476391107873292288
1449650176306470912
1439103821523800064
1439110555046875136
1439115274259550208
1439138583164559360
1451711126631186432
1447209544178757632
1431211803011268608
1396055770555289600
1440854053584453632
1445575115802959872
1432309359938134016
1466417000587083776
1438363832754184192
1434355115574525952
1348864441517891584
1430173155356778496
1432339904826986496
1440464417947205632
1350748478482247680
1432308416123260928
1451232852847202304
1444923814312177664
1464419569355800576
1408841069794525184
1421362994512990208
1428178214107500544
1456901839471865856
1430712258322079744
1430522598224384000
1434059755002101760
1448609932543082496
1456858926087958528
1458696039532171264
1417308449877086208
1437292776559763456
1431209179327320064
1446301199557283840
1426011696158498816
1426013953503625216
1430772329584291840
1432899801985605632
1429482520505208832
1432482521275502592
1456576540716589056
1458051790356635648
1459515176219144192
1436669339835371520
1445575973060038656
1470540401123622912
1450417852876345344
1423645157103063040
1433026900172042240
1443006645190086656
1428931273746092032
1444967804738760704
1476391222612692992
1450072478605139968
1449427068085624832
1426740076428488704
1456531128492257280
1447806958581387264
1431587247925596160
1436536799535329280
1430093761988632576
1432688309541629952
1432481671794728960
1441745043824414720
1440509758562201600
1388825164763344896
1432702921343488000
1438264432564469760
1426547381785354240
1430352393183535104
1432649862143614976
1449705075652235264
1441404032996704256
1436279535880663040
1448646652839940096
1452983509761417216
1428644233464872960
1432276768052838400
1428683131758907392
1447571873462558720
1451378571167952896
1466828530168188928
1364481293522595840
1431763731503992832
1454788040119885824
1456535981293666304
1441349868740481024
1433454187245813760
1351083312148832256
1466469813165998080
1433025148127383552
1440649513467715584
1440650108392017920
1448603837967704064
1455139072406536192
1451479712711135232
1431821678053523456
1431988717741170688
1432404472618053632
1427961232749854720
1450431791664300032
1449913368173629440
1430941973112709120
1445924546079453184
1424601112246513664
1456571995655598080
1456774533935874048
1428993366805540864
1429266618790473728
1438857030035410944
1429759977057492992
1409017224963133440
1409730416072740864
1445777440274407424
1429966497481334784
1446431338798608384
1441451857281359872
1430550873566957568
1442992812018991104
1453602056531415040
1424892641905283072
1425100813039509504
1428251911153614848
1431967474338058240
1443616781193547776
1437016461206114304
1431798465923715072
1430712313779085312
1418666565575188480
1423579296380063744
1452570435455909888
1431205043730976768
1441597628622389248
1429786212089298944
1456258824298323968
1440984122009128960
1430755276701925376
1458414950959906816
1389499594611077120
1424375564236853248
1416878042614362112
1423986209601118208
1445048088348041216
1434734203308969984
1389447747334377472
1431275656201990144
1444919404202893312
1444919577259827200
1441611639954894848
1455383032890728448
1427502036891815936
1439154283648221184
1432856665959763968
1471748053623205888
1428964739426570240
1430276820071452672
1431985513079005184
1432543667592392704
1432709916217810944
1433063958211039232
1434181240404406272
1457248285689741312
1429713523215527936
1428543428111912960
1415692218627608576
1396730453529223168
1430439019389734912
1432544705787564032
1437430492136017920
1466380981938515968
1444866699568680960
1423824657803714560
1446054217836220416
1436529507083509760
1430783744298733568
1428945105436614656
1430395093953880064
1439241433806901248
1454412786205822976
1433401428169486336
1438905734498979840
1446667344437137408
1446867160563740672
1430704667244175360
1435652461096693760
1471625743616528384
1423914945624694784
1406180369943076864
1435369718366437376
1423834961161846784
1423877584228552704
1436931883229585408
1451390053192593408
1454427011313766400
1475263321527914496
1434196893366566912
1443945724702433280
1446312018475053056
1456557389830766592
1415494011041718272
1349975216353542144
1441322847515774976
1388751136899936256
1437413832062738432
1349319729345744896
1349322475620847616
1438439547612717056
1428974635199000576
1429310242911711232
1429310545660825600
1433420136086577152
1439427361074597888
1430508050100625408
1464196698058543104
1461618152341524480
1445942927440547840
1437398271798824960
1438351051921391616
1438373612856111104
1448197109618905088
1429840393940602880
1437005519139467264
1437243812145885184
1437411173784121344
1438396310931996672
1444642508760223744
1441281843446222848
1414876629919145984
1443126697990053888
1426744155640713216
1451227231577993216
1443052754293850112
1430813113268400128
1430889164757606400
1430897119636819968
1444920021415694336
1431220343692095488
1426765438826913792
1450387455341854720
1451785282882207744
1438378502282117120
1439222481714225152
1423940204872695808
1430072559245041664
1455496829898932224
1455497234397626368
1455673184389238784
1346129135077265408
1428611777395261440
1444208321389490176
1345192000383975424
1426790588213387264
1349332810188800000
1456257387715719168
1456257513658015744
1432937640068669440
1417334728353468416
1418926877763424256
1432013053327859712
1441045277993963520
1431903885665443840
1424626488054222848
1430013243339182080
1429012445264179200
1444842718736183296
1416075933715337216
1451522731502030848
1455896532629155840
1440099889820495872
1451541224632979456
1451554941999280128
1437279474781855744
1430779195932647424
1436583223664861184
1444938062123859968
1449194783319023616
1438321218365493248
1423929731435565056
1443536488298205184
1440630150987542528
1430087495455154176
1441946744065908736
1433301132424593408
1438356961708285952
1447141166214901760
1449257437916106752
1452333918703738880
1452334931661647872
1446025604998975488
1415317370977939456
1438352892893675520
1438353277263826944
1445575831808471040
1430198382123913216
1426046184003571712
1409809722530615296
1440670937880285184
1440912692743524352
1428911247639019520
1468939804578824192
1433265821707550720
1446069031824330752
1446645177842499584
1456514496218820608
1460890551243345920
1429806250733146112
1444864433692426240
1428663899415515136
1433871379581988864
1429100674566942720
1429434524253900800
1474936555089190912
1429670039897067520
1434522645819641856
1450830597891379200
1430566791864934400
1424060845068218368
1440616122336743424
1429253663206232064
1429254334592606208
1437961047017623552
1439058669287526400
1400869527672410112
1349711194727223296
1441885025733992448
1442760412055756800
1443055689874563072
1389515940094636032
1397569592696786944
1435419674305462272
1457550927427096576
1460651411654713344
1391507392182030336
1430423941554741248
1430079555864121344
1430445179660427264
1430450467641782272
1430626829602213888
1454089984357531648
1458296584576245760
1431267614630637568
1415696060781973504
1446458067332186112
1408681694601777152
1425429997817196544
1468977696780681216
1419814339339505664
1421569528119582720
1440632655406501888
1413528750956843008
1451850737747562496
1430854373169459200
1431216049739821056
1439533907146199040
1425807568589361152
1454324781445107712
1461560336927002624
1422929654059470848
1433032993250054144
1457638263380856832
1438125472601108480
1365297414048014336
1446310689073614848
1432189541989847040
1430756333226053632
1429732788702486528
1426144976262418432
1430850564766584832
1438692493604786176
1435997316259979264
1436257573431250944
1436069529126260736
1430520798318497792
1444869918227189760
1453945893472792576
1453946972742639616
1427106694740385792
1442478224433291264
1441114911891853312
1443550097078304768
1443749523273052160
1443860403507761152
1445013844858859520
1455480643857440768
1439909147676266496
1446492822488563712
1446608567096668160
1431849679696793600
1431850693040558080
1431851369304977408
1433750544523223040
1431701357472354304
1436276419798061056
1430412243158454272
1431141366596206592
1426009885263626240
1452191555951935488
1452192085625479168
1452213412558262272
1428603449889804288
1430732742623330304
1434873488150392832
1429770517297262592
1470329715495882752
1432337185496199168
1444609112789041152
1425428713760382976
1430725812244803584
1448666817480704000
1448839932735229952
1449740364588281856
1448634060683628544
1448671903313321984
1448810748306550784
1417513928532238336
1433035851819151360
1451148137372925952
1460268573985689600
1416610304318791680
1432724964797411328
1430070329431363584
1430379989220818944
1430326660847472640
1410838553056006144
1455713214356811776
1430046662374825984
1434004142502998016
1434434328092577792
1445335445395501056
1444865067497844736
1451365202646077440
1431220494351564800
1431246068700774400
1446529008074518528
1471637481095262208
1416359915698802688
1432325954303447040
1461670836373372928
1430474332560494592
1439971343810789376
1416806382980927488
1429205837097037824
1424332335487414272
1442828407939780608
1400087163811766272
1442395453207691264
1430525739732934656
1433821062379098112
1444884192198676480
1416086700892180480
1429672750646366208
1429460556373585920
1454406481663561728
1445761835588669440
1423913867420127232
1457156943647178752
1431171807130705920
1418518310417698816
1419242644132171776
1476725316320063488
1389122641181646848
1429021894758436864
1461349171072430080
1458061065128845312
1431165001557897216
1418115512622407680
1455473273936826368
1415700946491904000
1431638261865222144
1431799691314827264
1431884765750128640
1434528985434652672
1434529791080734720
1444330777181786112
1444906220209401856
1435252083108708352
1453052459157389312
1442715574727888896
1430504049934094336
1432294897927614464
1426751315347009536
1423873842053742592
1424723004085309440
1461463879758712832
1472045146988367872
1472046434627166208
1453507032611373056
1435572497101910016
1455979912079155200
1444893360867532800
1437020518612234240
1414735904619388928
1435260743629225984
1430047757717233664
1431159733826637824
1432516435146772480
1451488219858497536
1440278750764011520
1450757434125946880
1467680831988658176
1443149252692111360
1430810068958683136
1430825757798920192
1468784450599206912
1429755570001567744
1355707981736812544
1357269666264064000
1473536639582584832
1446854610765836288
1446890488020156416
1454500049577144320
1431813973825912832
1426682408024166400
1439075628062425088
1438436393458421760
1454708528027824128
1396813821344321536
1464081400676511744
1464635082765832192
1450076334244315136
1441292348177084416
1441637843554603008
1350478735980433408
1417053822736769024
1457654434578661376
1457866880639651840
1443915047118405632
1438923685994262528
1428855124634439680
1442676518929326080
1451709690270781440
1437610190942007296
1430038495146307584
1430130022887485440
1456899255247917056
1439075621477371904
1432671292675670016
1443474343929933824
1443474846407483392
1431583024664121344
1433992326330793984
1475662490000187392
1475735467479887872
1431259460052291584
1432568316661428224
1438358828022521856
1449312267422474240
1457265683926962176
1447090266888761344
1395344965337698304
1431143680392318976
1416734947776163840
1413454248394723328
1445267392888594432
1427270800923447296
1446451251164561408
1395647931303088128
1433770911908253696
1423503811327324160
1423582468133711872
1394286665313624064
1396996619912974336
1449397673090379776
1466889354068905984
1436337865311485952
1422273271123234816
1440795147319406592
1426227971631636480
1346708133876387840
1429018263241977856
1442004335664132096
1433327364725895168
1453921138413764608
1464549572663865344
1444563199332806656
1445638954846326784
1431501885312098304
1431579138620477440
1431579646877847552
1441217357150441472
1446443695155204096
1424992845719478272
1442107747684667392
1442384397236203520
1348831748860178432
1348873706735456256
1348906053216260096
1426430520628416512
1434844319991566336
1428128028232536064
1430763004744769536
1456268630845362176
1467805156355891200
1468033194104557568
1450047328677552128
1430848082258792448
1431589000813285376
1441961592925483008
1431154251334443008
1441679519497154560
1461955642902548480
1455125761665290240
1475843637418229760
1444938104977059840
1431984556559646720
1397248784355282944
1431939538193039360
1453140992874323968
1433620703912161280
1432497577144897536
1427269100359675904
1427420485680197632
1429649269783293952
1431603316841070592
1432312030636109824
1431420310021046272
1432397377961222144
1439167596524306432
1430487638545518592
1416667791713734656
1452859999605039104
1420594159941865472
1433147409002078208
1423193598720286720
1462978696839516160
1440512103979225088
1349251797555105792
1442705675017080832
1450855995383574528
1442108659832553472
1422367868365148160
1445351244667654144
1469984789461561344
1460788511330562048
1432629427192492032
1428240831962435584
1428368632770297856
1444918455342272512
1352946818204614656
1440638532553371648
1441363309714817024
1440275307362062336
1427440041484185600
1431951841332371456
1439964950663864320
1471364942834339840
1444178496050192384
1446311496275742720
1455502047072055296
1442068296203788288
1435246693616787456
1449252983963729920
1424982162533609472
1430840000678031360
1431095849149366272
1431465256866308096
1435842070309072896
1465236932326150144
1451139475891896320
1432863902136688640
1428624054592802816
1440573587623084032
1445634963211096064
1353049381910544384
1353606237623963648
1423124871962263552
1431414754187247616
1439855497947975680
1432957836636549120
1448058425426931712
1458544808671121408
1430782704736342016
1435594046487941120
1426812237230993408
1431841071651176448
1417014668393009152
1446465317991972864
1400329349656506368
1429914036183830528
1448504339236999168
1458770084978061312
1455845968029499392
1441458845725822976
1396161695962124288
1427867096390664192
1416430003399520256
1425035271419043840
1476099044153851904
1440153682134253568
1428694236069654528
1429412960598855680
1433224691301294080
1446734982387437568
1434511830370578432
1447395811877289984
1432420388366012416
1456902815884865536
1459675478529220608
1444974702313672704
1411304172092227584
1432866625741410304
1434101589904560128
1446114268110200832
1441678058444910592
1423805470817488896
1430405844575784960
1440694687304589312
1428258009214562304
1434860803832774656
1437317027245420544
1454950158660038656
1431956491137794048
1446064430995755008
1430444815980777472
1450024992184307712
1451788412294348800
1430712096694554624
1395041819138826240
1445320387785461760
1434115800588111872
1365609881844125696
1427937837043773440
1456553320839974912
1433348452625240064
1411315556557328384
1411334031275220992
1428378191832391680
1427483446935384064
1427594911713435648
1441978740376932352
1431065181161811968
1431669936070356992
1458062118394028032
1429033600599560192
1430783174494199808
1449761628858175488
1465924125055012864
1433369412522819584
1431128191658201088
1351910594530557952
1430197839749996544
1433692236017913856
1438780364273565696
1451723541796118528
1434064205536137216
1454347368816513024
1348212646244347904
1435263708591099904
1467445968010301440
1427106003389014016
1430396292337848320
1451455540454838272
1459157864551907328
1426510512792096768
1446511128939401216
1446676426925633536
1430756518119448576
1433439399845318656
1448290285641867264
1444188145294057472
1435176722182275072
1473202541504577536
1385524214606696448
1450656617012154368
1425081278240489472
1460189941225250816
1351684010917810176
1458296096074002432
1432307326678036480
1441362582737068032
1434139553627983872
1466175864115064832
1437367327410954240
1445545477710114816
1437593844413960192
1429460358440255488
1391110575057379328
1351839562687934464
1431573220667248640
1458092027485343744
1432309721004793856
1349258668651343872
1349288800162172928
1349289179964870656
1349289464670126080
1349289686645104640
1349290892805382144
1420757082853101568
1431631629718626304
1444330113559040000
1433719808734875648
1428913323085422592
1466379582030766080
1440909519740026880
1436147577435537408
1462216341545357312
1438355593547243520
1428325885807976448
1431362269711982592
1431807593693868032
1472955114948153344
1439474844433731584
1434548785175162880
1428695551101399040
1440679899526692864
1450658029905461248
1430839110634115072
1447355014662426624
1449302481528229888
1423478708984180736
1427997769726267392
1398484360370659328
1443550525450973184
1442097217607589888
1476520844859904000
1429773757661384704
1440666589662048256
1430377599797055488
1430378609454161920
1459715947208400896
1431289138230095872
1428877225542123520
1350818449040187392
1433981133859876864
1422743105967595520
1422746935920775168
1430490391728443392
1430178865352163328
1462273882040135680
1466107488596787200
1420915481133797376
1354946405404536832
1414572658830675968
1439824614297767936
1429082132811419648
1476536576599412736
1433410928339345408
1460055741151072256
1430141139361820672
1456537038916763648
1430769062607429632
1431071340274929664
1450093018443223040
1450610785340706816
1438147929852637184
1432500046423941120
1470665137505800192
1455012763923849216
1425064278529216512
1453906522212212736
1438383283658637312
1452100948977860608
1445638099715833856
1422152614653808640
1426966271736700928
1435220160663539712
1458115001986654208
1465843269581950976
1431091446648487936
1463070274564198400
1436184874356862976
1426906704373977088
1419629022019870720
1439938872226373632
1460939536976908288
1428910057899520000
1430526105191022592
1466900043672088576
1430505413506592768
1428393907407134720
1457020750074843136
1447576345999908864
1447807077221498880
1462619744566005760
1443571531494215680
1440244237350498304
1437687880390897664
1406110773596807168
1433576603129298944
1436346935384756224
1435025141503643648
1429728456728662016
1423967131977216000
1422915027904864256
1441266291294158848
1431586236049727488
1430388427652943872
1428732373529550848
1349264919632351232
1454204060215566336
1461346266550464512
1476401438091735040
1443925360903524352
1426531903679602688
1420073022044532736
1443888041945288704
1432256215241805824
1425344038425616384
1429865062882181120
1429250223541395456
1429768232634765312
1435559585943732224
1433348777113374720
1428763262368182272
1440877201713340416
1420435618455191552
1434355324840931328
1439911864100556800
1444865558873206784
1449401114386862080
1347701617135472640
1432212376787447808
1431281834126573568
1431833039978463232
1437446538523934720
1459516915487940608
1389558296541945856
1386553289907478528
1445318728535592960
1456894674275233792
1433271586035957760
1452592804580839424
1428196402304217088
1425999550573989888
1467338965434843136
1451757407747469312
1415646326621032448
1370157007076876288
1439122503016730624
1432900847558553600
1476591894087946240
1431037791786262528
1472110724910518272
1451692140942139392
1470900363880329216
1416079663210713088
1426773371790848000
1433826041651335168
1425331851988652032
1425747851980656640
1426065237342490624
1426427475773444096
1438466998602637312
1438882402437242880
1442818252766203904
1433334824094224384
1445578807679668224
1446417693616185344
1458106594638450688
1433028172182818816
1426509606998609920
1430336698961985536
1430754793685864448
1464865701269696512
1423375664665612288
1453676696339578880
1419985450001862656
1446138388768182272
1448149264933158912
1443450445662343168
1443397934670696448
1349393032739581952
1446695871601537024
1441926744617877504
1415589651687960576
1435121580221161472
1434325021711691776
1416847398123446272
1428152771795062784
1429224209574596608
1430166440435490816
1430478361646698496
1430561972886466560
1431229073884258304
1420649384937627648
1426098771675402240
1433063452990341120
1440311180757594112
1446418887654866944
1433241735677710336
1410092358205509632
1434702472707067904
1429810064538279936
1430444729678790656
1382488881119981568
1382489145558196224
1441654393078747136
1441664286200262656
1449255439988822016
1451219588998320128
1439880970073620480
1451140878773342208
1451859479495004160
1430717689996058624
1431811914221248512
1426868681145913344
1444301659362918400
1471641535351382016
1472883330869649408
1433393771312340992
1428985830350098432
1414784145260228608
1431633662085251072
1451690143492886528
1438865294424903680
1461248818364571648
1419303179305459712
1429029074781937664
1431071126860361728
1430499011807485952
1445259986586664960
1426907286354599936
1445332614915629056
1445635479701884928
1406875503923929088
1438717583633498112
1436943168822394880
1437407492774916096
1476531968988758016
1432129374258483200
1433418321534152704
1403587548883025920
1429732750542589952
1440544486451396608
1429830206873751552
1424386899028844544
1434449635314073600
1457166125104459776
1425018748805648384
1459850045931474944
1441408315603390464
1437763003613470720
1435158458379079680
1429731891251355648
1475787897915592704
1458429546349219840
1394928924728037376
1367031854432354304
1468922094100484096
1412288269706960896
1438853189638361088
1423986602049642496
1434483610879287296
1407555595293446144
1442720189158604800
1441560037973905408
1430465187551666176
1445740598028238848
1471142378891214848
1471143666743840768
1434853381957292032
1424597481396969472
1424661602251395072
1436976230994112512
1426503012382437376
1442033713391431680
1457213745562673152
1448901477485854720
1452512286774419456
1431510876981391360
1455524684397617152
1415872328106270720
1430423342889127936
1430711950103568384
1435454003421212672
1431797904788758528
1430316100932169728
1461692002332917760
1431121936650674176
1439046900506763264
1445266044256337920
1456195853304033280
1434762883817099264
1447560434362421248
1448796945795805184
1428990716106080256
1425783787544215552
1440642154552905728
1440642994932125696
1440644190245842944
1417728722111582208
1436286331370422272
1416743277433434112
1433787667183898624
1438814741292482560
1429954803837267968
1448962748809826304
1423557380105662464
1443200356071002112
1444453343728865280
1425142270622199808
1425847920864026624
1453617599128895488
1446690593384456192
1446719292242755584
1433375649008263168
1431198735736786944
1442106273353244672
1430411525643067392
1428650900407545856
1442822818001928192
1452619376666894336
1476006897614344192
1414774576932737024
1445350807214325760
1430407045870592000
1455835286248706048
1430865396291170304
1430950793213931520
1441234665289883648
1447395320917233664
1450412344555696128
1436945833967030272
1430793011483451392
1444985296202854400
1443223083502882816
1451883153384108032
1453302677635489792
1432351846572572672
1449565928094507008
1435172093486764032
1430657601709088768
1465280005114531840
1430465555039854592
1444868673236176896
1444265040610136064
1432199629081223168
1440917898516520960
1432186023136530432
1449279937152569344
1427953302377943040
1428641099392851968
1430338471743221760
1438462779262836736
1442078443559022592
1436268911717085184
1476056972554215424
1441662930387300352
1438150780263882752
1419682327303647232
1431616655184957440
1441643285894754304
1454311502391906304
1452252030773366784
1430869133818621952
1428251287422791680
1424177770737721344
1448262632725569536
1431147193197481984
1455132873774694400
1447578637385928704
1443474569763831808
1438401971711447040
1452140759440711680
1461586293205319680
1448271282831642624
1430171949070700544
1456519742198476800
1447745343278305280
1410908610473992192
1430783317524295680
1426150357357326336
1446310283761254400
1430510941632753664
1441715109244465152
1433809272559706112
1415608033862766592
1441013046642495488
1438665732120670208
1442511443421642752
1391755290316468224
1394993038460526592
1432902224032587776
1471142309869723648
1471264371636535296
1471293745735733248
1476218392801849344
1448639098688790528
1476567578092789760
1457008795620577280
1464550051783462912
1430322717912301568
1406878184985952256
1440734899892207616
1428629514544771072
1428633995646885888
1455102627931312128
1430085033675608064
1448094025735606272
1414192827186114560
1421037402986999808
1440202328301207552
1440504119735697408
1451531618225512448
1430856871909359616
1476829303723622400
1430232867901083648
1432232957398323200
1422001597517733888
1458323754283515904
1430589896343711744
1416784805467856896
1475803626048159744
1428691718254194688
1454113071048265728
1440721186598445056
1430145335083507712
1431845280714952704
1431074447100768256
1396816835773796352
1435116222362705920
1446806635716907008
1397169809540845568
1432570452069605376
1466248632206647296
1429635677373620224
1431227724199129088
1426894474010009600
1475410664063893504
1466658851772506112
1443156699687231488
1431233247392923648
1438879397956653056
1427818867439521792
1446121287340879872
1429093599904366592
1430530662453309440
1428932503889350656
1466360571079524352
1434403256935981056
1441513593166389248
1441701105793077248
1443401561737072640
1430486266299047936
1454744537000144896
1430215271243911168
1431867914823471104
1417490504434999296
1427281390186291200
1428159820339707904
1453947402075848704
1455842402652934144
1429119986711158784
1397700041406513152
1411584832099000320
1435201853000613888
1435960642180038656
1431504135682097152
1426499261508718592
1429429862679281664
1460470756333146112
1435269618717773824
1432386423429079040
1445985050437165056
1459516300468756480
1476026916926676992
1441885460670783488
1441892749012193280
1442658055007576064
1470848225544323072
1470848529849405440
1470848905248002048
1470849363899416576
1470849700249030656
1459030425167282176
1440684381039853568
1448673532771139584
1441332746459041792
1439253519547072512
1439253882249441280
1430693580000145408
1431530004635164672
1431943942161850368
1474354184845619200
1430524992387567616
1457242531150794752
1475872937555030016
1427306464964751360
1443467352813625344
1424281264060727296
1440888996540813312
1468025284243116032
1426328187840057344
1432906703305994240
1439594220889600000
1442291516819476480
1434331950240579584
1420010956709449728
1422550528584790016
1397435422343454720
1449278192963842048
1426792833688621056
1440204736821555200
1430393877299531776
1434772901660545024
1432358982258098176
1459081406999457792
1451554497336012800
1432670623885447168
1446758060161048576
1434220311403122688
1428883792228278272
1429333764409159680
1441597929203011584
1449015388109357056
1435265002110214144
1435265687555956736
1462213414650998784
1430528586046328832
1441363512001904640
1415924097842774016
1424499993075798016
1415651249240739840
1432208200309215232
1451033000154591232
1456143188390031360
1420705746933587968
1403967718080925696
1411476007316459520
1414519015691546624
1416052609249464320
1433236753704386560
1426172736062169088
1426334930951311360
1431140629090734080
1439912465991548928
1451004835118010368
1447767155651448832
1430356334029905920
1438352600051507200
1441692164166066176
1413475243734147072
1440311921006182400
1443568321610141696
1448612511205376000
1426901992761282560
1431096126816473088
1444919162732568576
1449547029001105408
1449547796948795392
1440612347609944064
1433761152840785920
1430695852012490752
1431231527073947648
1449177968425594880
1451523695692836864
1453979883520991232
1432229293199806464
1424014188477763584
1457596054002552832
1439413075250057216
1426447604548726784
1431488265102651392
1416723679052926976
1469631144522129408
1469703322047328256
1422885313760743424
1423104797520011264
1445575060530417664
1416949858934562816
1445992210235682816
1443585205655113728
1455416339191894016
1432381494312386560
1434416201615036416
1441366418235158528
1450849946928746496
1445235808907137024
1448277973052772352
1437719802848505856
1430125904739508224
1451097919507996672
1463158247960027136
1464113445960253440
1432603182455156736
1438112075021127680
1461329951685169152
1434823015020236800
1435274533460611072
1438350410897518592
1426387909968465920
1443916741088743424
1431701815955898368
1462016660399804416
1441737446853541888
1437322189884182528
1465432221016551424
1445369543908495360
1433779312952446976
1475857142183710720
1433785036575154176
1473832969223639040
1433675142954033152
1447727625544163328
1440995941884915712
1448540959134814208
1432005148360933376
1443642910386229248
1448548486278832128
1428937892080939008
1435143492271894528
1441086288132673536
1390220589118353408
1441615358624821248
1466711920736555008
1428214151357206528
1438499140103671808
1435208285280370688
1426414878953132032
1418176274787229696
1431049864725598208
1445601924984688640
1455446218998366208
1447612127821266944
1438769176558985216
1476046049420611584
1440217798261686272
1450475710137741312
1443417144822157312
1432189129912029184
1443832404376838144
1435645703271829504
1443004298481127424
1433075303505530880
1453756741963837440
1455324601030885376
1430068837718757376
1457586182796103680
1444887814340964352
1429470130854060032
1436588543866855424
1423810989233950720
1442124224043405312
1442134731756351488
1441747105857486848
1432746889217122304
1438766563621064704
1444043794815414272
1454751086527455232
1457491586925805568
1457492092062560256
1434507862563168256
1464663228932182016
1455893133288296448
1444112820593782784
1424942915051155456
1438411080011710464
1444583007600340992
1397768367918895104
1461555929040646144
1397368203328643072
1394996063241527296
1437982480737320960
1438005516551081984
1433673909472092160
1435912875999211520
1399514026787303424
1474813166412390400
1449582906909736960
1441662830688673792
1441664558620307456
1440893262663880704
1440896807614103552
1435832527172685824
1462603162028687360
1474759888387543040
1474760340743213056
1423044915756355584
1431238599140274176
1436072377582964736
1434181161358528512
1443570921793474560
1438432371754160128
1430427182317273088
1426814986819575808
1431510957503647744
1435271253200306176
1443223524462657536
1471185000120786944
1434657476406747136
1431609604442517504
1446318812953939968
1476931678907949056
1444922546877386752
1433383572069490688
1419640317326761984
1420188950245744640
1409504103311446016
1413881893137698816
1419307034076278784
1429072411551420416
1431505691760463872
1439668189395238912
1433424895463936000
1463294136694370304
1435974025327505408
1442260210832187392
1442452410270507008
1442989700369686528
1423618919730880512
1423621598913863680
1435605815054852096
1463899655305977856
1429266090899644416
1428243898061660160
1400631509124587520
1434868281920278528
1428200144726478848
1476504637909999616
1433747640773185536
1431904736471441408
1423952632352186368
1427608908814639104
1436671790407774208
1458069648696434688
1446277922352812032
1426084161081647104
1417035870520020992
1465699618658787328
1447836352393793536
1429669188163948544
1469925974737256448
1460864820593319936
1450753215084081152
1431448710727168000
1439966921974169600
1420427923975143424
1421879667452116992
1421881581149380608
1428771856442699776
1438336951761846272
1443857339627438080
1429286364160266240
1426811718282272768
1430375808279879680
1469228158817689600
1437308749585137664
1476188940415619072
1438146230870106112
1461845927614767104
1476383929179328512
1476390899160469504
1452614680606765056
1428536523532607488
1430455789873885184
1428510053556920320
1444842609344598016
1465527762504929280
1429112538025713664
1416528205809258496
1432663872146579456
1432664125302136832
1432665636413394944
1425483778584051712
1438770791491915776
1444872679081668608
1442033519312601088
1465548099602976768
1440638222820732928
1437363231824093184
1425760555277582336
1425784044806041600
1427933180242268160
1456644603730272256
1430430414456250368
1427549795472736256
1449749313974784000
1436188320875180032
1430417145192611840
1420201087236145152
1439565813405532160
1447926002840125440
1470135375683211264
1426047612872847360
1438319921427980288
1435797368461422592
1431604089192783872
1415284328779501568
1448875855887884288
1461586086543511552
1407374522819366912
1434139544769556480
1433213150829056000
1473975880430981120
1432277283339849728
1426447164461379584
1459175325191999488
1445575285458362368
1432222037196488704
1446368091894542336
1437396980846583808
1432517406639886336
1432622892013948928
1437353808976224256
1417420333276188672
1434517632623972352
1434863538124689408
1434360202338340864
1453979774385152000
1431795840004202496
1430492406080700416
1440972369426673664
1427357780118163456
1438878865162526720
1468505919973593088
1474408163973615616
1430844021878902784
1435512293320638464
1447395768080355328
1451581820605108224
1469261745436823552
1414735403404304384
1444866021261643776
1449686171181740032
1448324537410457600
1435056115767644160
1432726084659728384
1433203924769464320
1425427640052195328
1447983521662844928
1461326782225793024
1455877662501576704
1455880456503582720
1453987260412485632
1428315173299712000
1430501871987281920
1430714292685316096
1452853104496496640
1411308350877310976
1411310190117363712
1411310921817812992
1437641734243033088
1428510977327206400
1431973325308190720
1441234869015625728
1433667622709596160
1439950040697475072
1442849908252286976
1409800756966744064
1469535229396197376
1469871002188337152
1469877298367135744
1469952417076633600
1451220348725186560
1468182266337640448
1447170937523032064
1427984788367953920
1435253887603068928
1451883917900877824
1437406114979540992
1438251548987957248
1429373725871263744
1431500399161139200
1411711524083625984
1449134169292820480
1416192878771064832
1430693110208548864
1451356524031344640
1433307888823373824
1429323240162271232
1436179900772225024
1430494116119420928
1423619781664538624
1423801609776025600
1422713035903225856
1473062490355363840
1432729440107200512
1437610375092969472
1457600257907249152
1433672555261415424
1424932510832623616
1456773625244098560
1459171816233050112
1455566146950742016
1449565925099798528
1417760082528411648
1432881727270121472
1415647869294370816
1423284409583628288
1446657498316898304
1426450311657377792
1444537740138147840
1468492063822213120
1447820216696598528
1455468189144416256
1443966738614276096
1425143333324656640
1466321068709142528
1439316918314233856
1448543372382126080
1471487320893243392
1434148927809359872
1469875639008194560
1460337921781686272
1474530177472364544
1476409052821262336
1476409606435835904
1476413933812551680
1445576059177422848
1433240482935554048
1437981080900882432
1430366811527127040
1426277275973001216
1426547321014145024
1443001291119026176
1431606197811961856
1429075342484918272
1426402329192910848
1426791950171086848
1426960587867652096
1451590147321913344
1445261573652500480
1458107613476884480
1454126320854581248
1442817608600883200
1417449394803154944
1432893039010213888
1439076854174871552
1429833810993061888
1433427545609826304
1433630053565272064
1427542140926664704
1465917834752528384
1437743575391895552
1454410561744080896
1473320965056589824
1423847212925157376
1466016609252745216
1430002450753228800
1443994820293263360
1426025781617041408
1426026405834346496
1432635475039174656
1461370329092136960
1435174694601170944
1456589658054279168
1466371162875711488
1459055927009562624
1446870992702238720
1437450669955289088
1436340912397840384
1476150563377086464
1432577265234112512
1453848125269942272
1433814578824040448
1452658780248764416
1447107648214556672
1460839073141051392
1440282561796730880
1451095410529878016
1460525784884387840
1433455008679268352
1433458274406338560
1438769386630750208
1430509304575000576
1438841187658469376
1467036643559284736
1440686083407155200
1441721127219318784
1448496471972585472
1425680211962568704
1464090429691809792
1428980042697117696
1448986440495349760
1456589905237209088
1448486510160855040
1433645275747274752
1432073419542073344
1436647637470433280
1439461713925971968
1428528403741765632
1430481374654341120
1440675063682924544
1430524360146575360
1450443893732831232
1446775806491983872
1434830764323995648
1432528471234727936
1448146557165989888
1421355797276098560
1428725799889170432
1437377392260128768
1458061660078313472
1443767860283777024
1430086161658093568
1433982419216990208
1429397073674133504
1428690682026156032
1422328967940349952
1433229303177641984
1427109554282713088
1430880404886626304
1428905996429062144
1428222545942089728
1430964785571528704
1426818986721697792
1445732397715054592
1431137086673866752
1454276836960006144
1432281273611915264
1449695887056261120
1450070820127064064
1432961825541263360
1432289851487883264
1430346142089289728
1476528158421630976
1430515041632088064
1432976700627816448
1444871885313896448
1440498643186769920
1432952777697755136
1445577539418689536
1460938607078772736
1433387255737974784
1459797476286754816
1430712720286916608
1433677499335016448
1456595317722288128
1431584925912731648
1432261850947743744
1435758454581325824
1438856721061978112
1447392903840485376
1429287951528202240
1451760989465026560
1446881183527161856
1442472007707234304
1445163256532783104
1437769803209580544
1448212446557052928
1436334081805996032
1467070427017396224
1434153659076526080
1433083481337188352
1431567949756649472
1430386804176261120
1434730643917705216
1443008310890819584
1461607975806664704
1464424587567923200
1432957864268627968
1444571471557238784
1431493716703780864
1444835345002950656
1452600745342029824
1431789591720124416
1430239426970411008
1430239760610562048
1431395520652537856
1440535056808759296
1435457296964861952
1429828568578547712
1443594922745995264
1452851726969544704
1429330600528285696
1433543993204240384
1447350771364687872
1445984236301733888
1430684035093729280
1430475704689303552
1430698025869922304
1431297597797543936
1453586418203172864
1436694420926046208
1430729387456950272
1434230319507333120
1432382715962159104
1458458880770379776
1450855879905996800
1435120576222269440
1432552818305429504
1429010654006976512
1449286652573085696
1430783298905600000
1433827773663965184
1458371154666655744
1457241557778661376
1471171294376828928
1435185729953406976
1435458929253703680
1435583544072437760
1438547912649154560
1445756417688825856
1449353824171298816
1435604344498364416
1429775195741462528
1459350475526991872
1432163688908091392
1430443828062801920
1433347280505999360
1456868881557975040
1455582581911539712
1433281168774815744
1441152707524321280
1431292398601064448
1431294606684004352
1431296750275338240
1461204404187529216
1433268000749129728
1458003162179117056
1435275456953995264
1444120025455947776
1433223284758179840
1433227110147977216
1476725647430991872
1440721788527206400
1446631674758852608
1431435640164413440
1448641253583691776
1464119723189157888
1431966428941336576
1433224199557025792
1444202879917518848
1456614327478198272
1461719999702179840
1438083998283038720
1432250758615863296
1436305451419766784
1457228817517334528
1443033993276846080
1464471810741727232
1471766268709535744
1432899486884392960
1441215069224796160
1440544451848388608
1432763915516059648
1433226377080328192
1433229768711815168
1443128748413382656
1452648574706089984
1435076917749706752
1435078346124058624
1435164052188192768
1471773068896862208
1450077609425965056
1441404700587220992
1444615799205892096
1436709754575806464
1453917518284820480
1448143110953832448
1438187704664018944
1436812569650483200
1437105370078461952
1448657854378885120
1439894476026118144
1462498438977708032
1448634598087217152
1438073900018003968
1438483425850105856
1440691253234974720
1441076334516576256
1459527144728522752
1476776273149972480
1476783382826684416
1436480667861143552
1456433368627699712
1441664846789967872
1436204031219625984
1471959915295956992
1457982441335910400
1439947283982794752
1437323483969560576
1438110989178658816
1441013633643732992
1438343369168588800
1440951992684216320
1437411196957720576
1438381879338569728
1441617381252423680
1473287280387264512
1448992785097396224
1439092861455065088
1449278388418408448
1445041625231597568
1476574213355950080
1456106405736247296
1467110937316720640
1447042719914758144
1446381780651499520
1449675646347534336
1448282274680610816
1444689644042346496
1450664769157931008
1450804330144026624
1452797212228915200
1449354986450677760
1461173479521226752
1449541327197118464
1476391211774537728
1459352153290534912
1476041776259420160
1443874890428280832
1456528710828544000
1446109893409140736
1453355944365023232
1464518637876760576
1444263067634712576
1475722785020252160
1449355973777264640
1447396955437486080
1456530559711133696
1450982709610696704
1446148146292088832
1456996407299039232
1462412913981878272
1446102341359321088
1466398168581431296
1456123103075962880
1453581771249885184
1453890964108587008
1454042300863205376
1454195782182125568
1455046398735486976
1449717703212560384
1466063603350441984
1450102003812634624
1451800785113673728
1473304591517110272
1454821593591345152
1462624365686636544
1459874074021142528
1452952427355799552
1460923074451165184
1456818837454659584
1451393287856685056
1466932568326950912
1467162852205084672
1467434331144478720
1467840078319738880
1472257026986110976
1457146852457938944
1458081610776158208
1455518933411196928
1459185041460760576
1459187370750726144
1459200454341001216
1458655504503164928
1454782290026893312
1465498859291897856
1458417971081056256
1460156324004515840
1456108293550592000
1458056781985456128
1456858601113276416
1476507427549810688
1462969836489764864
1458802240328585216
1469213591219830784
1474244970831757312
1465463756213813248
1475703065109950464
1476609114566320128
1473790301907013632
1473146123137077248
1473153058108362752
1473153501727395840
1476573231066726400
1471380615261868032
1476580615931584512
1476787854210580480
